# Supplementary material for: Hepatocyte-specific Cas9-mediated editing of G6pc and Slc37a4 elicits comparable biochemical and regulatory responses between glycogen storage disease (GSD) type Ia and Ib mice
Source: Mol Metab. 2026 Jun 10;110:102393. doi: 10.1016/j.molmet.2026.102393 (PMC13316303; doi:10.1016/j.molmet.2026.102393)
Supplement: Table S1 [file mmc1.xlsx]

## Sheet: Sheet1
Table S1. Sequences of the single guide RNAs that were used to target murine Slc37a4
	sgRNA sequence (5' - 3')
Slc37a4 sgRNA #1	CAGATCAGATGAGCGCCCGCTGG
Slc37a4 sgRNA #2	CATCAGCAAGTTTGTGAGCGGGG
Slc37a4 sgRNA #3	CTACGTTGACCAGACCAACCAGG
Protospacer adjustment motif (PAM) sequences are in bold letters.
