# Supplementary material for: Hepatocyte-specific Cas9-mediated editing of G6pc and Slc37a4 elicits comparable biochemical and regulatory responses between glycogen storage disease (GSD) type Ia and Ib mice
Source: Mol Metab. 2026 Jun 10;110:102393. doi: 10.1016/j.molmet.2026.102393 (PMC13316303; doi:10.1016/j.molmet.2026.102393)
Supplement: Table S2 [file mmc2.xlsx]

## Sheet: Sheet1
Table 1: Sequences of primers used for qPCR analysis. Note that for G6pc and Slc37a4, separate primers were used and targeted by the different sgRNAs administered. Here, G6pc - set-2 to amplify the effect of guideRNA 2 and 3
Target sequence	Primer sequence
G6pc – set-1	FW – 5' TGACCTGAGGAACGCCTTCTA 3'
	RV – 5’ CTCACAGGTGACAGGGAACT 3’
G6pc – set-2	FW – 5’ TGAATTACCAAGACTCCCAGGAC 3’
	RV – 5’ CAGGTGACAGGGAACTGCTT 3’
Chrebp-beta	FW – 5’ TCTGCAGATCGCGTGGAG 3’
	RV – 5’ CTTGTCCCGGCATAGCAAC 3’
Elovl6	FW – 5’ ACACGTAGCGACTCCGAAGAT 3’
	RV – 5’ AGCGCAGAAAACAGGAAAGACT 3’
Pklr	FW – 5’ CGTTTGTGCCACACAGATGCT 3’
	RV – 5’ CATTGGCCACATCGCTTGTCT 3’
Slc37a4 – set-1	FW – 5’ CCCGCTGGCTCTTCTCCT 3’
	RV – 5’ ACCAAAGAGCAGCAAAGGCT 3’
Slc37a4 – set-2	FW – 5' GTTTGTGAGCGGGGTTCTGTC 3'
	RV – 5’ CAAAGGCTGACACTGTGGAG 3’
Slc37a4 – set-3	FW – 5’ GCTCCTGGTTGGTCTGGTCAA 3’
	RV – 5' TCAGGATCTTCCCACAGGGG 3'
Beta Actin	FW – 5’ CACTGTCGAGTCGCGTCC 3’
	RV – 5’ TCATCCATGGCGAAACTGGTG 3’
