# Supplementary material for: Hepatocyte-specific Cas9-mediated editing of G6pc and Slc37a4 elicits comparable biochemical and regulatory responses between glycogen storage disease (GSD) type Ia and Ib mice
Source: Mol Metab. 2026 Jun 10;110:102393. doi: 10.1016/j.molmet.2026.102393 (PMC13316303; doi:10.1016/j.molmet.2026.102393)
Supplement: Table S3 [file mmc3.xlsx]

## Sheet: Sheet1
Table S2: Overview of primary and secondary antibodies used for western blot analysis.
Antibody	Dilution	Company		Host
Primary
AMPK*	0.736111	#CST 5832		Rabbit
pAMPK-T172*	0.736111	#CST 2535		Rabbit
ACC*	0.736111	#CST 3662		Rabbit
pACC-S79*	0.736111	#CST 3661		Rabbit
p70S6K**	0.736111	#CST 2708		Mouse
p70S6K-T389*	0.736111	#CST 9206		Rabbit
ULK1**	0.736111	#CST 4773		Rabbit
ULK1-S317*	0.736111	#CST 12753		Rabbit
4EBP1*	0.736111	#CST 9644		Rabbit
p4EBP1-T37/46*	0.736111	#CST 2855		Rabbit
p62*	0.736111	#CST 5114		Rabbit
HSP90*	0.736111	#CST 4874		Rabbit
ACTIN*	0.736111	#AM 4302 ThermoFisher		Mouse
Secondary
Goat anti-mouse IgG*	1.43056	Jackson ImmunoResearch		Mouse
		#115-035-174
Goat anti-rabbit IgG*	1.43056	Jackson ImmunoResearch		Rabbit
		#211-032-171
* are the antibodies prepared using 5% BSA, and ** are the antibodies prepared using 5% milk solution
