# Supplementary material for: Hepatocyte-specific Cas9-mediated editing of G6pc and Slc37a4 elicits comparable biochemical and regulatory responses between glycogen storage disease (GSD) type Ia and Ib mice
Source: Mol Metab. 2026 Jun 10;110:102393. doi: 10.1016/j.molmet.2026.102393 (PMC13316303; doi:10.1016/j.molmet.2026.102393)
Supplement: Table S4 [file mmc4.xlsx]

## Sheet: Sheet1
Table S4. Fractional and absolute fatty acid synthesis from de novo lipogenesis (DNL) and chain elongation (CE) of pre-existing fatty acids.
	Control	GSD Ia	GSD Ib
C16 fractional DNL (in %)	6.5 (1.5)	10.3 (1.7)*	9.0 (2.2)*
C16:1 fractional DNL (in %)	4.8 (1.1)	6.5 (1.4)*	6.0 (1.0)*
C18 fractional DNL (in %)	10.1 (2.0)	12.6 (2.4)	10.6 (2.3)
C18 fractional CE (in %)	4.3 (2.0)	8.3 (3.4)*	9.6 (4.7)*
C18 absolute CE (μmol/g liver)	0.9 (0.2)	1.7 (0.3)*	1.6 (0.6)*
C18:1 fractional DNL (in %)	3 (0.9)	9.1 (1.9)*	7.6 (1.8)*
C18:1 fractional CE (in %)	3.9 (1.2)	7.9 (1.7)*	6.8 (2.6)*
C18:1 absolute CE (μmol/g liver)	0.8 (0.2)	2.6 (0.6)*	2.3 (0.9)*
The table represents the mean and SEM. Differences between groups were analyzed by one-way ANOVA, using a significance level of p< 0.05. * marks significant differences between hepatic GSD Ia or GSD Ib and control mice.
