# Supplementary material for: Hepatocyte-specific Cas9-mediated editing of G6pc and Slc37a4 elicits comparable biochemical and regulatory responses between glycogen storage disease (GSD) type Ia and Ib mice
Source: Mol Metab. 2026 Jun 10;110:102393. doi: 10.1016/j.molmet.2026.102393 (PMC13316303; doi:10.1016/j.molmet.2026.102393)
Supplement: Table S5 [file mmc5.xlsx]

## Sheet: IavsWT_all 
GSD Ia vs Control	log2FC	PValue	FDR
Atp2b2	6.77056	1.50853e-296	2.70962e-292
Pklr	4.45509	1.16349e-267	1.04493e-263
Hcn3	6.52725	9.41645e-253	5.63794e-249
Hormad2	6.27499	8.82137e-246	3.96123e-242
Tkfc	3.55672	1.74995e-240	6.28651e-237
Lhx6	3.97976	4.4192e-233	1.32296e-229
Pgd	3.2702	5.90758e-225	1.51589e-221
Gpi1	2.96273	2.45743e-218	5.51754e-215
Aldob	2.20847	2.55272e-192	5.09466e-189
Sorcs2	7.41529	9.76929e-182	1.75476e-178
Plcxd1	3.75822	2.55271e-179	4.16834e-176
Acly	4.263	4.32696e-175	6.47673e-172
Khk	2.16351	2.47876e-171	3.42488e-168
Gm35986	4.13802	2.24504e-164	2.88038e-161
Tgfbr2	2.07907	1.38635e-161	1.66011e-158
Aacs	4.7247	4.82806e-158	5.4201e-155
Fasn	2.9425	9.9097e-154	1.04705e-150
Acaca	3.56348	1.23586e-149	1.23325e-146
Ephb2	6.13618	1.41121e-140	1.33411e-137
Ulk1	1.57957	3.47093e-139	3.11724e-136
Odad4	6.22853	1.46544e-137	1.25344e-134
Me1	2.24883	2.89799e-134	2.36608e-131
Peds1	2.09053	1.61441e-133	1.26079e-130
Frmd8	2.66957	3.67865e-127	2.75317e-124
Pygl	1.50705	5.88214e-127	4.2262e-124
Tbc1d31	3.07851	4.4484e-123	3.07316e-120
Slc34a2	5.49776	2.3123e-114	1.53828e-111
Lepr	5.65021	6.53052e-110	4.18933e-107
Col15a1	2.42958	1.37315e-109	8.50501e-107
Mid1ip1	2.17726	1.6974e-109	1.01629e-106
Thrsp	4.35229	2.74963e-109	1.59319e-106
Ttc23	1.62364	7.39431e-107	4.15052e-104
Pdhb	1.58522	1.32698e-104	7.22281e-102
Xirp1	4.3697	8.72944e-104	4.61171e-101
Rps6ka1	2.15778	6.40873e-102	3.28896e-99
Elovl6	3.5732	7.76571e-99	3.87466e-96
Gabbr2	2.27689	2.07694e-97	1.00827e-94
Morc4	3.13786	3.09147e-96	1.46129e-93
Ly6d	4.7771	3.78652e-96	1.74394e-93
Lrrc28	2.13464	8.8091e-95	3.95573e-92
Adcy10	6.37293	1.17241e-89	5.13631e-87
F730035M05Rik	4.605	7.00397e-87	2.99537e-84
Tspan4	1.50898	1.07006e-86	4.46988e-84
Fam124a	2.33312	1.49118e-86	6.08741e-84
Gk	-1.38071	2.30594e-86	9.20428e-84
Pdlim7	1.80945	1.8938e-85	7.39488e-83
Slc2a4	5.57616	4.2899e-85	1.63947e-82
Igf2bp2	2.73278	8.61615e-84	3.22424e-81
Rrm2	2.69253	1.84368e-83	6.75839e-81
Inhba	2.83775	9.7732e-83	3.51093e-80
Rpia	2.62457	6.12299e-81	2.15649e-78
Cfap20dc	4.11723	1.08073e-80	3.73309e-78
Cabp2	7.36695	2.64866e-79	8.97646e-77
Cyp2e1	-2.03417	5.40528e-78	1.79795e-75
Slc17a4	1.6979	6.06102e-78	1.97942e-75
Plekha1	1.10223	8.714e-77	2.79502e-74
Dchs1	2.73446	2.86904e-76	9.04101e-74
Adap1	3.57407	8.52669e-75	2.64063e-72
Slc10a1	1.56128	1.61152e-74	4.90612e-72
Nedd4	1.45252	1.0385e-72	3.10892e-70
Trp53inp2	-1.34475	1.20107e-72	3.53667e-70
Ildr2	-2.33397	6.18156e-70	1.79086e-67
Ddhd2	1.72393	8.71224e-70	2.48396e-67
Acot11	2.52549	1.31721e-69	3.69684e-67
Aoc2	2.12735	1.60664e-69	4.43976e-67
A4gnt	6.10245	4.91443e-69	1.33747e-66
Nhsl3	1.29776	7.30657e-69	1.95882e-66
Plch2	6.60746	8.61647e-68	2.27601e-65
Bhlha15	6.2684	2.62071e-67	6.82221e-65
Pdk1	1.51883	1.0894e-66	2.7954e-64
St6galnac4	5.49232	3.08157e-66	7.79594e-64
Pde10a	3.51952	6.2891e-66	1.56896e-63
Aox3	-1.9215	1.05823e-65	2.60382e-63
Enpp2	-1.78169	2.40515e-65	5.83802e-63
Timd2	1.22457	3.32578e-65	7.96501e-63
Hmg20b	1.21191	1.7221e-64	4.07005e-62
Ttbk1	2.88933	1.62032e-63	3.77976e-61
Gpd1	1.31559	3.45651e-63	7.95973e-61
Enpep	1.64029	2.58732e-62	5.88271e-60
Kcng4	6.52361	1.28649e-61	2.88849e-59
Spdye4c	5.674	2.06406e-61	4.57711e-59
Crybg2	2.31641	2.82343e-61	6.18469e-59
Fbp1	1.08595	2.9438e-61	6.37066e-59
Cyp27a1	-1.28048	4.62192e-61	9.8832e-59
1700017B05Rik	2.34911	5.08622e-61	1.07481e-58
Isyna1	1.90532	2.52452e-60	5.27272e-58
Nedd9	2.46901	8.28382e-60	1.71027e-57
Niban2	2.7711	9.01393e-60	1.83987e-57
G6pc1	1.65308	2.44935e-59	4.94329e-57
Xpot	1.07263	2.53738e-59	5.06404e-57
Impa2	1.83163	1.71189e-57	3.379e-55
Slc27a1	-1.62459	2.05735e-57	4.01676e-55
Slc30a10	1.30168	2.2731e-57	4.39027e-55
Selenbp2	-3.83427	2.58384e-56	4.93733e-54
Gys2	1.563	6.91249e-56	1.30697e-53
Ndufa8	0.952263	1.45094e-55	2.71477e-53
Ppm1k	-1.86663	1.84461e-55	3.41577e-53
Tomm40l	-1.32052	1.86934e-55	3.42623e-53
Tent5a	1.8948	3.15363e-55	5.72177e-53
Gtdc1	1.45501	8.42139e-55	1.51265e-52
Nudt4	1.08427	9.66288e-55	1.71846e-52
Slc25a44	0.991417	1.60273e-54	2.82237e-52
Sec31b	1.31599	3.29422e-54	5.74473e-52
Parp16	-1.54818	5.86676e-54	1.01326e-51
Tiparp	2.15456	1.07559e-53	1.83998e-51
Ivd	-1.58056	1.35727e-53	2.29992e-51
Ptgr3	0.870741	3.88459e-53	6.52103e-51
Ak4	1.24092	5.47947e-53	9.11316e-51
Uvrag	0.965203	1.22175e-52	2.01331e-50
Pfkl	1.3453	1.25825e-52	2.05461e-50
Fam187b	1.36239	4.21628e-52	6.82278e-50
Adamtsl5	2.85432	6.74521e-52	1.08176e-49
Lsr	1.08372	8.41267e-52	1.33724e-49
Tubb2a	1.61505	1.31286e-51	2.06856e-49
Dcaf11	-1.75642	1.49369e-51	2.33301e-49
Nhlrc3	0.899408	1.55339e-51	2.40535e-49
Tkt	1.14798	1.50797e-50	2.31506e-48
Acaa1a	-1.0539	1.57312e-50	2.39461e-48
Cyp2d40	1.20883	4.34754e-50	6.56223e-48
Tbc1d24	1.03063	4.72777e-50	7.07669e-48
Tm6sf2	1.10601	7.48961e-50	1.11181e-47
Abcc3	-1.26112	7.77255e-50	1.14435e-47
Nrg4	1.92173	1.62629e-49	2.37491e-47
Gcnt2	1.08345	1.9195e-49	2.78049e-47
Aadat	-1.19249	2.33268e-49	3.35196e-47
Gapdh	-2.94708	4.12194e-49	5.87605e-47
Cd1d1	-1.41676	4.42162e-49	6.25363e-47
Rgs16	3.74976	5.07783e-49	7.12563e-47
Eno1	1.474	1.10176e-48	1.53409e-46
Fkbp11	2.05012	1.13655e-48	1.57036e-46
Tha1	1.6001	1.20452e-48	1.65158e-46
Apoa1	-1.42561	1.39045e-48	1.89207e-46
Gm3756	3.1265	1.85492e-48	2.50512e-46
Naa12	0.781888	2.45247e-48	3.28741e-46
Nr1i3	-1.50931	2.58756e-48	3.4428e-46
Slc22a18	-1.0443	3.08842e-48	4.07898e-46
Slc37a4	1.02762	4.19656e-47	5.50209e-45
Tmie	1.19553	5.08516e-47	6.61881e-45
Ahr	-1.37405	7.09427e-47	9.16743e-45
Selenoo	-1.12337	1.01378e-46	1.30069e-44
Bhlhe40	2.59623	2.61158e-46	3.3269e-44
1700067K01Rik	2.51164	4.0841e-46	5.15009e-44
Reck	1.88929	4.10708e-46	5.15009e-44
Rnd2	1.27207	4.12879e-46	5.15009e-44
Gtf2b	1.08026	1.1641e-45	1.44204e-43
Farp1	1.09785	1.93925e-45	2.38581e-43
2310022B05Rik	1.76967	2.10803e-45	2.57581e-43
Slc2a2	1.3144	3.05225e-45	3.70436e-43
Fbxl20	1.16893	3.40935e-45	4.10998e-43
Apoa4	1.87312	3.43765e-45	4.11647e-43
Mycl	1.39984	4.96806e-45	5.90968e-43
Bmper	3.34772	6.05131e-45	7.1509e-43
Ces1b	-2.11707	6.37576e-45	7.48506e-43
Fbxo31	-1.6984	9.76965e-45	1.1395e-42
Aldh9a1	-0.781133	1.47882e-44	1.71371e-42
Hsd17b11	-1.03357	2.08883e-44	2.4051e-42
Dbt	-1.47938	3.46912e-44	3.96893e-42
Jazf1	2.36744	5.99104e-44	6.81083e-42
Csrp3	-2.64905	7.84859e-44	8.86643e-42
Vkorc1l1	1.0004	1.11147e-43	1.24776e-41
Sprr1a	6.08615	1.22665e-43	1.36852e-41
Izumo4	-2.5056	4.05262e-43	4.49341e-41
Bri3	0.888716	4.21588e-43	4.64574e-41
Gm2788	-3.00681	4.62488e-43	5.06537e-41
Fth1	0.894812	1.15971e-42	1.26247e-40
Pnpla5	6.02694	2.01239e-42	2.1775e-40
Pigx	1.17251	2.17616e-42	2.34061e-40
Derl1	0.994146	2.72812e-42	2.91682e-40
Aamdc	1.07794	3.34643e-42	3.55672e-40
Ank	1.1682	8.04347e-42	8.49863e-40
Fgl1	1.62086	8.23479e-42	8.64991e-40
Dusp14	2.83171	1.06863e-41	1.11598e-39
C230024C17Rik	3.86093	1.56257e-41	1.62236e-39
Espn	2.93313	1.86136e-41	1.92148e-39
Clec2d	-1.79142	2.02155e-41	2.07492e-39
Ank3	-1.69199	2.15211e-41	2.19637e-39
Hagh	-0.802811	2.42496e-41	2.46085e-39
Il13ra1	1.19752	3.41571e-41	3.4468e-39
Sult2a8	-1.46113	5.59725e-41	5.61663e-39
Acot1	-1.96969	7.05232e-41	7.03743e-39
Gm15638	-1.48508	1.08593e-40	1.07765e-38
Pdha1	0.810347	1.25662e-40	1.24018e-38
Mlxipl	1.14652	1.61616e-40	1.58631e-38
Uox	1.04878	1.65184e-40	1.61252e-38
Agxt2	-0.88346	1.75678e-40	1.70569e-38
Gpx6	-3.23867	1.91556e-40	1.84986e-38
2810459M11Rik	-0.909493	1.99945e-40	1.92054e-38
Slc19a2	-1.10444	2.14497e-40	2.04936e-38
Adra2a	3.74594	2.56021e-40	2.43315e-38
Aebp2	0.814171	2.8572e-40	2.70111e-38
Anpep	-0.965764	2.93546e-40	2.76056e-38
Ak2	0.98506	3.16436e-40	2.96033e-38
Mug1	-1.28255	8.01976e-40	7.46378e-38
Gm15408	1.79063	1.09719e-39	1.01586e-37
Slc35g1	1.13503	1.27317e-39	1.17276e-37
Kcnab3	3.8566	1.53765e-39	1.40914e-37
Clcn2	-1.88088	1.58974e-39	1.44949e-37
Zdhhc9	0.875406	1.73002e-39	1.56942e-37
Ttl	1.23388	1.85337e-39	1.67288e-37
Fam234b	-1.01278	2.02506e-39	1.81871e-37
Mttp	0.978938	2.54444e-39	2.27379e-37
Csnk1g3	0.859976	3.31503e-39	2.94775e-37
Cyp1a2	-1.73501	4.09465e-39	3.62306e-37
Rab4a	0.775054	5.38214e-39	4.73893e-37
Slc25a47	1.14871	6.46758e-39	5.66687e-37
Pnpla7	0.827101	9.90755e-39	8.63881e-37
Fah	-0.9417	1.13151e-38	9.81843e-37
Ptges	3.41208	1.15806e-38	1.00005e-36
Sbk1	1.22417	1.17045e-38	1.00591e-36
Dynll2	-0.872442	1.20111e-38	1.02735e-36
Snhg11	-1.97722	1.49569e-38	1.27325e-36
Hapln4	1.78164	1.56096e-38	1.32255e-36
Gpd2	1.02098	1.74493e-38	1.47148e-36
Suox	-0.935507	2.01432e-38	1.69071e-36
Gm19619	1.58754	3.46804e-38	2.89735e-36
Mgat2	1.06376	4.42384e-38	3.67875e-36
Prss8	1.91559	5.69715e-38	4.71577e-36
Tpbgl	1.3975	6.34958e-38	5.23171e-36
Glis1	4.30217	7.02578e-38	5.76242e-36
Fgf1	-1.25081	8.03918e-38	6.56362e-36
Ern1	1.22949	9.18741e-38	7.46716e-36
Slc22a30	-1.11593	1.54456e-37	1.2497e-35
Cd9	1.84188	2.22919e-37	1.79555e-35
Vat1	0.850854	2.28487e-37	1.83218e-35
Umps	0.955753	2.4057e-37	1.92049e-35
Afmid	-1.49039	2.94807e-37	2.34306e-35
Etnppl	2.20245	3.90117e-37	3.08691e-35
Galc	1.21409	4.31277e-37	3.39763e-35
Ugp2	1.07256	5.93819e-37	4.65772e-35
Dcxr	-1.37718	6.23252e-37	4.86733e-35
Abat	-1.21418	7.80138e-37	6.06616e-35
Pdlim2	2.46716	9.00322e-37	6.97051e-35
Slc39a6	1.88839	1.00314e-36	7.73321e-35
Klf10	2.88107	1.1337e-36	8.70233e-35
Gpi-ps	2.72509	1.84005e-36	1.40642e-34
Zfp385a	1.03439	1.9106e-36	1.45416e-34
Iws1	0.834378	2.41484e-36	1.83018e-34
Mpv17l	-1.47566	3.04767e-36	2.3001e-34
Clcn7	1.07236	3.21116e-36	2.41334e-34
Mpc1	-0.793208	4.23706e-36	3.17109e-34
Bcat2	-1.28488	4.50222e-36	3.35555e-34
Mif	0.920913	5.28967e-36	3.92616e-34
Sec61b	0.872975	7.15475e-36	5.28862e-34
Gbe1	0.726221	8.42288e-36	6.20048e-34
Ppfibp1	1.49397	1.32039e-35	9.68037e-34
Orm2	2.26354	2.918e-35	2.13062e-33
Cd14	3.10263	3.07033e-35	2.23276e-33
Maff	2.6894	3.80583e-35	2.75646e-33
Gabarapl1	-0.850558	4.4952e-35	3.24268e-33
Dhrs7	1.50638	5.04734e-35	3.62641e-33
Ces1g	-1.9913	1.15052e-34	8.23334e-33
Gm26684	-2.13742	1.29465e-34	9.22799e-33
Anks1	1.07988	1.5093e-34	1.07155e-32
Hhipl1	2.20106	1.63195e-34	1.15406e-32
Elovl5	1.01213	1.66791e-34	1.17486e-32
E2f8	-2.76249	2.10949e-34	1.4801e-32
Rce1	1.22004	2.52689e-34	1.76607e-32
Tomm20	0.691758	2.63022e-34	1.83116e-32
Plin3	0.839049	2.99755e-34	2.07884e-32
2900089D17Rik	1.7702	3.13046e-34	2.15469e-32
Zfp395	-1.4516	3.13092e-34	2.15469e-32
Maob	-0.882938	3.28547e-34	2.25243e-32
Upb1	-1.07609	3.58926e-34	2.45134e-32
9030622O22Rik	-1.4675	8.06736e-34	5.48886e-32
Pla2g15	1.07838	1.31786e-33	8.93263e-32
Ces1f	-1.30867	2.10395e-33	1.42072e-31
Cyp2c54	-1.6879	3.21198e-33	2.16081e-31
Ndrg2	-0.771611	3.68986e-33	2.47303e-31
Zcchc14	0.733571	4.58974e-33	3.06472e-31
Mgat4b	0.723483	5.4787e-33	3.64475e-31
Ces2a	-0.955088	5.61932e-33	3.72451e-31
Mpst	-0.857368	6.68363e-33	4.41365e-31
Sh3pxd2a	1.63148	6.88833e-33	4.53217e-31
Armcx4	2.39394	1.58474e-32	1.03887e-30
Trim7	1.10707	1.68648e-32	1.10155e-30
Slc25a38	-0.823273	1.74848e-32	1.13791e-30
Ebp	-0.791824	1.88957e-32	1.22529e-30
Max	1.01928	2.31651e-32	1.49674e-30
Atp1a1	0.668948	2.45489e-32	1.58046e-30
Pcx	0.869909	2.55254e-32	1.63745e-30
Cxcl12	-0.974364	3.11201e-32	1.98925e-30
Ucp2	1.19286	3.80457e-32	2.42332e-30
Ccdc141	-1.13823	4.08047e-32	2.58987e-30
Slc35f2	1.797	4.34594e-32	2.74865e-30
Ypel4	2.72772	4.42931e-32	2.79155e-30
Srd5a1	0.855643	6.56025e-32	4.12011e-30
Acadsb	-0.898307	9.31238e-32	5.82819e-30
Frmd4a	1.68389	9.81591e-32	6.12199e-30
Smarcd1	1.20634	1.24572e-31	7.74244e-30
Slc38a4	-1.02034	1.31586e-31	8.15016e-30
Crat	-0.79304	1.70136e-31	1.04878e-29
Fnip2	1.25102	1.70495e-31	1.04878e-29
Baiap2l1	-0.68661	1.76614e-31	1.08271e-29
Arsa	0.995391	1.87803e-31	1.14738e-29
Crtc2	-0.794091	2.62541e-31	1.59856e-29
Dapk2	0.956846	2.71145e-31	1.64508e-29
Gck	-2.39622	2.72012e-31	1.64508e-29
Smoc1	0.822304	3.60896e-31	2.1753e-29
Ugt1a9	1.60837	4.93502e-31	2.96465e-29
Pgm1	-0.7756	5.67512e-31	3.39788e-29
Lman1	0.757216	9.80497e-31	5.85106e-29
Npr2	-0.990253	1.04844e-30	6.23581e-29
Tpcn1	-0.849574	1.068e-30	6.33117e-29
Slc41a2	2.02139	1.36994e-30	8.09435e-29
Gng12	0.624006	1.72824e-30	1.01779e-28
Cend1	2.18488	1.81319e-30	1.06433e-28
Raf1	0.766394	2.06119e-30	1.20596e-28
Rwdd2a	2.0494	2.23295e-30	1.30222e-28
Abca3	0.778048	2.28215e-30	1.3266e-28
Ctsd	0.611725	2.85902e-30	1.65475e-28
Pank1	0.744934	2.87056e-30	1.65475e-28
Eif4e2	0.780062	2.87429e-30	1.65475e-28
Prox1os	-1.29309	3.55778e-30	2.04169e-28
Slc17a1	0.909191	4.62852e-30	2.64769e-28
Slc6a12	-0.964915	5.21424e-30	2.97328e-28
Taldo1	0.674514	5.77442e-30	3.28228e-28
Asic5	-2.03656	6.2373e-30	3.53421e-28
Sema4g	-1.05744	6.4978e-30	3.67024e-28
Ugt1a1	-0.833948	8.6089e-30	4.84743e-28
Cluh	-0.697336	8.69597e-30	4.88116e-28
Ginm1	0.886934	1.05841e-29	5.92247e-28
Slc66a2	0.94985	1.1393e-29	6.35534e-28
Slc7a2	-1.16443	1.17839e-29	6.55303e-28
Map4k4	1.06094	1.52635e-29	8.46183e-28
Rnf126	0.758861	1.57438e-29	8.70121e-28
Mia3	-0.677655	1.64477e-29	9.0624e-28
Pon1	-0.806823	1.84093e-29	1.01121e-27
Sardh	-0.922987	1.8728e-29	1.02559e-27
Gm7694	1.27826	2.78205e-29	1.51888e-27
Wipf3	1.28092	3.04553e-29	1.65769e-27
Tram2	-0.904726	4.06185e-29	2.2042e-27
Sec16b	-1.08155	4.10096e-29	2.21872e-27
Clca3a1	1.28373	4.22403e-29	2.27844e-27
Mtmr4	-1.17049	4.4295e-29	2.38211e-27
Akr1b7	3.14131	5.12048e-29	2.74549e-27
Celsr1	1.37102	5.19271e-29	2.77593e-27
Ocstamp	1.03174	5.22136e-29	2.78297e-27
Marchf8	-0.68206	6.53558e-29	3.47314e-27
Ids	-0.907095	8.47181e-29	4.48881e-27
Ptpmt1	0.787857	9.1431e-29	4.83025e-27
Iffo2	1.20734	9.5412e-29	5.02578e-27
Slc25a48	-1.5739	9.9742e-29	5.2385e-27
Abcg8	-0.973427	1.15612e-28	6.05429e-27
Ets2	1.00223	1.16689e-28	6.09294e-27
Cpox	-0.698122	1.31905e-28	6.86749e-27
Extl1	1.31735	1.60452e-28	8.32959e-27
Cyp2j5	-0.800293	2.18981e-28	1.13353e-26
Cyp2a5	-2.29702	3.92686e-28	2.02684e-26
Gm10768	-0.802817	4.2183e-28	2.17103e-26
Abcc2	-0.802817	4.233e-28	2.17237e-26
Rrm1	0.942286	4.28822e-28	2.19444e-26
Tmem87b	0.850261	4.61403e-28	2.35373e-26
Agl	-0.635417	4.6257e-28	2.35373e-26
Fh1	0.834317	5.61971e-28	2.84352e-26
Gm4952	-0.931171	5.61992e-28	2.84352e-26
Spon2	-1.08853	6.88911e-28	3.4759e-26
Hint2	-0.731377	7.66271e-28	3.85539e-26
Ptp4a3	1.13453	8.16717e-28	4.09773e-26
Gm15441	-3.37854	8.19792e-28	4.1017e-26
Hsbp1l1	1.95384	8.63862e-28	4.31019e-26
Mmp12	3.30414	8.78137e-28	4.36928e-26
Lzts3	-0.868946	9.55183e-28	4.7395e-26
Fgfrl1	1.15389	1.10454e-27	5.4655e-26
Cyp4f13	-0.633118	1.1825e-27	5.83518e-26
Gdap2	0.911966	1.27816e-27	6.28995e-26
Ddt	-0.704417	1.28257e-27	6.29441e-26
Slc7a11	4.97758	1.3623e-27	6.66747e-26
Amot	0.935282	1.40535e-27	6.8595e-26
Ces3b	-1.01933	1.48134e-27	7.2108e-26
Itprid2	0.713948	1.53007e-27	7.42786e-26
E2f2	2.59243	1.64908e-27	7.98403e-26
Tyrobp	1.10455	1.86616e-27	9.01073e-26
Dqx1	-1.32035	2.08368e-27	1.00341e-25
Papss2	-0.975814	2.14345e-27	1.02943e-25
Tmem258	0.746367	2.2658e-27	1.08529e-25
Meg3	-2.18588	2.78216e-27	1.32907e-25
Slc16a6	1.19919	2.89061e-27	1.37722e-25
Klhdc7a	2.01515	3.2134e-27	1.52696e-25
Adipor2	0.879892	3.23748e-27	1.53434e-25
Spcs2	0.717677	3.53842e-27	1.67256e-25
Olig1	1.48829	4.47391e-27	2.10919e-25
Pigr	-0.765452	4.73171e-27	2.2249e-25
Cat	-0.707053	4.95681e-27	2.32465e-25
Aspg	0.825548	4.97073e-27	2.32511e-25
Gpt	-1.19849	5.10241e-27	2.3805e-25
Gjb1	-0.653928	5.90912e-27	2.74973e-25
Cyp4a10	-1.3204	6.90424e-27	3.20449e-25
Necap1	0.754091	6.9978e-27	3.23955e-25
Mmab	-1.0124	7.04095e-27	3.25114e-25
Fam53b	0.752125	7.3023e-27	3.36318e-25
Cyp2c70	-2.05757	8.44553e-27	3.87976e-25
Fbxo34	0.792084	9.80045e-27	4.4907e-25
Adcy5	2.23773	1.4265e-26	6.51978e-25
Tk1	-1.4212	1.88306e-26	8.58463e-25
Dnajc28	-0.762293	2.10929e-26	9.59167e-25
Cela1	-0.947428	2.40663e-26	1.09161e-24
Igfals	-1.34004	2.56174e-26	1.15904e-24
St6gal1	0.909637	2.68209e-26	1.21044e-24
Lgals3	1.5244	2.81134e-26	1.2656e-24
Ppa1	-0.998411	3.07714e-26	1.38179e-24
Ocln	-1.08533	3.16615e-26	1.41822e-24
Egln3	1.26134	3.24287e-26	1.44897e-24
Ifi30	0.956036	3.26901e-26	1.45702e-24
Gfod1	1.42924	3.50142e-26	1.55319e-24
Comt	1.13664	3.50208e-26	1.55319e-24
Bmp8b	3.05185	3.55747e-26	1.57387e-24
Gjc3	-2.21303	3.66711e-26	1.6184e-24
Orm1	0.807181	4.37869e-26	1.92769e-24
Tlcd2	-1.4383	4.46903e-26	1.96266e-24
Prkd3	-0.935459	5.04794e-26	2.21149e-24
Acp3	1.33715	5.6317e-26	2.46123e-24
Pals2	0.587054	5.78452e-26	2.52188e-24
Vps9d1	0.642941	6.68608e-26	2.90788e-24
Pdhx	0.776289	7.22173e-26	3.13325e-24
Paip2b	-0.732364	8.35304e-26	3.61536e-24
Nrg1	2.11244	9.61646e-26	4.15218e-24
Spsb2	0.923587	9.78798e-26	4.21611e-24
Cpne3	-0.584013	9.88811e-26	4.24905e-24
Gstm7	-0.800599	1.12091e-25	4.80518e-24
Zfhx2	-1.02423	1.15816e-25	4.95304e-24
Nr4a2	2.40339	1.31253e-25	5.59991e-24
Mtx3	-0.768105	1.43548e-25	6.10997e-24
Bhmt1b	-1.69818	1.7643e-25	7.49182e-24
Degs1l	1.4791	1.90452e-25	8.06816e-24
Ctss	1.02231	2.188e-25	9.24726e-24
Rbms2	0.661124	2.30764e-25	9.73001e-24
Bhmt	-1.7083	2.36901e-25	9.96536e-24
Prodh	-1.59733	2.58566e-25	1.08513e-23
Sfxn2	-0.85029	2.77512e-25	1.16193e-23
Pus1	0.705518	2.96996e-25	1.24061e-23
Slc35d1	-0.756443	3.77273e-25	1.57229e-23
Flvcr2	-2.02807	4.00531e-25	1.66536e-23
Pcgf2	0.834942	4.08511e-25	1.69461e-23
Gpat4	-0.749111	4.26723e-25	1.76608e-23
Ssr3	0.726677	5.10713e-25	2.10883e-23
Gm2a	0.757955	5.53008e-25	2.27824e-23
Tuba8	1.66357	6.73726e-25	2.76921e-23
Tm7sf2	-0.741986	6.85151e-25	2.80974e-23
Carmil1	1.50046	7.0036e-25	2.86557e-23
B4galnt4	3.65135	7.50984e-25	3.06572e-23
Adamts4	2.39801	1.11014e-24	4.5216e-23
Ear2	1.59418	1.15537e-24	4.69519e-23
Hectd2os	-2.07096	1.16363e-24	4.71809e-23
Slx9	0.699342	1.18491e-24	4.79356e-23
Prkaa2	0.644113	1.26932e-24	5.12348e-23
Dhrs7l	-1.43464	1.6958e-24	6.82959e-23
Mreg	-0.74491	1.92102e-24	7.71933e-23
Gpnmb	2.94422	2.41523e-24	9.68358e-23
Vps13a	0.759782	2.71802e-24	1.08733e-22
Sult1a1	-1.13899	2.9088e-24	1.16106e-22
Scamp1	0.750259	3.91847e-24	1.56061e-22
Rdh16f2	-1.24135	4.12541e-24	1.63939e-22
Rimoc1	-0.688468	4.77921e-24	1.89502e-22
N4bp2	-1.00214	5.1198e-24	2.02559e-22
Aldh1a1	-0.992353	6.57475e-24	2.59551e-22
E030003E18Rik	-0.992353	6.59468e-24	2.59767e-22
Fabp4	1.43645	6.7286e-24	2.64462e-22
Hibadh	-0.655808	6.94868e-24	2.72516e-22
Alpl	0.922932	7.46334e-24	2.92062e-22
Chmp7	0.678441	7.54517e-24	2.94622e-22
Tnfrsf12a	1.58832	9.27534e-24	3.61396e-22
Sos1	0.72202	9.31118e-24	3.62007e-22
Odc1	-0.752868	9.7492e-24	3.78219e-22
Cd68	1.39362	1.30957e-23	5.06951e-22
Fhdc1	2.31075	1.40442e-23	5.425e-22
2210039B01Rik	-1.0365	1.4831e-23	5.71661e-22
Car8	-0.858424	1.87841e-23	7.22484e-22
Rasl10b	2.83139	1.94363e-23	7.45972e-22
Tbx3os1	-1.79697	2.06332e-23	7.90221e-22
Ces1c	-0.858189	2.25524e-23	8.61885e-22
Pdlim5	-0.596415	2.52486e-23	9.61821e-22
Cd5l	1.06284	2.52744e-23	9.61821e-22
Tram1	0.700255	2.75772e-23	1.04517e-21
Pkm	1.30017	2.7581e-23	1.04517e-21
Hmga1	1.00321	3.02517e-23	1.14396e-21
Prkab1	0.654924	3.2679e-23	1.23315e-21
Clcc1	-0.520862	3.32441e-23	1.25185e-21
Tuba1b	1.13736	3.62496e-23	1.36216e-21
Sp4	-1.26363	4.32083e-23	1.62026e-21
0610031O16Rik	-0.95831	4.45055e-23	1.66543e-21
Gm7336	1.21561	4.48644e-23	1.67537e-21
Dnaaf9	0.812126	5.0354e-23	1.8745e-21
Tpd52	0.774273	5.04056e-23	1.8745e-21
Hsd17b2	-0.755218	5.27633e-23	1.95813e-21
Gsta2	-1.4821	5.3263e-23	1.9726e-21
Upp2	-2.48884	5.98548e-23	2.21216e-21
Cks1b	1.2985	6.59241e-23	2.43147e-21
Dmd	0.872548	6.98857e-23	2.56891e-21
Arrdc4	1.29137	6.99363e-23	2.56891e-21
Gprin2	3.71934	7.60815e-23	2.78893e-21
Sulf2	0.861642	8.23044e-23	3.0109e-21
Akr1c19	-1.05456	8.68484e-23	3.17067e-21
Gatd1	0.777784	8.87461e-23	3.23338e-21
Eif4ebp2	-0.581944	9.06522e-23	3.29614e-21
Nat8f2	-0.775279	9.80526e-23	3.55802e-21
Cyp46a1	2.05536	1.00284e-22	3.63165e-21
Lmtk2	1.17654	1.04326e-22	3.77042e-21
Gjb2	-0.692445	1.26998e-22	4.58058e-21
Fam83a	2.05893	1.32486e-22	4.76898e-21
Cmah	0.765747	1.3673e-22	4.91187e-21
Fads6	-0.667529	1.56088e-22	5.59613e-21
Acsm3	-0.795405	1.79655e-22	6.4282e-21
Ccl2	3.67659	1.83497e-22	6.55264e-21
Dip2a	1.00827	1.86476e-22	6.63479e-21
Sorbs3	-0.881554	1.86536e-22	6.63479e-21
Bhlhe41	3.01023	2.08628e-22	7.40587e-21
Dusp3	0.800869	2.15269e-22	7.62654e-21
Tfdp1	0.575064	2.55805e-22	9.04482e-21
Cyp2c50	-1.25213	2.60492e-22	9.19245e-21
Ncapd2	0.89697	2.88431e-22	1.01584e-20
Kcnn2	-0.923359	2.90375e-22	1.02069e-20
Aoc3	3.05302	3.18789e-22	1.11838e-20
Acsl5	0.751172	3.21987e-22	1.12739e-20
Spg21	0.564705	3.34411e-22	1.16862e-20
Aldh6a1	-0.638708	3.37399e-22	1.17677e-20
B430212C06Rik	2.42205	3.49178e-22	1.21549e-20
Ddb1	0.518103	3.84824e-22	1.33698e-20
Slc25a22	0.872269	4.05845e-22	1.4073e-20
Birc3	0.662336	4.08718e-22	1.41453e-20
Clpx	-0.723789	4.56031e-22	1.57524e-20
Ier3	2.18291	4.69374e-22	1.61821e-20
Scnn1a	-0.930693	4.70354e-22	1.61848e-20
Spc24	-1.30208	5.20244e-22	1.78673e-20
Nudt19	0.679531	5.26827e-22	1.80589e-20
0610005C13Rik	-0.83581	5.42648e-22	1.85658e-20
Irf6	-0.848894	6.12024e-22	2.08996e-20
Dlk1	4.24485	6.22709e-22	2.12241e-20
Cpsf4l	-0.874066	6.81414e-22	2.3181e-20
Ttc38	-0.806721	6.87179e-22	2.33329e-20
Gan	0.81976	7.42613e-22	2.51676e-20
Utp20	0.821051	9.37395e-22	3.1709e-20
Decr2	-0.63526	9.86317e-22	3.33012e-20
Abcc6	-0.689257	1.00244e-21	3.37819e-20
Tstd1	-1.10024	1.01185e-21	3.40352e-20
Slc20a1	0.990923	1.02897e-21	3.45465e-20
Mccc2	-0.668824	1.17558e-21	3.9395e-20
Tubb6	1.08963	1.20225e-21	4.02137e-20
Apcs	1.18731	1.2262e-21	4.09386e-20
Ptdss1	-0.623161	1.30914e-21	4.36266e-20
Vcam1	1.03996	1.38549e-21	4.60854e-20
Agxt	-1.36378	1.45578e-21	4.83339e-20
Tom1l2	0.648571	1.48577e-21	4.92389e-20
Lgmn	0.90301	1.53167e-21	5.06665e-20
Gm5626	1.14296	1.6629e-21	5.49063e-20
Cyp4a12b	-1.30954	1.69056e-21	5.57171e-20
Mblac2	-1.02369	1.71462e-21	5.64066e-20
Slpi	1.92665	1.77703e-21	5.83528e-20
Lcn2	2.46706	1.87639e-21	6.15032e-20
Cdh2	-0.717104	2.08214e-21	6.81227e-20
Phldb1	1.11039	2.31695e-21	7.56672e-20
Fbxw9	0.767255	2.36428e-21	7.70731e-20
Cotl1	1.11164	2.36936e-21	7.70987e-20
Arid5b	-1.13822	2.45106e-21	7.9613e-20
Kank1	-0.807302	2.54313e-21	8.24542e-20
Gart	-0.623992	2.63571e-21	8.53019e-20
Amy1	-0.633228	2.71606e-21	8.77445e-20
Dazap1	0.54696	3.4103e-21	1.09975e-19
Mmd2	2.77411	3.55019e-21	1.14281e-19
Tmem131l	1.02089	3.63963e-21	1.16915e-19
Cyp2d26	-0.59008	3.64504e-21	1.16915e-19
Trub1	-0.563291	4.78344e-21	1.53155e-19
C1qc	0.921176	4.95769e-21	1.58452e-19
Sgk2	-0.884908	4.97548e-21	1.58738e-19
Phlda3	2.03228	5.03556e-21	1.6037e-19
Sesn3	-0.737444	5.16215e-21	1.64111e-19
Dcaf13	0.599453	5.40833e-21	1.71633e-19
Adcy1	2.10075	5.74207e-21	1.81903e-19
Stat5b	0.652286	5.78868e-21	1.83057e-19
Ntmt1	0.674824	6.03338e-21	1.9046e-19
Synm	1.16807	6.52786e-21	2.05708e-19
Acox2	-0.910702	6.62712e-21	2.0847e-19
Sh3pxd2b	1.56355	6.8252e-21	2.14325e-19
Fbxo21	-0.753681	7.26771e-21	2.27823e-19
Serp1	0.663216	7.57436e-21	2.37022e-19
Septin11	0.949468	7.80402e-21	2.43784e-19
Saa4	-1.63097	8.98087e-21	2.8006e-19
Bhmt2	-0.870911	9.04469e-21	2.81561e-19
Lifr	-0.617101	1.06717e-20	3.31636e-19
BC106179	2.58318	1.10784e-20	3.4368e-19
Dym	-0.510048	1.22288e-20	3.78713e-19
Nckap1l	1.0589	1.31873e-20	4.07694e-19
Rangap1	0.648237	1.42029e-20	4.38339e-19
Zfp870	0.975938	1.50673e-20	4.64218e-19
Serpind1	-0.806625	1.50971e-20	4.6434e-19
Cyp4a14	-1.22977	1.5959e-20	4.90009e-19
Sec14l4	-1.07291	1.65346e-20	5.06816e-19
Saa2	3.2722	1.65736e-20	5.07145e-19
Slfn4	3.77478	1.82311e-20	5.56918e-19
Sla	1.13748	1.87516e-20	5.71843e-19
Cyp2a4	5.7212	2.02849e-20	6.17555e-19
BC024139	-1.4288	2.07492e-20	6.30623e-19
Ipmk	-0.74688	2.08059e-20	6.31278e-19
Mgat1	-0.531893	2.17445e-20	6.58643e-19
Prelid2	2.16421	2.2143e-20	6.69584e-19
Mmd	-0.637227	2.56051e-20	7.72972e-19
Parvaos	3.47736	2.68516e-20	8.09244e-19
Acsl1	-0.876331	2.95935e-20	8.90383e-19
Ikbke	0.901884	2.9935e-20	8.99152e-19
Bcl9l	-0.784104	3.19446e-20	9.57912e-19
Saa1	2.68105	3.4126e-20	1.02162e-18
Rdh7	-0.558142	3.73553e-20	1.11643e-18
Mthfd1	-0.618766	4.04205e-20	1.20604e-18
Pi4ka	0.626536	4.08244e-20	1.21606e-18
Stard4	1.00989	4.21306e-20	1.2529e-18
Cfhr1	-0.562531	4.65085e-20	1.3808e-18
Sult1b1	-1.18465	4.80131e-20	1.42312e-18
Nans	0.942384	4.81144e-20	1.42377e-18
Cd300a	1.07175	4.85588e-20	1.43456e-18
Fahd1	-0.6499	5.07944e-20	1.49814e-18
Mtor	1.54338	5.18553e-20	1.52693e-18
Cxcl2	3.61782	5.33664e-20	1.56885e-18
Ahcy	-0.757467	5.41946e-20	1.59059e-18
A1cf	-0.84509	5.46505e-20	1.60136e-18
Cyp2c37	-1.50227	5.59862e-20	1.63782e-18
Nsun2	0.534049	6.07832e-20	1.77526e-18
Alkbh7	-0.997351	6.21026e-20	1.81013e-18
Ccl6	1.37825	6.21785e-20	1.81013e-18
Psat1	3.30057	6.85143e-20	1.99135e-18
Ralgapa2	0.71738	7.77413e-20	2.25588e-18
Acox1	-0.767809	8.43964e-20	2.44504e-18
C730002L08Rik	-1.70693	8.73948e-20	2.52783e-18
Cpt1a	-0.631002	8.944e-20	2.58283e-18
Gstz1	-0.639235	9.61023e-20	2.77077e-18
Esrp2	-0.7525	9.63617e-20	2.7738e-18
Slc25a32	0.925588	1.0099e-19	2.90237e-18
Nup93	0.947653	1.22164e-19	3.5053e-18
St3gal3	-0.584183	1.25661e-19	3.59988e-18
Scd1	1.12316	1.3683e-19	3.9136e-18
Ifitm3	0.677651	1.38272e-19	3.94857e-18
Depp1	-2.52171	1.40583e-19	4.00818e-18
Pyroxd2	0.945893	1.4413e-19	4.10278e-18
Styx	-1.00116	1.64191e-19	4.66645e-18
2310034O05Rik	2.00575	1.74577e-19	4.9538e-18
Tead1	0.891188	1.80722e-19	5.12007e-18
Trpm2	0.837563	1.87632e-19	5.30746e-18
Msrb1	-0.60897	1.88784e-19	5.33165e-18
Akap8l	-0.485722	1.89307e-19	5.33804e-18
2310001H17Rik	-1.1242	1.89889e-19	5.34605e-18
Col12a1	1.39689	1.94156e-19	5.45764e-18
C730027H18Rik	-0.915967	2.00033e-19	5.61404e-18
Pitpnc1	0.794015	2.00675e-19	5.62329e-18
Trim37	-0.788433	2.05274e-19	5.74321e-18
Acer2	0.825114	2.08559e-19	5.82604e-18
Irak1bp1	1.53401	2.31058e-19	6.44452e-18
Nos1ap	1.20665	2.32768e-19	6.48214e-18
Cyb5a	-0.62911	2.35617e-19	6.55132e-18
Edf1	0.479577	2.43047e-19	6.74747e-18
Camk2n1	0.650883	2.48806e-19	6.89668e-18
Serpine1	4.33569	2.50816e-19	6.94169e-18
Tmc8	1.29513	2.5942e-19	7.16876e-18
D130020L05Rik	-1.02528	2.90161e-19	8.00596e-18
Osbp	0.760616	3.00958e-19	8.29112e-18
Ppfibp2	-0.586417	3.28712e-19	9.04183e-18
Gm5559	1.56679	3.40881e-19	9.36224e-18
Ero1b	1.30068	3.49399e-19	9.58154e-18
Hes6	0.937833	3.61534e-19	9.8992e-18
Polr3g	-0.980297	3.68275e-19	1.00684e-17
Ugt3a1	-0.764223	3.71468e-19	1.01403e-17
Fcgr4	1.16505	3.72173e-19	1.01441e-17
Iqsec2	0.62388	4.01295e-19	1.09213e-17
Slco1b2	-0.801385	4.20722e-19	1.14327e-17
Pxn	0.557942	4.31474e-19	1.17071e-17
Cd44	1.15954	4.51471e-19	1.22312e-17
Il1rap	-0.545486	4.5359e-19	1.22694e-17
Glud1	-0.666325	4.54246e-19	1.22694e-17
Ttpa	-0.589278	5.26332e-19	1.41951e-17
Ugt2a3	-0.684121	5.3887e-19	1.45115e-17
Tecr	0.599368	5.95509e-19	1.60128e-17
Hspa13	0.72929	6.0139e-19	1.61467e-17
Afm	-0.652489	6.18081e-19	1.65701e-17
Sucnr1	-1.22705	6.2741e-19	1.67951e-17
Apoh	-0.521472	6.52851e-19	1.74502e-17
Reep5	0.691114	6.65921e-19	1.77731e-17
Pnpla3	2.50207	7.15076e-19	1.90567e-17
Ctdspl	0.967358	7.4217e-19	1.97494e-17
Gm10644	-1.84467	7.7657e-19	2.06343e-17
Gm22009	2.46231	7.85748e-19	2.08473e-17
Mpp4	1.62758	7.96925e-19	2.11126e-17
Rorc	1.18949	8.245e-19	2.1811e-17
Abca8b	-0.772355	8.79336e-19	2.32274e-17
Nrn1	-0.847148	8.86731e-19	2.33883e-17
Cerk	0.913727	1.01175e-18	2.66468e-17
Acadm	-0.604854	1.11526e-18	2.93299e-17
Csf3r	1.92818	1.21598e-18	3.19319e-17
C1qb	0.916474	1.45793e-18	3.82297e-17
Kynu	0.681121	1.6125e-18	4.22213e-17
Nadk2	-0.584752	1.64482e-18	4.30048e-17
Fam107b	-0.806222	1.81565e-18	4.74022e-17
Iigp1c	-0.751812	2.06647e-18	5.38722e-17
Ip6k2	-0.949193	2.07014e-18	5.38898e-17
Tlr13	1.57357	2.10149e-18	5.46267e-17
Nr5a2	-0.517632	2.1614e-18	5.61026e-17
Gtf2ird2	0.69847	2.19373e-18	5.68597e-17
Wipi1	0.854916	2.20711e-18	5.71242e-17
Abhd18	-0.630838	2.30106e-18	5.947e-17
Cdk18	0.735681	2.34185e-18	6.04371e-17
Slc43a1	-1.32531	2.35007e-18	6.05622e-17
Tpm4	0.955954	2.63543e-18	6.78188e-17
Gpld1	-0.56602	2.65574e-18	6.82437e-17
Pid1	-0.722339	2.89265e-18	7.42255e-17
Csf2rb2	1.40508	2.92522e-18	7.49541e-17
Amotl2	-1.05531	3.29044e-18	8.41922e-17
Gm2814	-0.982091	3.32933e-18	8.50659e-17
Rmnd5a	0.549583	3.38934e-18	8.64763e-17
Fech	-0.460954	3.41057e-18	8.68946e-17
Kif5a	-0.84314	3.50872e-18	8.91846e-17
Etl4	-0.85939	3.51038e-18	8.91846e-17
Rabggta	-0.527113	3.65242e-18	9.26622e-17
Serpine2	-1.5742	3.74703e-18	9.49284e-17
Hdgfl2	-0.595142	3.94753e-18	9.9867e-17
Tspan12	-0.444258	3.96377e-18	1.00137e-16
Tmc6	0.860309	3.99618e-18	1.00814e-16
Galt	-0.508854	4.02661e-18	1.01439e-16
Dpy19l1	0.497934	4.11956e-18	1.03635e-16
Hsd17b13	-0.604655	4.46336e-18	1.12127e-16
Helz2	-0.655106	4.49643e-18	1.128e-16
S100a9	4.02959	4.66133e-18	1.16774e-16
Rpl36al	1.56358	4.72206e-18	1.1813e-16
Mef2d	0.639036	4.75211e-18	1.18717e-16
Ntrk1	-2.32712	4.78782e-18	1.19443e-16
Tceal8	0.809906	4.87272e-18	1.21392e-16
Klkb1	-0.897072	4.92013e-18	1.22404e-16
Nfib	-0.565403	4.95357e-18	1.23065e-16
Paqr7	-1.07149	5.09392e-18	1.26377e-16
Car5a	-1.10871	5.47711e-18	1.35696e-16
Scarb1	-0.688296	5.67322e-18	1.40361e-16
Siglec1	1.20819	5.71644e-18	1.41236e-16
Slc16a5	-1.15391	5.74401e-18	1.41723e-16
Hsd17b10	-0.711777	5.7952e-18	1.42789e-16
Suco	0.633991	5.84183e-18	1.43741e-16
Gstm6	-0.695667	5.92378e-18	1.45558e-16
Syk	0.943127	6.03757e-18	1.48151e-16
Gata6os	-1.06462	6.19084e-18	1.51705e-16
Dbf4	1.28532	6.38962e-18	1.56363e-16
C1qa	0.798588	6.52474e-18	1.59452e-16
Ddah1	-0.637283	6.64349e-18	1.62134e-16
Aldh7a1	-0.532699	6.6709e-18	1.62582e-16
Serpina1e	-2.4525	6.93171e-18	1.68709e-16
Il18bp	0.843424	6.94406e-18	1.68781e-16
Arfgap3	0.974072	7.171e-18	1.74061e-16
Akap1	-0.516207	7.53557e-18	1.82664e-16
Pla2g7	1.05328	8.23863e-18	1.99437e-16
Slc11a1	1.05766	8.38518e-18	2.02711e-16
Ifrd1	0.839107	8.43323e-18	2.03599e-16
0610030E20Rik	-0.583926	8.95622e-18	2.15935e-16
Bcl3	1.1988	8.97694e-18	2.16144e-16
Scpep1	-0.620638	9.85149e-18	2.36884e-16
Adam10	0.492063	1.07181e-17	2.57301e-16
Apon	-0.573843	1.07292e-17	2.57301e-16
Gm15889	-1.90663	1.07467e-17	2.57376e-16
Grik5	-1.18434	1.18433e-17	2.83262e-16
Zkscan3	-0.722865	1.19085e-17	2.84442e-16
Kmt5a	0.552699	1.23703e-17	2.95079e-16
Arhgef19	-1.13001	1.2731e-17	3.03281e-16
Tars1	0.564993	1.32243e-17	3.14617e-16
Hk3	1.1841	1.37882e-17	3.27598e-16
Cspp1	-0.557621	1.40077e-17	3.32374e-16
Shc2	2.79418	1.55867e-17	3.69352e-16
Laptm5	0.886339	1.60188e-17	3.7909e-16
Rnf11	0.498971	1.6275e-17	3.84648e-16
Recql5	-0.499924	1.73865e-17	4.10376e-16
Ankrd27	0.458023	1.76534e-17	4.16129e-16
Samm50	0.491382	1.80314e-17	4.24482e-16
Fcer1g	1.01453	1.81695e-17	4.27174e-16
Rere	0.595247	1.89633e-17	4.45254e-16
Enpp1	-0.619746	1.92289e-17	4.50899e-16
Incenp	1.08949	1.96312e-17	4.59733e-16
Fndc3b	0.868626	1.9659e-17	4.59786e-16
Grk6	0.487734	1.98752e-17	4.64236e-16
Lpin1	1.96064	2.02192e-17	4.7166e-16
Hsf2	-0.64784	2.05337e-17	4.78375e-16
Ints15	0.488526	2.65103e-17	6.16812e-16
C2cd5	0.625775	2.69269e-17	6.25693e-16
Tubb5	0.740208	2.76482e-17	6.41625e-16
Kras	0.483559	3.03898e-17	7.04338e-16
Sned1	-0.962764	3.22659e-17	7.46855e-16
C4bp	0.568379	3.37223e-17	7.79563e-16
Prkcd	0.733788	3.6792e-17	8.49431e-16
Alb	-0.676441	3.86368e-17	8.90879e-16
Gm11437	1.00253	3.9344e-17	9.06021e-16
Slc15a5	1.12022	4.00629e-17	9.21396e-16
Khnyn	-0.808683	4.18652e-17	9.61615e-16
Slc15a3	1.00744	4.31619e-17	9.89271e-16
Ttc36	-0.708536	4.31794e-17	9.89271e-16
Pld4	0.813037	4.38921e-17	1.00432e-15
Dhrs11	-0.601271	4.56004e-17	1.04208e-15
Derl2	0.6307	4.69509e-17	1.07158e-15
Kansl1l	-0.950258	5.1472e-17	1.17327e-15
Apobr	1.10378	5.28069e-17	1.20218e-15
Pfkfb1	-0.73329	5.4439e-17	1.23776e-15
Tmem25	-1.31698	5.58696e-17	1.26869e-15
Hpcal1	0.753498	5.96394e-17	1.35258e-15
Lingo4	2.10069	6.11785e-17	1.38573e-15
Dsg1c	-2.2651	6.21711e-17	1.40645e-15
4833439L19Rik	0.506016	6.37557e-17	1.44048e-15
Pcp4l1	-2.09813	6.66109e-17	1.5031e-15
Lrp2bp	2.05326	6.77525e-17	1.52694e-15
Gm2451	1.70896	7.23237e-17	1.62658e-15
Pop1	-0.829543	7.23547e-17	1.62658e-15
Trim30b	1.6948	7.36939e-17	1.65461e-15
Ywhah	0.506262	7.54891e-17	1.6928e-15
Cib3	-2.48094	7.87448e-17	1.76361e-15
Stard7	-0.469611	8.0879e-17	1.80915e-15
Ahcyl	-0.701112	8.17583e-17	1.82655e-15
Cnih4	0.636138	9.40694e-17	2.09897e-15
Wwc1	-0.725419	9.49023e-17	2.11493e-15
Tppp	-1.44074	9.97851e-17	2.22099e-15
Tpk1	-0.720033	1.00175e-16	2.2269e-15
Adh7	-0.753662	1.0887e-16	2.41722e-15
Cd63	1.965	1.09671e-16	2.43199e-15
Txnl4a	0.738423	1.11162e-16	2.46201e-15
Map7	0.607894	1.14438e-16	2.53144e-15
Septin9	0.499246	1.16339e-16	2.57033e-15
Sdc2	-0.486462	1.23825e-16	2.73236e-15
Cbx2	-1.09885	1.26272e-16	2.78294e-15
Stx7	0.460819	1.29304e-16	2.84627e-15
Phf1	-0.606661	1.33678e-16	2.93896e-15
Vps37d	1.90679	1.37242e-16	3.01363e-15
Arpc3	0.415166	1.37593e-16	3.01764e-15
Trem1	2.90581	1.4393e-16	3.15277e-15
Apip	0.552076	1.47716e-16	3.23177e-15
Cpne5	-3.06338	1.54668e-16	3.37973e-15
Acer3	0.604319	1.5682e-16	3.42261e-15
Cmbl	-0.618868	1.57379e-16	3.43063e-15
Edem2	0.57079	1.64946e-16	3.59123e-15
Fam13b	-0.607469	1.6712e-16	3.63414e-15
Gckr	0.497289	1.70439e-16	3.70184e-15
Slfn1	2.13825	1.76657e-16	3.83225e-15
Anapc16	0.527982	1.8098e-16	3.92131e-15
Tmem30b	-0.453915	1.8316e-16	3.96375e-15
Hsd3b2	-2.62149	2.01737e-16	4.36052e-15
Gsta1	2.6041	2.06488e-16	4.45785e-15
Dhrs1	-0.536857	2.07869e-16	4.48229e-15
Pitpnm1	0.862676	2.15385e-16	4.63879e-15
Cd300c2	1.05459	2.18835e-16	4.70744e-15
Tdo2	-0.86753	2.26851e-16	4.87403e-15
Unc93b1	0.503799	2.36108e-16	5.06688e-15
Myom3	-3.14088	2.50942e-16	5.37879e-15
Mapk15	-1.01938	2.61867e-16	5.60626e-15
Serpina3n	1.00608	2.65765e-16	5.68294e-15
Tmem134	-0.594244	2.68246e-16	5.72917e-15
Rassf8	0.492208	2.78607e-16	5.9434e-15
Entpd1	0.904037	2.81989e-16	6.0084e-15
Msrb3	0.756262	2.88357e-16	6.13682e-15
Sdr9c7	-0.992466	2.90389e-16	6.17275e-15
Gm2606	1.26695	2.91836e-16	6.19617e-15
Angptl3	-0.759542	2.93011e-16	6.21377e-15
Abhd14a	-0.764149	3.04543e-16	6.45072e-15
Abhd12	-0.46289	3.16751e-16	6.70138e-15
Nde1	-0.783849	3.21767e-16	6.79951e-15
Rgn	-0.768408	3.51105e-16	7.41076e-15
Ehhadh	-1.36008	3.52539e-16	7.43229e-15
Iqgap1	1.06119	3.66255e-16	7.71239e-15
Tmem86a	1.00317	3.75171e-16	7.89088e-15
Xylb	-0.493877	3.80055e-16	7.98426e-15
Rnf185	0.442875	3.83168e-16	8.04027e-15
Adam8	2.39186	3.91363e-16	8.20264e-15
Rcan1	0.617762	4.02178e-16	8.4195e-15
Rilp	-0.746651	4.02664e-16	8.41985e-15
Pxmp2	-0.690577	4.05719e-16	8.47388e-15
Tax1bp3	0.868703	4.09148e-16	8.53555e-15
Fn1	0.53094	4.17837e-16	8.70671e-15
Tmprss4	2.27627	4.25514e-16	8.84649e-15
Acad10	-0.549038	4.2553e-16	8.84649e-15
Pebp1	0.555953	4.31995e-16	8.97051e-15
1810013D15Rik	-2.24006	4.4572e-16	9.24483e-15
Klf15	-0.837783	4.79931e-16	9.94294e-15
Fermt2	-0.531721	4.81061e-16	9.95486e-15
Slc39a8	-0.50209	4.86816e-16	1.00624e-14
Cd300ld	0.971326	5.49222e-16	1.13392e-14
Zkscan1	-0.523297	5.55303e-16	1.14481e-14
Cd300lf	1.57712	5.55769e-16	1.14481e-14
Psen2	-0.521896	5.68401e-16	1.16949e-14
Hspb8	-0.630512	5.83949e-16	1.2001e-14
Gcdh	-0.533551	5.9482e-16	1.22105e-14
Il17rb	0.781281	6.32578e-16	1.29707e-14
Prox1	-0.685938	6.80655e-16	1.39406e-14
Ergic1	0.466499	7.11788e-16	1.45617e-14
Daam1	-0.511395	7.66789e-16	1.5669e-14
Hsd3b3	-1.40758	7.86028e-16	1.60439e-14
Pde4a	1.09505	8.04416e-16	1.64006e-14
Nfe2l2	0.711714	8.05609e-16	1.64063e-14
Rab3d	1.11787	8.1906e-16	1.66613e-14
Il11ra1	-0.581684	8.43915e-16	1.71475e-14
Atg16l2	0.956877	8.53509e-16	1.73229e-14
Abhd2	-0.880789	8.54566e-16	1.73247e-14
Acot7	-0.588091	8.73908e-16	1.76969e-14
Slc27a2	-0.439447	9.13484e-16	1.84775e-14
Acbd5	-0.457658	9.48414e-16	1.91586e-14
Gcat	-0.653756	9.49291e-16	1.91586e-14
Ifitm1	0.971988	9.5342e-16	1.92203e-14
Dleu2	-0.898719	9.83915e-16	1.98e-14
Tnfaip1	0.4684	9.84379e-16	1.98e-14
Cxcr2	3.26731	1.03461e-15	2.0787e-14
Gstp3	0.715432	1.04417e-15	2.09557e-14
Smarca2	-0.538855	1.09176e-15	2.18863e-14
Slc6a21	-1.42434	1.09999e-15	2.20268e-14
Aldh4a1	-0.682058	1.10271e-15	2.20567e-14
Nub1	-0.452208	1.12149e-15	2.24073e-14
Zkscan7	-0.631173	1.14081e-15	2.2768e-14
Itpr1	0.747496	1.14586e-15	2.28435e-14
Fhad1	-1.46896	1.26211e-15	2.51331e-14
Naa50	0.432981	1.27287e-15	2.53193e-14
Hcar2	2.80626	1.38471e-15	2.75135e-14
Grtp1	-0.580853	1.39029e-15	2.75939e-14
Ncf1	1.00402	1.39998e-15	2.77554e-14
Zfp771	-0.817499	1.4132e-15	2.79867e-14
Gm16170	1.22971	1.44633e-15	2.86113e-14
Haus8	1.12374	1.46067e-15	2.8863e-14
Chrd	-1.06297	1.54653e-15	3.05261e-14
Gm3571	1.29625	1.72772e-15	3.4065e-14
Rdh9	-1.0633	1.90188e-15	3.74579e-14
Pgam1	0.45906	2.0316e-15	3.99689e-14
Slco2a1	-0.655556	2.06125e-15	4.05078e-14
Alad	-0.533612	2.14764e-15	4.21594e-14
Rbfa	0.389386	2.17229e-15	4.25968e-14
Adam11	-1.49596	2.30345e-15	4.51196e-14
Ghdc	-0.616415	2.3213e-15	4.54196e-14
Exosc8	0.767241	2.41632e-15	4.72274e-14
Fbxw4	0.653431	2.4476e-15	4.77867e-14
Fermt3	0.95939	2.48802e-15	4.85231e-14
Unc119b	0.50583	2.5587e-15	4.98474e-14
Slc2a1	-1.29257	2.59026e-15	5.04076e-14
Lgi3	2.4079	2.63595e-15	5.12412e-14
Spi1	1.03364	2.72603e-15	5.29352e-14
Vwce	0.571106	2.72934e-15	5.29421e-14
Avpr1a	-1.24377	2.74753e-15	5.32374e-14
Dhtkd1	-0.885126	2.8774e-15	5.56938e-14
Jtb	-0.41691	2.93796e-15	5.68047e-14
Prex1	1.13272	3.06993e-15	5.92926e-14
Ctdsp1	-0.463441	3.12607e-15	6.0312e-14
Itih4	0.704433	3.20836e-15	6.18333e-14
Slc22a3	1.15981	3.23323e-15	6.22457e-14
Yif1b	-0.615585	3.23978e-15	6.23051e-14
Arhgap10	1.21407	3.50292e-15	6.72936e-14
Wdr81	-0.651404	3.56262e-15	6.83672e-14
2610008E11Rik	-0.656278	3.5897e-15	6.88134e-14
Mrpl45	-0.508982	3.8011e-15	7.27883e-14
Msr1	1.12053	3.84699e-15	7.35885e-14
Psme3	0.454189	4.05013e-15	7.73919e-14
Eif6	0.480565	4.06636e-15	7.76194e-14
Slc6a8	1.01855	4.07629e-15	7.77265e-14
Mir122	-2.27944	4.13503e-15	7.8763e-14
Gmip	0.777396	4.15866e-15	7.9073e-14
Nrbp2	-0.723857	4.16011e-15	7.9073e-14
Llgl2	-0.556651	4.3916e-15	8.33847e-14
Tmem220	-0.810602	4.50484e-15	8.54445e-14
Idh1	-0.483354	4.51969e-15	8.56357e-14
Gm4779	-3.74697	4.67713e-15	8.85254e-14
Metrnl	1.08798	4.95409e-15	9.36688e-14
Ung	1.01548	5.02202e-15	9.48534e-14
Echdc3	-0.66502	5.34796e-15	1.00903e-13
Calu	0.425069	5.46525e-15	1.03008e-13
Rsf1	0.539202	5.53419e-15	1.04198e-13
Fam89a	-0.965077	5.59524e-15	1.05237e-13
Sik1	1.36457	5.6295e-15	1.05771e-13
Cnn3	-0.663781	5.69238e-15	1.06841e-13
Calm3	0.462935	5.97901e-15	1.12103e-13
Rps6ka3	0.555376	6.25588e-15	1.17172e-13
Slc45a2	2.8961	6.38743e-15	1.19511e-13
Lamc1	0.682185	6.50748e-15	1.21631e-13
Vsig4	0.83632	6.52807e-15	1.21889e-13
Ppp1r16a	-0.476263	6.55879e-15	1.22335e-13
Hpn	-0.547411	6.6669e-15	1.24223e-13
Qdpr	-0.489613	6.87788e-15	1.28021e-13
Mospd2	-0.501745	7.02427e-15	1.30611e-13
Ehbp1l1	0.703277	7.26988e-15	1.35038e-13
Nfam1	0.952114	7.54359e-15	1.39977e-13
Hnf1b	-0.614623	7.84525e-15	1.45424e-13
Hnf4aos	-1.56299	8.09121e-15	1.49829e-13
Mapkapk3	1.09031	8.14275e-15	1.50628e-13
Trp53inp1	-1.23342	8.20842e-15	1.51687e-13
Gcsh	-0.480604	8.36972e-15	1.54417e-13
Slc2a5	1.21858	8.37333e-15	1.54417e-13
Myorg	0.553946	8.48111e-15	1.56244e-13
Pld6	1.07576	8.85591e-15	1.62981e-13
Azgp1	-0.462541	8.94076e-15	1.64375e-13
Tsen54	0.650833	9.35829e-15	1.71875e-13
Lilrb4b	1.26837	9.38368e-15	1.72165e-13
Il22ra1	1.33717	1.00519e-14	1.84237e-13
Habp4	0.455601	1.01023e-14	1.84972e-13
Parva	0.452199	1.01408e-14	1.85489e-13
Vcf1	0.516119	1.03084e-14	1.88362e-13
Itgb2	1.09251	1.03369e-14	1.8869e-13
Smpd3	1.26673	1.03863e-14	1.89399e-13
Unc119	0.917608	1.10079e-14	2.00531e-13
Shroom1	0.448591	1.10897e-14	2.01817e-13
Selenop	0.409454	1.16529e-14	2.11852e-13
Prss57	4.76403	1.17421e-14	2.13258e-13
Chd1l	0.58218	1.20515e-14	2.18655e-13
Pkp2	-0.446814	1.25019e-14	2.26598e-13
Pgp	0.592997	1.26289e-14	2.28669e-13
Atp11c	-0.49949	1.27691e-14	2.30975e-13
Sorbs2	-0.861271	1.3116e-14	2.37013e-13
Ccdc88b	1.16381	1.38172e-14	2.49431e-13
Spns1	-0.446157	1.38652e-14	2.50047e-13
Notch3	1.07971	1.40652e-14	2.53399e-13
Treml4	1.26084	1.45409e-14	2.61707e-13
Ugt2b34	-0.688717	1.51053e-14	2.71593e-13
Tmed9	0.488396	1.51231e-14	2.71642e-13
Tmx4	0.666836	1.5881e-14	2.8497e-13
Fetub	-0.506325	1.60754e-14	2.8817e-13
Xpnpep3	-0.50499	1.68319e-14	3.0143e-13
Xrra1	2.08854	1.69413e-14	3.03087e-13
Plac8	1.04411	1.77459e-14	3.17166e-13
Arhgdia	0.573071	1.80624e-14	3.22503e-13
Fads2	-0.587493	1.90882e-14	3.40479e-13
Anapc5	-0.393202	1.91965e-14	3.42071e-13
Slc41a1	0.864187	1.93438e-14	3.44355e-13
Aox1	-0.683698	1.98154e-14	3.52399e-13
Tmprss7	2.30469	2.03378e-14	3.61332e-13
Slc27a5	-0.441469	2.07534e-14	3.68353e-13
Slc16a3	1.90846	2.09431e-14	3.71353e-13
Sdc3	0.83639	2.12272e-14	3.76018e-13
Heg1	0.757476	2.15559e-14	3.81466e-13
Slc35e1	-0.527777	2.17048e-14	3.83723e-13
Arl4a	-0.745697	2.17982e-14	3.84995e-13
Agmo	-0.508517	2.18472e-14	3.8548e-13
Dynll1	0.921463	2.19951e-14	3.87709e-13
Stradb	-0.531251	2.22176e-14	3.91247e-13
Acacb	0.807357	2.30498e-14	4.05505e-13
Mir22hg	-1.00284	2.31285e-14	4.06491e-13
Lmo7	-0.477552	2.34805e-14	4.12275e-13
Mettl17	-0.675255	2.43957e-14	4.27926e-13
Axl	0.789436	2.65199e-14	4.64733e-13
Slc51b	2.64191	2.7245e-14	4.76973e-13
Slc22a4	-0.913283	2.86062e-14	5.00315e-13
Tmem43	0.675592	2.86559e-14	5.00698e-13
Mmp9	2.72982	2.9075e-14	5.07527e-13
Itgal	0.916235	2.91714e-14	5.08715e-13
Tm2d2	-0.513191	3.08122e-14	5.36807e-13
Hp	-1.04746	3.24785e-14	5.65289e-13
Themis2	0.878609	3.47714e-14	6.04611e-13
Srgn	1.25575	3.53089e-14	6.13364e-13
Fam210b	-0.44458	3.59661e-14	6.24176e-13
Txnip	1.50865	3.60699e-14	6.25374e-13
Cdt1	1.20199	3.6698e-14	6.3565e-13
F7	0.641937	3.68803e-14	6.38192e-13
Cs	0.487486	3.98727e-14	6.8931e-13
Macir	0.658823	4.22582e-14	7.29848e-13
Adgrl2	-0.952326	4.2965e-14	7.41342e-13
Slc19a1	0.574436	4.41396e-14	7.60878e-13
Dlat	0.529525	4.46178e-14	7.68385e-13
D3Ertd751e	-0.777138	4.58068e-14	7.88104e-13
Dynlt3	0.401598	4.59453e-14	7.89732e-13
Usp5	-0.421054	4.61259e-14	7.92077e-13
Emilin1	0.815737	4.71656e-14	8.09158e-13
Hopx	-0.66615	4.72371e-14	8.09611e-13
Oxsr1	-0.532605	4.83849e-14	8.28493e-13
Slc17a3	-0.564904	4.95348e-14	8.46579e-13
Dnajc1	-0.393464	4.95354e-14	8.46579e-13
Slc16a1	0.58416	4.97848e-14	8.50032e-13
Zfp276	0.614631	5.02936e-14	8.57905e-13
Tnnc1	1.95693	5.18018e-14	8.81994e-13
Vmn1r90	-1.49395	5.1804e-14	8.81994e-13
Nek6	0.491676	5.53997e-14	9.4232e-13
Setd3	-0.400983	5.81424e-14	9.88035e-13
Fabp7	1.27042	5.84421e-14	9.9219e-13
Lamb3	-0.919611	6.19238e-14	1.05031e-12
Magix	-0.478802	6.21748e-14	1.05357e-12
Ms4a4a	2.1304	6.38888e-14	1.08159e-12
Vav1	1.02506	6.46687e-14	1.09377e-12
Fdps	1.85698	6.55855e-14	1.10823e-12
Srr	-0.471851	7.29302e-14	1.23118e-12
Pgk1	0.427654	7.82413e-14	1.3196e-12
Ncf2	0.999349	7.95822e-14	1.34095e-12
Apoa2	-0.445204	7.97243e-14	1.34209e-12
S100a11	1.4599	8.13168e-14	1.36761e-12
Fzd8	-0.852014	8.1633e-14	1.37165e-12
Dnajc21	-0.496699	8.29418e-14	1.39234e-12
Enho	-1.97667	8.368e-14	1.40342e-12
Hgd	0.472098	8.57731e-14	1.43718e-12
Smad2	-0.759373	9.20864e-14	1.54104e-12
Mmut	-0.436985	9.21435e-14	1.54104e-12
Ccne1	1.8243	9.31648e-14	1.55668e-12
Tmem8b	-1.03784	9.40225e-14	1.56955e-12
Tspan33	-0.826029	9.69185e-14	1.61639e-12
Cd300lb	1.43761	9.97738e-14	1.66246e-12
Sparc	0.834148	1.00962e-13	1.6807e-12
Mtch1	-0.397737	1.01729e-13	1.69191e-12
Polr2l	0.438942	1.02824e-13	1.70853e-12
Psmc5	-0.44642	1.03344e-13	1.71559e-12
Tmt1a	-0.51385	1.04596e-13	1.73477e-12
Mpdu1	-0.401426	1.0538e-13	1.74616e-12
Ampd2	0.505242	1.06017e-13	1.75471e-12
Man2a2	0.441208	1.06091e-13	1.75471e-12
Rap2a	-0.612785	1.07277e-13	1.77268e-12
Pnrc1	-0.792526	1.08596e-13	1.79283e-12
Spc25	0.887527	1.08797e-13	1.79451e-12
Ggnbp1	-0.55109	1.10337e-13	1.81823e-12
Hsf4	0.714147	1.10744e-13	1.82326e-12
Atosa	-0.901705	1.14167e-13	1.8779e-12
Gm20300	-0.676234	1.14311e-13	1.87856e-12
Loxl2	1.09056	1.14551e-13	1.88078e-12
Cyp3a59	-1.64667	1.17515e-13	1.92768e-12
Palmd	-0.587371	1.20221e-13	1.97026e-12
Nlrp9c	3.91254	1.22565e-13	2.00685e-12
Timp1	2.83879	1.23427e-13	2.01912e-12
Nsmf	0.468694	1.24527e-13	2.03526e-12
Dtd1	-0.750089	1.24709e-13	2.03639e-12
Pcsk9	1.4469	1.25578e-13	2.04872e-12
Sdc4	-0.678628	1.25963e-13	2.05312e-12
Eprs1	-0.403857	1.30445e-13	2.12425e-12
Mat2a	0.52827	1.3281e-13	2.1608e-12
Clec4n	1.34312	1.37339e-13	2.23247e-12
Aprt	0.495341	1.37785e-13	2.2377e-12
Arl5b	-0.540457	1.42002e-13	2.30411e-12
Dmac2	-0.542986	1.47488e-13	2.39095e-12
Ankzf1	-0.426098	1.49071e-13	2.41444e-12
Rnf169	-0.586749	1.49541e-13	2.41986e-12
Clec4f	0.77187	1.49862e-13	2.42288e-12
Sphk2	-0.833747	1.51593e-13	2.44866e-12
Spag4	1.44481	1.6337e-13	2.63653e-12
Dlg3	-0.548637	1.71518e-13	2.76554e-12
Rpp14	0.476175	1.74077e-13	2.8034e-12
Runx1	1.8515	1.74179e-13	2.8034e-12
Nxpe2	-1.16673	1.79272e-13	2.88143e-12
Fst	1.69999	1.79361e-13	2.88143e-12
Rab11fip2	-0.593243	1.79508e-13	2.88143e-12
Htd2	0.476174	1.80118e-13	2.88865e-12
Asgr2	-0.491535	1.81529e-13	2.90867e-12
Dlgap1	-1.36688	1.83465e-13	2.93707e-12
Anxa2	1.40078	1.83892e-13	2.94129e-12
Gsta13	2.16832	1.84689e-13	2.95141e-12
Pabpc1	0.44586	1.94176e-13	3.10026e-12
Apex2	-0.717519	2.01107e-13	3.20807e-12
Gtf3c4	-0.426446	2.04217e-13	3.25479e-12
Lrp3	-0.626232	2.11922e-13	3.37459e-12
Megf8	0.51407	2.13955e-13	3.40395e-12
C130083M11Rik	-0.933278	2.14628e-13	3.41164e-12
Cyp3a25	-1.16461	2.18929e-13	3.47693e-12
1810019D21Rik	-1.01595	2.20989e-13	3.50654e-12
S100a8	3.09258	2.21854e-13	3.51715e-12
Isoc2a	-0.508075	2.2351e-13	3.54029e-12
Ybx2	2.75796	2.40431e-13	3.80495e-12
Tomm5	0.585197	2.4803e-13	3.92176e-12
Pja1	-0.378626	2.50368e-13	3.95525e-12
Ctcflos	-0.651548	2.51405e-13	3.96814e-12
Fosl1	2.93549	2.53314e-13	3.99476e-12
Bnip3	-0.567461	2.57585e-13	4.05854e-12
Psmc6	-0.411908	2.64115e-13	4.15778e-12
Tmem41a	0.647171	2.72321e-13	4.28321e-12
Clec4e	2.83892	2.73567e-13	4.29905e-12
Lynx1	1.269	2.75591e-13	4.32706e-12
Ugt2b36	-0.55495	2.78829e-13	4.37409e-12
Cd53	0.964981	2.80041e-13	4.38927e-12
Cldn1	-0.752781	2.8222e-13	4.41957e-12
Igsf8	0.997101	2.84969e-13	4.45872e-12
Ogfrl1	-0.843725	2.91265e-13	4.55326e-12
Cyth4	0.908311	2.93573e-13	4.58475e-12
Tsc22d2	0.619059	2.93789e-13	4.58475e-12
Sh3glb1	0.390166	3.06169e-13	4.77132e-12
Fcgr1	1.11794	3.06276e-13	4.77132e-12
Apol9b	-1.19584	3.10324e-13	4.83019e-12
Sod3	0.642623	3.10836e-13	4.83397e-12
Tm9sf4	-0.384196	3.11609e-13	4.8418e-12
Tnfrsf23	1.47434	3.19348e-13	4.95776e-12
Igfbp2	-0.712542	3.2186e-13	4.99244e-12
Pbld2	-0.681463	3.42655e-13	5.31042e-12
Hnrnpf	-0.427933	3.44896e-13	5.34054e-12
Ugt2b35	-0.633346	3.53305e-13	5.46603e-12
Dnmbp	-0.718707	3.53732e-13	5.46793e-12
Ndufaf4	0.601195	3.63707e-13	5.61729e-12
Tor1b	-0.451293	3.66742e-13	5.6593e-12
Tsc22d4	0.55875	3.69655e-13	5.69557e-12
Spacdr	0.55875	3.70022e-13	5.69557e-12
Gm57848	0.55875	3.70044e-13	5.69557e-12
Ighv1-56	2.8168	3.72552e-13	5.72926e-12
Plcxd2	-1.0356	3.7603e-13	5.77781e-12
Trip6	0.510145	3.96936e-13	6.09381e-12
Gm7019	2.51368	4.0004e-13	6.13622e-12
F13a1	2.75124	4.09518e-13	6.27624e-12
Gm13394	1.44109	4.17492e-13	6.39301e-12
Cdk1	1.46216	4.20052e-13	6.42673e-12
C5ar1	1.42511	4.37402e-13	6.68648e-12
Pccb	-0.416889	4.41254e-13	6.73963e-12
Rsad1	0.855527	4.46041e-13	6.80696e-12
Gm2061	1.01191	4.48285e-13	6.83194e-12
Fyb1	1.02099	4.48439e-13	6.83194e-12
Arhgap12	-0.418783	4.50627e-13	6.85946e-12
Igf1	-0.678403	4.57818e-13	6.96301e-12
Lrp5	0.359216	4.62799e-13	7.03282e-12
Lad1	0.878938	4.76341e-13	7.23249e-12
Serpina1a	-0.529727	4.79671e-13	7.2769e-12
Maea	0.416057	5.16687e-13	7.83184e-12
Reep6	-0.514611	5.18128e-13	7.84706e-12
Tmem184a	-0.577006	5.27154e-13	7.97704e-12
Mafg	-0.517313	5.40681e-13	8.1727e-12
Phyh	-0.445168	5.40994e-13	8.1727e-12
Gusb	0.477338	5.62783e-13	8.49472e-12
Atg9a	-0.413246	5.71758e-13	8.62293e-12
Mad2l1	1.16406	5.76282e-13	8.68387e-12
H2az1	0.432876	5.92398e-13	8.91924e-12
Ssbp4	0.826492	6.01267e-13	9.04518e-12
Nat9	-0.406715	6.02574e-13	9.05727e-12
Fzd1	0.48894	6.15899e-13	9.24982e-12
Ift172	-0.606148	6.19397e-13	9.29458e-12
Dmgdh	-0.595778	6.60361e-13	9.901e-12
Slc26a1	0.549768	6.73767e-13	1.00936e-11
Hmga1b	1.0217	6.81287e-13	1.0193e-11
Mylk	-0.542476	6.81538e-13	1.0193e-11
BC004004	-0.445175	6.88147e-13	1.02833e-11
Hars2	-0.406258	6.9583e-13	1.03894e-11
Fggy	-0.468087	6.97392e-13	1.04041e-11
Ankrd9	1.30357	7.01375e-13	1.04549e-11
Spink1	2.93135	7.14796e-13	1.06461e-11
Abcg5	-0.582919	7.20564e-13	1.07231e-11
Bmp1	-0.485652	7.34955e-13	1.09282e-11
Chchd4	0.513163	7.46405e-13	1.10893e-11
Fbxo9	-0.399827	7.52875e-13	1.11761e-11
Gm14760	1.45106	7.83659e-13	1.16235e-11
Csf1r	0.788415	8.01951e-13	1.1885e-11
Slc16a7	-0.578399	8.06052e-13	1.1936e-11
C8a	-0.690668	8.08825e-13	1.19671e-11
Sec14l2	-0.427766	8.12797e-13	1.2016e-11
Slc25a34	-1.15005	8.13557e-13	1.20174e-11
Vps37c	0.600088	8.17369e-13	1.20638e-11
Sppl2b	-0.403609	8.21424e-13	1.21136e-11
Obox4-ps2	-1.47054	8.42424e-13	1.24131e-11
Nrp	0.594608	8.46158e-13	1.24579e-11
Alkbh1	0.594608	8.47125e-13	1.2462e-11
Mtg2	-0.448845	8.61215e-13	1.26589e-11
Lpcat3	0.548724	8.64609e-13	1.26984e-11
A930038B10Rik	-1.39122	8.87642e-13	1.3026e-11
Whamm	-0.430451	8.88931e-13	1.30343e-11
Tifab	1.14929	8.99048e-13	1.31719e-11
Ccdc80	0.973178	9.29023e-13	1.35999e-11
Evi5	-0.420594	9.41899e-13	1.37772e-11
Rnf187	-0.36384	9.58462e-13	1.40081e-11
Hpgd	-0.583697	9.70724e-13	1.41757e-11
Zfp385b	-0.827303	9.96766e-13	1.45442e-11
Id3	0.76335	1.01762e-12	1.48364e-11
Aldh3b1	0.981978	1.03461e-12	1.50683e-11
Slc7a8	0.977874	1.0352e-12	1.50683e-11
Tgfbr1	0.433732	1.03756e-12	1.50904e-11
Gm6961	2.87734	1.06897e-12	1.55347e-11
Ms4a6d	1.48155	1.07e-12	1.55371e-11
Pik3c2a	0.549116	1.09215e-12	1.58459e-11
Serpina1d	-0.524493	1.10425e-12	1.60086e-11
C2cd4c	2.03053	1.11339e-12	1.6128e-11
Rnd1	-0.950898	1.11507e-12	1.61394e-11
Cd84	0.835362	1.1391e-12	1.64739e-11
Ermp1	-0.543602	1.17206e-12	1.69369e-11
Keg1	-1.29249	1.17759e-12	1.70031e-11
Postn	0.830627	1.2048e-12	1.7382e-11
1700113A16Rik	-1.54484	1.2332e-12	1.77774e-11
Ddo	0.589941	1.24513e-12	1.79351e-11
Fdxr	-0.727908	1.25549e-12	1.80699e-11
Yeats2	-0.44895	1.26916e-12	1.82519e-11
1810064F22Rik	-1.87638	1.33296e-12	1.91542e-11
Wdr93	-1.37873	1.34534e-12	1.93165e-11
Rbm20	-1.15192	1.39308e-12	1.9986e-11
Pcyt2	-0.428231	1.46293e-12	2.09714e-11
Entpd5	-0.492955	1.47789e-12	2.11689e-11
Abhd14b	-0.473276	1.49107e-12	2.13407e-11
Gramd1c	0.473333	1.49871e-12	2.1433e-11
F3	0.86821	1.53934e-12	2.19965e-11
Pdlim1	-0.430758	1.54172e-12	2.2013e-11
Cpt2	-0.430113	1.58289e-12	2.25829e-11
Gltp	0.833506	1.61538e-12	2.30282e-11
Trafd1	-0.544404	1.63315e-12	2.32494e-11
Ube2j1	0.391282	1.63349e-12	2.32494e-11
Hck	1.10919	1.64984e-12	2.34635e-11
Tapbpl	0.496463	1.68211e-12	2.39035e-11
Hmox1	1.07521	1.7027e-12	2.4177e-11
Impact	-0.693346	1.78136e-12	2.5274e-11
Rchy1	0.398307	1.79139e-12	2.53962e-11
Akr1c6	-0.688785	1.79676e-12	2.54522e-11
Ncoa2	-0.390715	1.94736e-12	2.75639e-11
Retnlg	2.72054	1.97689e-12	2.79597e-11
Gm53234	1.65667	1.97961e-12	2.79761e-11
Rgs1	1.9465	1.9837e-12	2.8012e-11
Ass1	-0.701388	2.01163e-12	2.8384e-11
Calr3	-0.931924	2.04217e-12	2.87924e-11
4933411K16Rik	-0.940305	2.05158e-12	2.89023e-11
Kcnc3	-0.748723	2.06787e-12	2.90954e-11
Immp2l	0.575687	2.06852e-12	2.90954e-11
Dnmt3a	0.477959	2.10214e-12	2.95451e-11
Ccl7	3.05919	2.14413e-12	3.01117e-11
Crp	-0.566429	2.14696e-12	3.01279e-11
Col9a3	2.04068	2.15366e-12	3.01983e-11
Cxcl1	1.9005	2.22348e-12	3.11529e-11
Cstb	0.493441	2.22682e-12	3.11754e-11
Sephs1	-0.366581	2.23176e-12	3.12204e-11
S100a10	0.448023	2.30645e-12	3.224e-11
Tnfaip8l1	-0.632435	2.32391e-12	3.24589e-11
Peg3	-0.767992	2.33708e-12	3.26174e-11
Poglut3	0.739146	2.45178e-12	3.41917e-11
Natd1	0.636978	2.49634e-12	3.47861e-11
Myo1f	1.05578	2.51872e-12	3.50707e-11
Ostc	0.553325	2.52811e-12	3.51742e-11
Tesk2	-0.556086	2.53996e-12	3.53118e-11
Clec7a	1.13876	2.5562e-12	3.551e-11
Abhd15	-0.830141	2.59684e-12	3.60467e-11
Itpr2	-0.452862	2.62978e-12	3.64758e-11
Agt	-0.51837	2.63923e-12	3.65786e-11
Osgepl1	-0.562771	2.69771e-12	3.73603e-11
Cd33	1.53427	2.7161e-12	3.75859e-11
Anks4b	0.53175	2.79461e-12	3.86239e-11
Tnrc6c	-0.449622	2.79541e-12	3.86239e-11
Emp3	0.84669	2.86568e-12	3.95645e-11
Il1r2	3.28534	2.88388e-12	3.97851e-11
H3c15	-2.52531	2.98187e-12	4.11054e-11
Mir223hg	1.2052	2.98779e-12	4.11554e-11
Slc10a3	0.704001	2.99185e-12	4.11798e-11
Proc	-0.394483	3.05231e-12	4.19798e-11
Sec61a1	0.506834	3.05612e-12	4.2e-11
Pecr	-0.581577	3.12918e-12	4.29711e-11
S1pr1	-0.884556	3.18849e-12	4.37522e-11
Fxyd5	1.22323	3.20234e-12	4.39087e-11
Tbc1d8	0.856246	3.30176e-12	4.52374e-11
A930033H14Rik	-1.63818	3.36314e-12	4.60432e-11
Gpx3	0.89543	3.43359e-12	4.69719e-11
Marf1	-0.54813	3.44258e-12	4.70591e-11
Ccr5	1.03043	3.48419e-12	4.75917e-11
Thbs1	1.90221	3.49695e-12	4.77296e-11
Rgs2	1.0573	3.50235e-12	4.7767e-11
Atxn2	-0.411938	3.54556e-12	4.83197e-11
Agfg2	-0.728978	3.57879e-12	4.87356e-11
Qsox1	0.363336	3.65993e-12	4.98028e-11
Luzp1	0.488959	3.66997e-12	4.99015e-11
Slc66a3	1.20491	3.67448e-12	4.99251e-11
Faah	-0.410596	3.8303e-12	5.2003e-11
Apoc3	0.407314	3.88924e-12	5.27633e-11
Ggt6	-0.719548	3.91154e-12	5.30258e-11
Mast2	0.440583	3.94641e-12	5.34581e-11
Atg3	-0.403216	3.96266e-12	5.36377e-11
Ckb	0.896596	3.9658e-12	5.36399e-11
Ormdl3	0.489381	4.18161e-12	5.65163e-11
Tubb2b	3.031	4.21394e-12	5.69104e-11
Fads3	-1.1508	4.28826e-12	5.78705e-11
Stt3a	0.453081	4.31838e-12	5.82333e-11
Rac2	0.86701	4.36196e-12	5.87769e-11
Akt1	0.38839	4.54076e-12	6.11403e-11
Slc22a5	-0.715827	4.57605e-12	6.15693e-11
Ralgps1	0.804026	4.9245e-12	6.6208e-11
Plaur	1.69378	4.97128e-12	6.67869e-11
Abcd2	-1.47477	5.13452e-12	6.89284e-11
Zfp146	0.5113	5.14413e-12	6.90059e-11
Rnf2	0.422261	5.22495e-12	7.00378e-11
Smim13	-0.461997	5.47114e-12	7.32831e-11
Hcrtr2	-2.0695	5.54385e-12	7.42017e-11
Tmem120a	-0.387394	5.64612e-12	7.55143e-11
Fndc4	0.430213	5.69781e-12	7.61488e-11
Nnmt	0.780312	5.7389e-12	7.6641e-11
Mefv	1.56902	5.99624e-12	8.00181e-11
Adhfe1	-0.532306	6.01999e-12	8.02755e-11
Abl2	0.448626	6.07589e-12	8.09608e-11
Pnkd	-0.667419	6.11207e-12	8.13826e-11
Ccdc30	-1.10369	6.35041e-12	8.44933e-11
9530034E10Rik	2.77646	6.50156e-12	8.64404e-11
Cyp2b9	4.21217	6.5214e-12	8.664e-11
Gpr35	1.37482	6.53507e-12	8.67575e-11
Ndufa13	0.403774	6.56977e-12	8.71538e-11
Ly9	1.19077	6.76754e-12	8.97112e-11
Hdac8	0.663919	6.79664e-12	8.99196e-11
Polr3b	-0.541008	6.80111e-12	8.99196e-11
Rhog	0.481774	6.8027e-12	8.99196e-11
Plec	0.474611	6.80329e-12	8.99196e-11
Mcat	-0.411815	7.0104e-12	9.25889e-11
Tcaim	-0.486937	7.19641e-12	9.49756e-11
Sec22b	0.448798	7.28763e-12	9.6109e-11
Slc25a45	0.606113	7.34833e-12	9.68383e-11
Rcc2	0.487178	7.59181e-12	9.99737e-11
Gm36251	-0.791363	7.82537e-12	1.02974e-10
Tm6sf1	0.95573	7.89208e-12	1.03776e-10
Ahsa2	-0.578273	8.10351e-12	1.06478e-10
Ncf4	1.09691	8.131e-12	1.06761e-10
Thpo	-0.528749	8.23395e-12	1.08034e-10
Hykk	-0.600815	8.35401e-12	1.09529e-10
Aldoa	0.599323	8.77453e-12	1.14959e-10
Ccdc127	0.414133	8.83101e-12	1.15577e-10
Lrig1	0.497453	8.83464e-12	1.15577e-10
Mug4-ps	-1.33453	8.86332e-12	1.15868e-10
Myo6	0.410893	8.88613e-12	1.16082e-10
Igsf11	0.434741	8.89381e-12	1.16098e-10
Stk10	0.857647	9.22558e-12	1.20215e-10
Pafah2	-0.416167	9.22893e-12	1.20215e-10
Nup205	0.506016	9.2293e-12	1.20215e-10
Tpsab1	3.20286	9.4994e-12	1.23644e-10
Pigv	-0.507951	9.63973e-12	1.25379e-10
Trem6l	1.06474	9.7599e-12	1.2685e-10
Lysmd4	-0.52187	9.93761e-12	1.29067e-10
Smox	0.92945	1.00035e-11	1.29829e-10
Fbxl21	-1.43604	1.01334e-11	1.3142e-10
Nfxl1	0.58414	1.01596e-11	1.31664e-10
Araf	-0.361968	1.02594e-11	1.32862e-10
Pde1b	0.828537	1.03523e-11	1.33968e-10
Glo1	-0.456887	1.06158e-11	1.37279e-10
Gm10291	1.93809	1.06293e-11	1.37355e-10
Wrap53	-0.586342	1.07398e-11	1.38683e-10
Nit2	-0.541728	1.09325e-11	1.4107e-10
Cables2	-0.427784	1.10911e-11	1.43013e-10
Csf2rb	0.775803	1.15003e-11	1.48184e-10
Inhbc	-0.575913	1.15645e-11	1.48905e-10
BC005624	-0.370211	1.18747e-11	1.52789e-10
Slc22a27	2.64872	1.19355e-11	1.53462e-10
Asah1	0.427653	1.20015e-11	1.542e-10
Slc6a16	-1.11807	1.23759e-11	1.58897e-10
Kmt2c	-0.424247	1.24772e-11	1.60083e-10
Casp16	-1.53058	1.25428e-11	1.60809e-10
Tfpi2	-0.417866	1.27834e-11	1.63731e-10
Abcd4	-0.652371	1.27889e-11	1.63731e-10
N4bp2l1	-0.627516	1.29275e-11	1.65388e-10
Irgm1	-0.634266	1.3018e-11	1.66426e-10
Gba2	-0.692562	1.32935e-11	1.69795e-10
Marco	1.77003	1.33004e-11	1.69795e-10
Sdcbp	0.401656	1.35264e-11	1.72558e-10
Lpgat1	-0.429241	1.38563e-11	1.76641e-10
Dnajc30	-0.562137	1.38999e-11	1.77071e-10
Aqp9	-0.42415	1.40009e-11	1.78232e-10
Klf12	-0.838641	1.4485e-11	1.84263e-10
Ugt2b1	-0.783031	1.47494e-11	1.87494e-10
1810053B23Rik	-1.5112	1.48749e-11	1.88956e-10
Slfn2	1.16604	1.49659e-11	1.89978e-10
Gna13	0.384834	1.51482e-11	1.92156e-10
Lgals1	0.995684	1.58704e-11	2.01174e-10
Zmym5	-0.409803	1.61792e-11	2.04917e-10
Spart	-0.473921	1.61885e-11	2.04917e-10
Slc1a5	0.861182	1.64098e-11	2.07572e-10
Gm11341	1.70402	1.64392e-11	2.07797e-10
Mst1	-0.36652	1.67333e-11	2.11366e-10
Klhl13	-0.759696	1.70239e-11	2.14886e-10
Lrsam1	0.505423	1.70898e-11	2.15567e-10
Rbfox2	0.520022	1.72372e-11	2.17273e-10
Jade2	0.740603	1.75387e-11	2.20919e-10
Fign	-0.781584	1.75792e-11	2.21274e-10
Erc2	-0.928548	1.80394e-11	2.26907e-10
Ces1e	-0.575472	1.84925e-11	2.32444e-10
Fcgr3	0.782078	1.86795e-11	2.3463e-10
Clec2h	-2.21494	1.883e-11	2.36355e-10
Acad12	-0.85734	1.89567e-11	2.37779e-10
Pbx4	1.80506	1.91729e-11	2.40323e-10
Foxl3	2.44884	1.93908e-11	2.42886e-10
Ces3a	-0.542353	1.94912e-11	2.43973e-10
Elovl2	-0.57918	1.96519e-11	2.45747e-10
Timm17a	0.386002	1.96603e-11	2.45747e-10
Hipk2	0.670068	1.99278e-11	2.48918e-10
4931422A03Rik	1.68941	2.09501e-11	2.61505e-10
Cfp	0.789819	2.09896e-11	2.61816e-10
Rusc1	0.939339	2.16936e-11	2.70409e-10
Stk11	-0.348463	2.23338e-11	2.78196e-10
Icam1	0.906832	2.29485e-11	2.85656e-10
Acta2	1.88903	2.34416e-11	2.91591e-10
Glrx5	0.451639	2.37697e-11	2.95468e-10
Cfap69	1.74471	2.38493e-11	2.96253e-10
Prps1l3	-0.458375	2.41323e-11	2.99561e-10
Zcchc2	-0.523292	2.42379e-11	3.00664e-10
Pik3cd	0.858575	2.53109e-11	3.13758e-10
Cnp	0.759882	2.53777e-11	3.14369e-10
Zfp707	-0.597774	2.55507e-11	3.16293e-10
Clec12a	0.981395	2.58873e-11	3.2024e-10
Rab34	0.929489	2.62177e-11	3.24103e-10
Lgr5	-1.07481	2.62643e-11	3.24456e-10
Prdx3	0.381474	2.66338e-11	3.28794e-10
Col14a1	0.543408	2.69078e-11	3.31949e-10
Apbb1ip	1.10125	2.71429e-11	3.34619e-10
Thumpd2	0.94999	2.73641e-11	3.37115e-10
Irak3	1.56657	2.76284e-11	3.40138e-10
Gm5424	-0.669665	2.82858e-11	3.47992e-10
Armcx3	0.729261	2.83249e-11	3.48218e-10
Magi3	-0.445514	2.83549e-11	3.48218e-10
Bax	0.57293	2.83623e-11	3.48218e-10
Atxn10	-0.346391	2.85058e-11	3.49742e-10
Pgpep1	-0.464427	2.89891e-11	3.55428e-10
Agbl3	-0.635369	2.92079e-11	3.57866e-10
1700112D23Rik	1.60592	2.92279e-11	3.57868e-10
Arl13b	-0.839731	2.95239e-11	3.61245e-10
Cytip	1.33998	2.97001e-11	3.63154e-10
Ibtk	0.497886	2.99083e-11	3.65451e-10
Rufy3	-0.450715	3.03788e-11	3.70948e-10
Vsir	0.698595	3.09902e-11	3.78156e-10
Yrdc	0.579618	3.13898e-11	3.82772e-10
9330159M07Rik	1.14803	3.14493e-11	3.83238e-10
Nedd4l	0.66182	3.14777e-11	3.83324e-10
Il10rb	0.78898	3.16984e-11	3.85749e-10
Fam83h	-0.45501	3.18339e-11	3.87137e-10
Arhgap25	1.06934	3.21313e-11	3.90488e-10
Pik3cb	0.418943	3.33148e-11	4.04598e-10
Cd52	1.01169	3.41657e-11	4.14652e-10
Bco1	0.726133	3.49103e-11	4.23402e-10
Krtcap2	0.422347	3.51404e-11	4.25905e-10
Tlk1	-0.415794	3.57236e-11	4.32682e-10
Rad23a	-0.342608	3.60585e-11	4.36443e-10
Rgs8	2.22986	3.66506e-11	4.43312e-10
Gaa	-0.40717	3.6806e-11	4.44892e-10
Eci1	-0.467504	3.69519e-11	4.46355e-10
Hilpda	1.08563	3.71124e-11	4.47992e-10
Cxadr	0.582324	3.73173e-11	4.50163e-10
Jak1	0.351038	3.77292e-11	4.54827e-10
Mthfd2	1.30638	3.81724e-11	4.59861e-10
Tmed3	0.80207	3.82057e-11	4.59953e-10
Arhgef11	-0.387359	3.90037e-11	4.69247e-10
Irgm2	-0.85177	3.93789e-11	4.73442e-10
Rhbdd2	-0.575277	3.95426e-11	4.75093e-10
Kbtbd7	-0.528706	4.00369e-11	4.80711e-10
Kif21b	0.949312	4.04111e-11	4.84879e-10
Tbcel	0.480834	4.22311e-11	5.06378e-10
Gm14584	0.798569	4.35848e-11	5.22262e-10
Fhl3	1.95283	4.3738e-11	5.23748e-10
Chil3	3.67778	4.39041e-11	5.25386e-10
Ralgds	1.02759	4.43521e-11	5.30394e-10
Tg	1.73011	4.44774e-11	5.31539e-10
Ciapin1	0.618916	4.4544e-11	5.31981e-10
Ywhae	0.331707	4.50791e-11	5.38014e-10
Dalrd3	-0.375381	4.52426e-11	5.39606e-10
Erbb3	-0.609907	4.55924e-11	5.43417e-10
Arf3	0.34281	4.58205e-11	5.45775e-10
Alg2	0.739898	4.62487e-11	5.5051e-10
Gss	0.396545	4.69404e-11	5.58373e-10
Flcn	0.624366	4.7368e-11	5.63087e-10
Psmd5	-0.440372	4.75911e-11	5.65365e-10
Spata2	0.450037	4.77346e-11	5.66695e-10
Gpat3	-0.738373	4.9037e-11	5.81772e-10
Nid1	0.867123	5.05181e-11	5.98948e-10
Amt	-0.498935	5.08648e-11	6.02661e-10
Gm30262	-0.900846	5.09217e-11	6.02938e-10
Mast1	0.866447	5.10708e-11	6.04304e-10
Col1a2	0.999694	5.37114e-11	6.35131e-10
Rasal1	2.45463	5.37626e-11	6.35318e-10
Ndufb8	0.381898	5.39244e-11	6.36811e-10
Actr1b	0.336615	5.44327e-11	6.42392e-10
Tmem250	-0.395535	5.45645e-11	6.43524e-10
Piezo1	0.635537	5.69401e-11	6.71101e-10
Ccdc120	1.26211	5.70698e-11	6.72189e-10
Slc30a9	0.332833	5.79393e-11	6.81983e-10
Lonp2	-0.364434	5.90971e-11	6.95155e-10
2200002D01Rik	0.753995	6.16295e-11	7.2447e-10
Ahctf1	-0.388687	6.16912e-11	7.2472e-10
Cldn14	0.788869	6.18729e-11	7.2638e-10
Ephx2	-0.408651	6.20741e-11	7.28266e-10
AB124611	0.940917	6.23319e-11	7.30813e-10
Slc25a13	-0.395665	6.26865e-11	7.34491e-10
Dnase2a	0.487863	6.29296e-11	7.36462e-10
Gm38426	0.487863	6.29367e-11	7.36462e-10
Ppp1r18	0.845728	6.32569e-11	7.39727e-10
Osbpl1a	-0.39398	6.37669e-11	7.45205e-10
Unc93a2	-1.11953	6.43749e-11	7.51822e-10
Irf3	-0.365277	6.45218e-11	7.53048e-10
Inhca	-0.385762	6.4761e-11	7.55349e-10
Adcy7	0.851876	6.52035e-11	7.60017e-10
Rims3	1.07056	6.584e-11	7.66938e-10
F11	-0.674373	6.68334e-11	7.78005e-10
Pus10	-0.327273	6.75893e-11	7.86294e-10
Rnf167	-0.36863	6.80937e-11	7.91649e-10
Mis12	0.598256	6.83553e-11	7.94177e-10
Emc1	-0.414206	6.96522e-11	8.08684e-10
Zcchc8	-0.404745	6.96939e-11	8.08684e-10
Pirb	0.975316	7.1721e-11	8.31667e-10
Capzb	0.31411	7.19527e-11	8.33815e-10
Slc35c2	0.448868	7.20076e-11	8.33914e-10
Evl	0.866002	7.29799e-11	8.4463e-10
Spata2l	0.861781	7.36138e-11	8.51417e-10
Gstm1	-0.480156	7.52941e-11	8.70291e-10
Cnnm3	-0.422314	7.71926e-11	8.91661e-10
Rep15	2.22936	7.84788e-11	9.05936e-10
3930402G23Rik	1.51331	7.88192e-11	9.09281e-10
4930404H11Rik	-1.70542	7.90163e-11	9.1097e-10
Pard6b	-0.653103	7.92937e-11	9.13581e-10
Slc38a3	-0.508339	8.05733e-11	9.27729e-10
Hpd	-0.553565	8.10239e-11	9.3232e-10
Pla2g12a	-0.506492	8.13948e-11	9.35927e-10
Ppp6r2	-0.356345	8.14416e-11	9.35927e-10
Gm7389	1.16709	8.24146e-11	9.46504e-10
Timmdc1	-0.395577	8.27222e-11	9.49429e-10
Preb	0.443394	8.30902e-11	9.53044e-10
Mms19	-0.469063	8.43303e-11	9.6665e-10
Fkbp1a	0.382712	8.70403e-11	9.97078e-10
Acvr2b	-0.809122	8.83192e-11	1.01108e-09
Lrrc25	0.915017	9.12289e-11	1.04373e-09
Idh3a	0.56936	9.24819e-11	1.05739e-09
Tprkb	-0.427664	9.4066e-11	1.07482e-09
Ndufs5	0.369132	9.43801e-11	1.07772e-09
Serpina1b	-0.419931	9.48126e-11	1.08197e-09
Med8	-0.391327	9.63374e-11	1.09867e-09
F11r	-0.412149	9.7021e-11	1.10577e-09
Ccr1	2.27123	9.90816e-11	1.12854e-09
Zfand4	0.603067	9.95122e-11	1.13272e-09
Chrdl2	1.63554	1.0087e-10	1.14746e-09
Chaserr	-0.477451	1.0137e-10	1.15241e-09
Sar1b	-0.342562	1.02141e-10	1.16044e-09
Tmsb4x	0.664432	1.02782e-10	1.16699e-09
Mcc	-0.827012	1.05965e-10	1.20236e-09
Igfbp1	1.38055	1.06396e-10	1.2065e-09
Egr3	2.37912	1.0654e-10	1.20736e-09
Dnajb14	-0.437376	1.07053e-10	1.21241e-09
Hnrnpab	0.343144	1.08768e-10	1.23105e-09
Tmem205	-0.365084	1.10255e-10	1.24711e-09
Cisd1	-0.391942	1.10876e-10	1.25333e-09
Esrra	0.517068	1.12935e-10	1.27581e-09
Lgalsl	-0.485671	1.13981e-10	1.28681e-09
Epb41l5	-0.514827	1.14144e-10	1.28785e-09
Mrgpra2b	3.76945	1.14275e-10	1.28851e-09
Atp5mk	0.364008	1.14389e-10	1.289e-09
Ctsf	-0.42831	1.14958e-10	1.29459e-09
Galnt7	0.752571	1.16579e-10	1.31203e-09
Nags	-0.511535	1.18063e-10	1.3279e-09
Asap1	0.547426	1.20617e-10	1.35577e-09
Cln6	0.805044	1.21296e-10	1.36255e-09
Dock10	0.834846	1.21554e-10	1.36408e-09
Atp1b1	0.761202	1.21584e-10	1.36408e-09
Ppp1r14b	0.500523	1.22005e-10	1.36795e-09
Aldh1a7	-0.569903	1.22352e-10	1.37098e-09
Tcf7	0.82042	1.24943e-10	1.39915e-09
Rsph4a	2.16277	1.25416e-10	1.40356e-09
Clec4a1	1.01578	1.25672e-10	1.40556e-09
Prlr	-0.827861	1.26072e-10	1.40915e-09
Gngt2	0.759759	1.27185e-10	1.42071e-09
Ppp2ca	0.356967	1.27694e-10	1.42551e-09
Blm	-1.4375	1.28191e-10	1.43016e-09
Prkar1a	0.317069	1.28591e-10	1.43336e-09
Pdcd4	-0.400079	1.28637e-10	1.43336e-09
Zfp704	0.711794	1.37433e-10	1.53042e-09
Arfgap2	-0.348682	1.38404e-10	1.54028e-09
1700028E10Rik	-1.20325	1.40217e-10	1.55949e-09
Gm3704	-1.20325	1.40365e-10	1.56017e-09
Uck2	-0.558407	1.44806e-10	1.60853e-09
Retreg3	-0.428879	1.45442e-10	1.6146e-09
Cc2d2b	2.50635	1.46751e-10	1.62813e-09
Cyp2c68	-0.665573	1.47339e-10	1.63364e-09
Phykpl	0.449082	1.49498e-10	1.65656e-09
Gm23318	2.06611	1.50471e-10	1.66631e-09
Mup6	1.48464	1.54599e-10	1.71097e-09
Rab11fip4	-0.944808	1.55806e-10	1.72244e-09
St3gal1	0.540769	1.55827e-10	1.72244e-09
Galnt6	0.937035	1.56351e-10	1.72717e-09
Capn1	0.483181	1.58736e-10	1.75244e-09
Soat1	0.771057	1.62613e-10	1.79413e-09
Itgb5	0.443214	1.62734e-10	1.79436e-09
Ikbkb	-0.344968	1.65283e-10	1.82136e-09
Gmppa	0.467778	1.6915e-10	1.86283e-09
Rtkn	0.783076	1.70876e-10	1.88068e-09
Ttr	-0.407896	1.73614e-10	1.90965e-09
Naa80	-0.470025	1.79894e-10	1.97752e-09
Gm14148	1.88566	1.81991e-10	1.99934e-09
Rnf145	0.57383	1.83011e-10	2.00932e-09
Patj	-0.499872	1.83866e-10	2.01747e-09
Adgre1	0.897799	1.84844e-10	2.02697e-09
Cldn3	-0.50946	1.86432e-10	2.04313e-09
Mpc2	0.392466	1.91592e-10	2.0984e-09
Rfng	-0.546937	2.04911e-10	2.24291e-09
Sdhd	0.350716	2.05203e-10	2.24473e-09
Ccdc166	-1.02397	2.08561e-10	2.28008e-09
Pafah1b2	0.346693	2.08868e-10	2.28205e-09
Ccl9	-0.642646	2.09006e-10	2.28217e-09
Psmd14	-0.442846	2.11306e-10	2.30588e-09
Slc10a5	-0.461322	2.13377e-10	2.32707e-09
Taco1	-0.48284	2.16127e-10	2.35563e-09
Phkg2	-0.44287	2.17431e-10	2.36841e-09
Kdm2b	0.553989	2.18117e-10	2.37443e-09
Rassf1	0.629926	2.24816e-10	2.44588e-09
Ppm1m	-0.476577	2.26909e-10	2.46715e-09
Serpina1c	-0.521835	2.27489e-10	2.47196e-09
Dgkz	0.370736	2.32716e-10	2.52723e-09
Acod1	2.75222	2.38629e-10	2.58989e-09
Cog5	-0.452064	2.39958e-10	2.60274e-09
Crym	0.98728	2.40125e-10	2.60297e-09
Cd72	1.07761	2.41041e-10	2.61132e-09
Dhx33	0.494649	2.43126e-10	2.63233e-09
Angptl8	1.32778	2.45206e-10	2.65324e-09
Slc17a2	-0.502017	2.51219e-10	2.71667e-09
Pmaip1	1.30121	2.54635e-10	2.75196e-09
Erg28	-0.415071	2.65901e-10	2.87199e-09
Plek	1.32692	2.67486e-10	2.88736e-09
Gas1	-0.91266	2.73935e-10	2.9552e-09
Mpeg1	0.674539	2.74499e-10	2.95952e-09
Gstt2	-0.529104	2.77339e-10	2.98834e-09
Cyp4f15	-0.478344	2.78078e-10	2.9945e-09
Lcat	-0.42104	2.7854e-10	2.99769e-09
Cd93	0.947404	2.80857e-10	3.02081e-09
Cul9	0.499593	2.82915e-10	3.04112e-09
Abca6	-0.408766	2.8311e-10	3.04141e-09
Nr2f2	-0.439015	2.87163e-10	3.0831e-09
Tmem243	0.435463	2.87988e-10	3.08866e-09
Rufy4	1.58403	2.88025e-10	3.08866e-09
Pla1a	-0.373009	2.91124e-10	3.12003e-09
Gsta4	-0.799731	2.92497e-10	3.13288e-09
Gpt2	-0.630297	2.93446e-10	3.14117e-09
Cldn12	-0.358884	3.00435e-10	3.21407e-09
4930556M19Rik	-0.681778	3.03695e-10	3.24701e-09
Aldh3a2	-0.570197	3.04483e-10	3.2535e-09
Nfix	-0.351531	3.04701e-10	3.25382e-09
Ccl3	1.72825	3.04876e-10	3.25382e-09
Zfp956	-0.860793	3.05174e-10	3.25507e-09
Fbxo11	-0.387219	3.05782e-10	3.25962e-09
B3galnt2	-0.507166	3.09778e-10	3.30026e-09
Cyp7a1	-1.85098	3.16059e-10	3.36517e-09
Coro1a	0.945243	3.16645e-10	3.36942e-09
Mir7116	2.75771	3.20789e-10	3.41149e-09
Mmadhc	0.446812	3.22069e-10	3.42308e-09
Ttf2	0.578177	3.24643e-10	3.4484e-09
Dync2i2	-0.478528	3.26836e-10	3.46964e-09
4930438A08Rik	3.78691	3.2759e-10	3.47495e-09
Arhgap9	0.933165	3.27723e-10	3.47495e-09
Ccdc62	-0.867044	3.29515e-10	3.49188e-09
Cbs	-0.510406	3.40659e-10	3.60785e-09
Ifi204	0.66697	3.45095e-10	3.65268e-09
Gm5345	-0.520554	3.48371e-10	3.68519e-09
Arhgap30	0.846488	3.50203e-10	3.70238e-09
Ehd1	0.351007	3.51552e-10	3.71446e-09
Lrp4	0.409078	3.59242e-10	3.79347e-09
Trim24	-0.684478	3.62509e-10	3.82573e-09
Ido2	-0.715142	3.65139e-10	3.85121e-09
Prss50	1.0871	3.66957e-10	3.8674e-09
BC024386	-0.707643	3.67104e-10	3.8674e-09
Stmp1	-0.477783	3.70938e-10	3.9055e-09
Chaf1b	0.936309	3.73096e-10	3.92592e-09
Pck1	-0.531782	3.739e-10	3.93208e-09
Fcgbp	1.80093	3.84803e-10	4.04438e-09
Sorl1	1.19218	3.85575e-10	4.05012e-09
Shpk	0.419887	3.92038e-10	4.1156e-09
Nrbf2	0.479394	4.10118e-10	4.30289e-09
Mki67	1.29986	4.14486e-10	4.34618e-09
2610528J11Rik	-0.73296	4.17252e-10	4.37262e-09
Ints1	-0.412013	4.1917e-10	4.39016e-09
Entpd2	1.1821	4.3344e-10	4.53697e-09
Hjurp	-0.417508	4.46817e-10	4.67427e-09
Kcp	0.855013	4.56952e-10	4.77752e-09
Lamtor3	0.449451	4.71085e-10	4.92242e-09
Rap2b	0.998599	4.79765e-10	5.0102e-09
Mesd	-0.461816	4.8217e-10	5.03238e-09
Slc1a4	1.11385	4.82663e-10	5.03461e-09
Bri3bp	0.402507	4.88819e-10	5.09586e-09
Il1b	1.9732	4.95781e-10	5.16544e-09
Mfsd6	0.53351	4.98379e-10	5.1895e-09
Atg101	-0.436117	4.99445e-10	5.19758e-09
Filip1l	0.747093	5.01967e-10	5.2208e-09
1600014C10Rik	-0.481494	5.04259e-10	5.2416e-09
Senp8	-1.06417	5.04724e-10	5.2434e-09
Msl2	-0.390454	5.05134e-10	5.24463e-09
Pgrmc1	-0.396803	5.1156e-10	5.30828e-09
Tmem154	1.82594	5.27011e-10	5.46545e-09
Arl6ip1	-0.3416	5.27456e-10	5.46691e-09
Aamp	-0.34094	5.30517e-10	5.49547e-09
Telo2	0.75054	5.3882e-10	5.57827e-09
Siglece	1.06026	5.39392e-10	5.58097e-09
Rdm1	-0.595475	5.4159e-10	5.60049e-09
Ly6g2	-0.473986	5.45934e-10	5.64215e-09
Impdh1	0.813544	5.538e-10	5.72016e-09
Fgd2	0.777778	5.59799e-10	5.7788e-09
Ptgs1	0.63546	5.60611e-10	5.78386e-09
Zfp652	0.334833	5.62866e-10	5.80379e-09
Mbd6	-0.375888	5.6971e-10	5.87099e-09
Cul4a	0.40845	5.77525e-10	5.94811e-09
Marchf1	0.986428	5.7909e-10	5.96081e-09
Fam167a	1.40333	5.81604e-10	5.98326e-09
Prrg4	1.02028	5.90042e-10	6.06659e-09
Gcnt4	-0.67746	6.01166e-10	6.17743e-09
Vwa3b	0.700257	6.10576e-10	6.27054e-09
Hint3	-0.409914	6.22567e-10	6.39003e-09
Ppp2r3a	-0.432235	6.23737e-10	6.39838e-09
mt-Ty	-0.642829	6.30064e-10	6.45959e-09
Actr2	0.291098	6.38547e-10	6.54283e-09
Aen	0.52387	6.39044e-10	6.54419e-09
Cd151	0.362273	6.4009e-10	6.55117e-09
Apol9a	-1.09455	6.48281e-10	6.63122e-09
Hif1an	0.332264	6.49099e-10	6.63581e-09
Mlycd	-0.331132	6.60417e-10	6.74767e-09
Crebzf	-0.439368	6.7987e-10	6.94248e-09
Nt5c2	0.392191	6.88068e-10	7.02047e-09
Atp6v1g1	0.340156	6.88289e-10	7.02047e-09
Ptgs2	3.78951	6.92057e-10	7.0549e-09
Skic2	-0.323762	7.00304e-10	7.13492e-09
Pi4k2b	0.404833	7.02026e-10	7.14841e-09
Tlr1	1.3692	7.18139e-10	7.30834e-09
Sema6b	0.736213	7.28852e-10	7.41316e-09
Arrdc3	-1.64156	7.38691e-10	7.50898e-09
Mtg1	-0.478693	7.4093e-10	7.52748e-09
Tmem268	0.673527	7.4572e-10	7.57186e-09
Spp2	-0.421673	7.56493e-10	7.6769e-09
2010003K11Rik	0.872577	7.60041e-10	7.70856e-09
Pdzk1	-0.508353	7.68985e-10	7.79487e-09
Ubqln2	-0.436971	7.74859e-10	7.84998e-09
Bola1	-0.441496	7.76073e-10	7.85784e-09
Zc3h8	0.674555	7.89752e-10	7.99184e-09
Pkd2l2	-0.701187	7.94284e-10	8.03318e-09
Ldha	0.410045	7.95602e-10	8.04198e-09
Pitpnm2	-0.401206	8.0589e-10	8.1414e-09
Hamp2	-2.10615	8.11607e-10	8.19454e-09
Rabep1	-0.313344	8.16027e-10	8.23454e-09
2810414N06Rik	-0.983575	8.24705e-10	8.31743e-09
Egr2	2.0972	8.27772e-10	8.34368e-09
Marchf6	-0.367123	8.34855e-10	8.41035e-09
Gpr12	-2.19264	8.36111e-10	8.41829e-09
Tbca	0.359685	8.39667e-10	8.44935e-09
Ugdh	-0.574266	8.44587e-10	8.4941e-09
Il10ra	0.771479	8.46463e-10	8.50821e-09
D630039A03Rik	-1.28312	8.47766e-10	8.51654e-09
Anapc1	-0.325228	8.61304e-10	8.64771e-09
Gm26608	-0.947789	8.75273e-10	8.78305e-09
E030042O20Rik	0.913169	9.01262e-10	9.03879e-09
Plg	-0.357278	9.0874e-10	9.1087e-09
Prr14	-0.385476	9.10128e-10	9.11752e-09
Cyp2c29	0.740403	9.32672e-10	9.33816e-09
Ivns1abp	-0.380895	9.58035e-10	9.58675e-09
Marveld2	-0.608169	9.65362e-10	9.6547e-09
Ube2g2	0.386834	1.00631e-09	1.00586e-08
Saa3	1.68133	1.01783e-09	1.01681e-08
Slc25a15	0.485962	1.03618e-09	1.03457e-08
Ptbp3	-0.373083	1.0389e-09	1.03671e-08
Cabp4	-1.99689	1.05144e-09	1.04864e-08
Ugt2b5	-0.484432	1.05349e-09	1.0501e-08
Ppp1r3b	0.775819	1.05556e-09	1.05158e-08
Elf4	0.824201	1.08695e-09	1.08225e-08
Atf7	0.368878	1.102e-09	1.09662e-08
Zfp871	-0.513309	1.10323e-09	1.09724e-08
Cyb5r3	0.410995	1.10756e-09	1.10094e-08
Nr4a3	2.0348	1.12967e-09	1.12181e-08
Ube2o	-0.405281	1.1298e-09	1.12181e-08
Flot1	0.457996	1.14258e-09	1.13387e-08
Ivl	3.43973	1.15554e-09	1.1461e-08
Sall1	-0.52421	1.18343e-09	1.17311e-08
Cybb	0.824652	1.19079e-09	1.17975e-08
Tlr9	1.57012	1.21287e-09	1.20097e-08
Neu2	-0.914076	1.22575e-09	1.21305e-08
Msn	0.776074	1.22684e-09	1.21346e-08
Ngef	-0.642425	1.23276e-09	1.21865e-08
Relt	1.64911	1.28583e-09	1.27041e-08
Adamts12	1.47136	1.31245e-09	1.29599e-08
Slc16a12	-0.634036	1.34608e-09	1.32848e-08
AI182371	-0.460069	1.35282e-09	1.33439e-08
Arhgef40	-0.532402	1.35689e-09	1.33768e-08
Tnc	1.75036	1.38333e-09	1.36299e-08
Bphl	-0.369384	1.41083e-09	1.38933e-08
Bbc3	-1.05963	1.4177e-09	1.39533e-08
Map1lc3a	-0.434546	1.46732e-09	1.44338e-08
Inf2	-0.5019	1.47978e-09	1.45483e-08
Hacd3	-0.336544	1.49185e-09	1.4659e-08
Kptn	-0.442168	1.49786e-09	1.471e-08
Mtmr11	1.25636	1.5528e-09	1.52412e-08
Psmd3	-0.340448	1.55652e-09	1.52693e-08
Nabp1	0.935772	1.56521e-09	1.53462e-08
Cxcl9	0.958023	1.59733e-09	1.56526e-08
Rnf103	0.331326	1.6025e-09	1.56947e-08
Tc2n	0.675901	1.61743e-09	1.58323e-08
Ppp1r9b	0.49019	1.62093e-09	1.58579e-08
Skp1	-0.321178	1.6249e-09	1.58881e-08
Flywch1	-0.527193	1.66506e-09	1.62719e-08
Syt1	-1.04006	1.69169e-09	1.65231e-08
Dhrs13	-0.709197	1.70796e-09	1.66731e-08
Acot2	-0.839929	1.72758e-09	1.68554e-08
Ddost	0.387327	1.74089e-09	1.6976e-08
Tlr7	0.995272	1.75887e-09	1.71421e-08
Trmt1	-0.321943	1.75986e-09	1.71424e-08
Gda	-0.531597	1.7703e-09	1.72348e-08
Bcar3	-0.35482	1.77539e-09	1.7275e-08
Mtmr6	0.341036	1.79429e-09	1.74484e-08
Acp2	-0.362844	1.79516e-09	1.74484e-08
S100a6	1.23693	1.80513e-09	1.75358e-08
Tfcp2l1	-0.623735	1.82607e-09	1.77297e-08
Ppara	-0.506444	1.84526e-09	1.78988e-08
Tgfb1	0.613601	1.84548e-09	1.78988e-08
Gpn3	-0.42071	1.85838e-09	1.80142e-08
Prnp	-0.595317	1.87725e-09	1.81803e-08
Mkrn2os	0.524595	1.87843e-09	1.81803e-08
Bcar1	0.494049	1.87856e-09	1.81803e-08
Cnst	0.682305	1.918e-09	1.85521e-08
Clec4d	2.68625	1.92264e-09	1.85869e-08
mt-Nd1	0.356615	1.92757e-09	1.86245e-08
Tcim	0.998908	1.96102e-09	1.89376e-08
Acsm1	-0.464945	1.98316e-09	1.91411e-08
Elovl3	-1.40267	1.98838e-09	1.91735e-08
Ube2e2	0.405071	1.98865e-09	1.91735e-08
Shmt2	-0.36449	2.01351e-09	1.94027e-08
Rhobtb2	-0.531522	2.01544e-09	1.94109e-08
Pls3	-0.399509	2.02948e-09	1.95356e-08
Espl1	1.66643	2.0756e-09	1.99689e-08
Gm8883	0.675575	2.08333e-09	2.00325e-08
Emilin2	1.21252	2.09684e-09	2.01517e-08
Plbd1	-0.403128	2.0997e-09	2.01683e-08
Gstk1	-0.43219	2.11023e-09	2.02586e-08
Rnf186	-1.01999	2.11208e-09	2.02656e-08
Gm16675	0.917139	2.12351e-09	2.03644e-08
Gnptg	-0.404167	2.13066e-09	2.0422e-08
Smpd1	-0.328579	2.14021e-09	2.05027e-08
Bcas3	-0.374253	2.15605e-09	2.06434e-08
Nab1	-0.405007	2.24247e-09	2.14594e-08
Syt12	1.14633	2.28412e-09	2.18463e-08
Tcta	-0.423319	2.28702e-09	2.18624e-08
Tor1aip1	-0.38716	2.31298e-09	2.20988e-08
Plekha6	-0.56666	2.32817e-09	2.22321e-08
Isg20	0.750539	2.33081e-09	2.22455e-08
Pbld1	-0.411775	2.3573e-09	2.24864e-08
Ppp1r3g	2.18133	2.35931e-09	2.24936e-08
Upf3b	-0.412846	2.40128e-09	2.28816e-08
Mpg	-0.560201	2.44095e-09	2.32472e-08
Sirpb1c	2.09791	2.46691e-09	2.34821e-08
Mcam	0.735992	2.48959e-09	2.36854e-08
Sirpa	0.650371	2.50067e-09	2.37782e-08
Fundc1	0.454974	2.5298e-09	2.40425e-08
Shfl	0.541601	2.53581e-09	2.40869e-08
Nav2	-0.534834	2.57404e-09	2.4437e-08
Tnfrsf1a	0.390559	2.64938e-09	2.5139e-08
C6	-0.597447	2.66502e-09	2.5274e-08
Slc25a28	0.477736	2.71756e-09	2.57587e-08
Neurl3	0.661148	2.72663e-09	2.5831e-08
Usp4	-0.340021	2.72868e-09	2.58369e-08
Nrp2	0.80851	2.74197e-09	2.59491e-08
Plce1	0.412549	2.76584e-09	2.61611e-08
H2bc21	-0.964776	2.8398e-09	2.68466e-08
Msh3	-0.513056	2.85784e-09	2.70029e-08
Mydgf	0.347299	2.86093e-09	2.70179e-08
Hnrnph3	-0.404308	2.88446e-09	2.72258e-08
Fpr2	1.53814	2.90787e-09	2.74323e-08
Pdia5	0.471153	2.9144e-09	2.74795e-08
Aspa	-0.492391	2.92768e-09	2.75902e-08
Abcc1	0.841872	2.9876e-09	2.81353e-08
Mccc1	-0.376412	2.9894e-09	2.81353e-08
Rec8	1.02142	2.99022e-09	2.81353e-08
Fbxl12	-0.516788	2.99329e-09	2.81495e-08
2010315B03Rik	-0.408623	3.00531e-09	2.82477e-08
Sars1	0.320496	3.02235e-09	2.8393e-08
Plekhb1	-0.756805	3.04504e-09	2.85912e-08
Nln	-0.452212	3.04876e-09	2.86112e-08
Serpina3g	0.717981	3.0788e-09	2.8878e-08
Car1	-1.28816	3.08703e-09	2.89401e-08
C1qtnf6	1.00864	3.10309e-09	2.90755e-08
Cstdc4	3.77263	3.10644e-09	2.90917e-08
Stap1	0.85988	3.11862e-09	2.91897e-08
Otulinl	0.83735	3.12015e-09	2.91897e-08
Sntb2	0.712154	3.13262e-09	2.92911e-08
Sepsecs	-0.351273	3.14361e-09	2.93785e-08
Akr1c20	-0.656085	3.19301e-09	2.98247e-08
Ugt1a6b	-0.616938	3.21142e-09	2.99811e-08
Leprot	0.411819	3.25979e-09	3.04168e-08
Gmcl1	-0.440753	3.31594e-09	3.09247e-08
Guca1a	1.42792	3.32751e-09	3.10165e-08
Kdm6b	-0.547431	3.33864e-09	3.1104e-08
Mup-ps6	-2.29987	3.34655e-09	3.11616e-08
Carhsp1	0.359092	3.35751e-09	3.12475e-08
Rbms1	0.414163	3.37861e-09	3.14275e-08
Zscan26	-0.363023	3.43516e-09	3.1937e-08
Chac1	1.17586	3.46029e-09	3.2154e-08
Anxa5	0.535134	3.59114e-09	3.33527e-08
Lpar2	1.42517	3.68568e-09	3.42131e-08
Fnip1	-0.40685	3.69305e-09	3.42637e-08
Pomt2	-0.349484	3.73402e-09	3.46259e-08
Cdk2ap2	0.567672	3.74643e-09	3.47231e-08
Acnat2	0.815971	3.75986e-09	3.48296e-08
Gm7463	-0.990331	3.86016e-09	3.57403e-08
Arrdc2	-0.63101	3.92152e-09	3.62897e-08
Gucy2c	2.73278	3.9307e-09	3.63559e-08
Tmem183a	-0.329781	3.94661e-09	3.64843e-08
C9orf72	0.846872	3.95621e-09	3.65542e-08
Fam20a	-0.424366	3.98081e-09	3.67626e-08
Klf1	-0.83472	3.99172e-09	3.68445e-08
Hspb1	-1.0205	4.01164e-09	3.70093e-08
Arrb2	0.41482	4.03674e-09	3.72218e-08
Pdilt	-0.741909	4.04218e-09	3.72527e-08
Fam219b	-0.471633	4.05495e-09	3.73513e-08
Brd3	-0.336429	4.13468e-09	3.80662e-08
Samd4	0.755883	4.16526e-09	3.83281e-08
Col5a2	1.0399	4.19836e-09	3.86129e-08
Gm5150	1.53754	4.22632e-09	3.88501e-08
Mapk1ip1	-0.484732	4.23634e-09	3.89223e-08
Ywhag	0.354997	4.26536e-09	3.91689e-08
Pprc1	0.575215	4.2682e-09	3.9175e-08
Tnfrsf9	2.59345	4.32166e-09	3.96454e-08
Gm11714	2.68687	4.36173e-09	3.99925e-08
Megf9	-0.448736	4.41478e-09	4.04583e-08
Wfdc17	0.873776	4.44409e-09	4.07062e-08
Cdkl3	1.29874	4.50282e-09	4.1223e-08
Rhoq	0.543433	4.52027e-09	4.13617e-08
Ch25h	2.70292	4.55795e-09	4.16853e-08
Adap2	-0.472042	4.60771e-09	4.2119e-08
Irag2	0.674983	4.69181e-09	4.28659e-08
Slc7a7	0.712298	4.69527e-09	4.28756e-08
Prkab2	0.60794	4.73295e-09	4.31978e-08
Strbp	-0.31347	4.74749e-09	4.33085e-08
Msh2	-0.653814	4.79336e-09	4.37047e-08
Cpn1	-0.350806	4.83209e-09	4.40355e-08
Tfr2	-0.338945	4.88508e-09	4.44959e-08
Grb7	-0.583929	4.91854e-09	4.47779e-08
Ccdc17	-0.646346	4.92645e-09	4.48272e-08
Uaca	-0.515728	4.96853e-09	4.51872e-08
Atf3	1.72264	4.98554e-09	4.5319e-08
Bsdc1	-0.335364	5.00297e-09	4.54544e-08
Rab44	2.58319	5.04606e-09	4.58122e-08
Srxn1	1.05028	5.04745e-09	4.58122e-08
Dusp5	1.69551	5.07573e-09	4.60456e-08
Srprb	0.511232	5.08782e-09	4.6132e-08
Micu1	0.349963	5.19571e-09	4.70865e-08
BC031181	-0.321969	5.20224e-09	4.71219e-08
Bin1	0.580755	5.21311e-09	4.71965e-08
Plxna2	-0.655844	5.23012e-09	4.73266e-08
Qpct	-0.512671	5.25277e-09	4.75077e-08
Aim2	0.881123	5.3352e-09	4.82289e-08
Dmpk	0.444833	5.34596e-09	4.83019e-08
Sf3a1	-0.369559	5.37342e-09	4.85256e-08
Hsd3b5	-2.13678	5.53547e-09	4.99639e-08
Slc25a12	0.350305	5.57859e-09	5.03278e-08
Col1a1	1.33248	5.58752e-09	5.03831e-08
Hdhd5	-0.371185	5.67399e-09	5.11371e-08
Pcyt1a	-0.311729	5.69553e-09	5.13055e-08
Zfp710	0.438905	5.71063e-09	5.14157e-08
Ppp1cc	0.320066	5.77761e-09	5.19927e-08
N4bp2l2	-0.363557	5.7943e-09	5.21168e-08
Sc5d	0.391441	5.80614e-09	5.21971e-08
Foxa2	-0.653018	5.91444e-09	5.31442e-08
[truncated: 15,963 more rows]

## Sheet: IbvsWT_all
GSD Ib vs Control	log2FC	PValue	FDR
Atp2b2	6.67281	4.80778e-290	8.63573e-286
Pklr	4.47501	1.54328e-269	1.38602e-265
Hcn3	6.67817	3.93261e-261	2.35458e-257
Hormad2	6.17002	1.29081e-237	5.79638e-234
Tkfc	3.48972	5.46286e-233	1.96248e-229
Lhx6	3.79747	8.62838e-215	2.58305e-211
Pgd	3.05404	7.00465e-200	1.79739e-196
Gpi1	2.7867	3.41614e-196	7.6701e-193
Aldob	2.20524	8.31661e-192	1.65981e-188
Acly	4.19434	1.18854e-170	2.13485e-167
Gm35986	4.22103	4.109e-170	6.70963e-167
Plcxd1	3.55821	2.8019e-162	4.19398e-159
Sorcs2	6.91091	5.80431e-162	8.01978e-159
Khk	2.09009	7.76237e-161	9.95912e-158
Aacs	4.66575	5.3719e-155	6.43267e-152
Acaca	3.5681	5.89868e-150	6.622e-147
Tgfbr2	1.99008	6.19016e-149	6.54045e-146
Me1	2.35656	4.17007e-146	4.16126e-143
Fasn	2.80672	1.27347e-141	1.2039e-138
Ulk1	1.57938	3.78872e-139	3.40265e-136
Pygl	1.55468	1.20503e-134	1.03071e-131
Ephb2	5.94999	9.71376e-134	7.93084e-131
Odad4	6.00672	8.68695e-130	6.78413e-127
Peds1	2.03322	1.00706e-126	7.53698e-124
Tbc1d31	2.93389	4.30505e-113	3.09309e-110
G6pc1	2.33732	1.40066e-111	9.67642e-109
Col15a1	2.4518	1.72932e-111	1.15044e-108
Lepr	5.60408	1.28184e-108	8.22297e-106
Slc34a2	5.25896	4.02189e-107	2.49107e-104
Frmd8	2.41776	2.06975e-106	1.23923e-103
Xirp1	4.23533	2.7143e-98	1.57272e-95
Rps6ka1	2.11047	9.13418e-98	5.12713e-95
Thrsp	4.03871	4.0346e-97	2.19604e-94
Mid1ip1	2.03622	3.2951e-96	1.74078e-93
Ttc23	1.53552	5.13047e-96	2.63296e-93
Pdhb	1.50761	3.83754e-95	1.91472e-92
Elovl6	3.48415	8.30406e-95	4.03128e-92
F730035M05Rik	4.73065	2.15396e-92	1.01814e-89
Lrrc28	2.07423	6.93137e-90	3.19234e-87
Morc4	2.93775	2.22334e-85	9.9839e-83
Gabbr2	2.10529	3.44627e-84	1.5098e-81
Adcy10	6.07543	1.74689e-82	7.47086e-80
Ly6d	4.32472	2.02082e-82	8.44139e-80
Inhba	2.82574	4.03714e-82	1.64807e-79
Slc10a1	1.60355	2.52434e-78	1.0076e-75
Slc2a4	5.28425	2.38412e-77	9.30945e-75
Tspan4	1.41338	2.20269e-76	8.41801e-74
Cfap20dc	3.98262	5.14705e-76	1.92607e-73
Ildr2	-2.43776	1.57636e-75	5.7785e-73
Ddhd2	1.79606	2.62845e-75	9.44246e-73
Rrm2	2.5335	1.05075e-74	3.70072e-72
Slc17a4	1.64134	3.87013e-73	1.33683e-70
Pdk1	1.59067	1.02567e-72	3.47604e-70
Nedd4	1.45196	1.17573e-72	3.91083e-70
Igf2bp2	2.5099	3.18076e-71	1.03878e-68
Rpia	2.4299	3.96468e-70	1.27167e-67
Xpot	1.16141	5.07169e-69	1.59821e-66
Gpd1	1.37233	2.07592e-68	6.4289e-66
Dchs1	2.5607	1.1088e-67	3.37564e-65
Plch2	6.57674	1.30971e-67	3.92084e-65
Cabp2	6.59727	2.11832e-66	6.23757e-64
Impa2	1.9714	3.97625e-66	1.15196e-63
Fam124a	2.01202	7.60054e-66	2.167e-63
Fbp1	1.12303	2.74956e-65	7.71681e-63
Adap1	3.29771	6.55978e-65	1.81272e-62
Enpep	1.67391	1.03288e-64	2.81101e-62
Pdlim7	1.56254	9.06156e-64	2.42931e-61
Ttbk1	2.88548	2.68398e-63	7.08965e-61
Nhsl3	1.236	9.09421e-63	2.36739e-60
Plekha1	0.989392	5.34792e-62	1.37228e-59
Cyp2d40	1.35082	7.99972e-62	2.02382e-59
Gtdc1	1.54621	1.31671e-61	3.28483e-59
Hmg20b	1.17205	1.89423e-60	4.66085e-58
Uvrag	1.03589	2.36256e-60	5.73465e-58
Gk	-1.14128	2.67943e-60	6.41706e-58
Aox3	-1.82167	1.26039e-59	2.97884e-57
Selenbp2	-3.96767	1.97508e-59	4.60731e-57
Timd2	1.16521	2.83191e-59	6.52138e-57
Ptgr3	0.917667	9.25927e-59	2.10525e-56
St6galnac4	5.05707	1.59776e-58	3.58737e-56
Gys2	1.60115	1.93249e-58	4.28535e-56
A4gnt	5.51934	9.30261e-58	2.03773e-55
Spdye4c	5.45135	1.16372e-57	2.5184e-55
Enpp2	-1.66238	1.47788e-57	3.16021e-55
Aoc2	1.93152	1.54758e-57	3.27031e-55
Kcng4	6.28425	1.70547e-57	3.56206e-55
Pde10a	3.25249	2.27931e-57	4.70587e-55
Isyna1	1.84857	5.67317e-57	1.15797e-54
Slc30a10	1.28503	5.50849e-56	1.11173e-53
1700017B05Rik	2.23144	1.16243e-55	2.31995e-53
Nedd9	2.37151	1.50761e-55	2.97579e-53
Trp53inp2	-1.1642	2.17333e-55	4.24319e-53
Mycl	1.56132	3.07595e-55	5.94088e-53
Bhlha15	5.54383	9.85642e-55	1.88341e-52
Gapdh	-3.12381	6.30747e-54	1.19258e-51
Acot11	2.18943	1.96748e-53	3.68123e-51
Cyp2e1	-1.65346	2.12304e-53	3.93134e-51
Ank	1.31812	1.43937e-52	2.63816e-50
Naa12	0.815106	2.32447e-52	4.21739e-50
Cyp27a1	-1.1767	4.26346e-52	7.65802e-50
Rgs16	3.86793	1.69297e-51	3.01081e-49
Sec31b	1.27961	2.7649e-51	4.86894e-49
Crybg2	2.10204	3.81399e-51	6.65116e-49
Slc27a1	-1.5148	1.73856e-50	3.0027e-48
Apoa4	1.97381	1.15219e-49	1.97101e-47
Slc22a18	-1.05507	4.00555e-49	6.78751e-47
Gpd2	1.16109	4.57391e-49	7.67818e-47
Tkt	1.12697	8.35662e-49	1.38983e-46
Nhlrc3	0.874884	8.50117e-49	1.4009e-46
Dcaf11	-1.6999	1.47962e-48	2.41608e-46
Nudt4	1.01124	5.73973e-48	9.28802e-46
Ak4	1.16732	3.49876e-47	5.61114e-45
Slc25a44	0.915522	8.143e-47	1.29438e-44
Parp16	-1.42507	2.40301e-46	3.78622e-44
Nr1i3	-1.47336	3.06893e-46	4.7934e-44
Ivd	-1.45493	5.37219e-46	8.31857e-44
Farp1	1.10301	7.98814e-46	1.22635e-43
Slc2a2	1.32282	8.79558e-46	1.33887e-43
Tha1	1.54553	1.53667e-45	2.31947e-43
Pdha1	0.858447	2.50212e-45	3.74526e-43
Acaa1a	-0.993979	2.95106e-45	4.38074e-43
Selenoo	-1.10275	4.08299e-45	6.01136e-43
Reck	1.86566	5.14121e-45	7.50783e-43
Ak2	1.04387	7.22231e-45	1.04619e-42
Pnpla7	0.892589	9.65629e-45	1.38757e-42
Eno1	1.40504	1.50239e-44	2.14174e-42
Rnd2	1.25001	1.54878e-44	2.19049e-42
Ndufa8	0.844367	3.89899e-44	5.47139e-42
Gm3756	3.00899	4.96294e-44	6.91041e-42
Csrp3	-2.64434	7.4185e-44	1.02501e-41
Tbc1d24	0.962047	7.59304e-44	1.04112e-41
Zdhhc9	0.92508	7.76338e-44	1.05641e-41
Izumo4	-2.53218	9.49807e-44	1.28274e-41
Mttp	1.03514	1.13486e-43	1.52123e-41
Gtf2b	1.05523	1.27505e-43	1.69648e-41
C230024C17Rik	3.94918	1.48875e-43	1.96624e-41
Srd5a1	1.00853	1.65208e-43	2.16604e-41
1700067K01Rik	2.43187	2.67641e-43	3.48359e-41
Rdh16f2	-1.71366	2.814e-43	3.63634e-41
Vkorc1l1	0.99359	4.11553e-43	5.28022e-41
Derl1	1.00412	4.29942e-43	5.47704e-41
Aadat	-1.10617	6.70424e-43	8.48039e-41
Il13ra1	1.22312	6.75478e-43	8.48457e-41
Tomm40l	-1.14318	9.56992e-43	1.19371e-40
Fbxl20	1.1342	1.10065e-42	1.36344e-40
Ern1	1.31099	1.46436e-42	1.80157e-40
Uox	1.0728	2.88686e-42	3.52747e-40
Ppm1k	-1.6068	3.28335e-42	3.98483e-40
Tmie	1.12536	7.0186e-42	8.46095e-40
Ugp2	1.14664	7.20776e-42	8.63105e-40
Fbxo31	-1.63763	7.60761e-42	9.04953e-40
Mlxipl	1.16402	1.11153e-41	1.3135e-39
Pnpla5	5.99697	1.28878e-41	1.51302e-39
Slc25a47	1.1903	1.38789e-41	1.61878e-39
Apoa1	-1.31052	1.46979e-41	1.70325e-39
Galc	1.28702	1.60508e-41	1.8481e-39
Slc37a4	-0.961343	2.79817e-41	3.20132e-39
Hagh	-0.800076	4.40103e-41	5.00324e-39
Agxt2	-0.883909	1.6168e-40	1.82647e-38
Iws1	0.879204	3.73435e-40	4.19227e-38
Fam187b	1.1945	4.05298e-40	4.52172e-38
Bri3	0.855726	4.54598e-40	5.04042e-38
Slc35g1	1.14173	4.64108e-40	5.1143e-38
Dbt	-1.39927	7.06273e-40	7.73542e-38
Aamdc	1.04072	2.12828e-39	2.31686e-37
Gck	-2.74153	2.38741e-39	2.58329e-37
Rce1	1.31122	2.62429e-39	2.8226e-37
Gm2788	-2.80458	5.24839e-39	5.61141e-37
Bhlhe40	2.35155	5.70183e-39	6.06013e-37
Pcx	0.959385	7.95628e-39	8.40651e-37
Niban2	2.17126	9.42169e-39	9.89663e-37
Anpep	-0.945698	1.09171e-38	1.14008e-36
Fam234b	-1.00308	1.10256e-38	1.14475e-36
Sbk1	1.22169	1.6554e-38	1.70887e-36
Aldh9a1	-0.722045	2.10633e-38	2.16193e-36
Mgat2	1.06799	2.3113e-38	2.35884e-36
Tiparp	1.79884	2.4359e-38	2.47196e-36
Fkbp11	1.80158	2.70218e-38	2.72677e-36
Sh3pxd2a	1.76862	4.57564e-38	4.59149e-36
Jazf1	2.19649	6.71364e-38	6.69947e-36
Pfkl	1.12853	9.10259e-38	9.03318e-36
Nrg4	1.65669	1.18027e-37	1.16484e-35
Gbe1	0.74519	1.39316e-37	1.36743e-35
Ank3	-1.6035	1.55257e-37	1.51561e-35
Pigx	1.09859	2.11106e-37	2.04966e-35
Clcn2	-1.81506	4.87495e-37	4.70773e-35
Fah	-0.920054	5.09873e-37	4.8975e-35
Dcxr	-1.37834	5.37269e-37	5.1332e-35
Dynll2	-0.850532	7.72826e-37	7.34471e-35
Ces1b	-1.89398	8.01502e-37	7.57715e-35
Tent5a	1.522	9.45066e-37	8.88757e-35
Pank1	0.8238	1.4576e-36	1.36361e-34
Apol9b	-2.12954	1.65423e-36	1.53955e-34
Adamtsl5	2.37572	2.48823e-36	2.3038e-34
2900089D17Rik	1.82101	3.15834e-36	2.90924e-34
Gpx6	-2.98148	3.32237e-36	3.04471e-34
Anks1	1.10568	4.13626e-36	3.77135e-34
Ahr	-1.19268	4.16335e-36	3.77687e-34
Armcx4	2.53599	4.95852e-36	4.47562e-34
Bcat2	-1.28465	4.98725e-36	4.47905e-34
Trim7	1.16887	5.44402e-36	4.86495e-34
Csnk1g3	0.822118	6.04437e-36	5.3747e-34
Zcchc14	0.766675	6.09765e-36	5.39537e-34
Snhg11	-1.88716	9.66929e-36	8.51372e-34
Tm6sf2	0.927541	1.32336e-35	1.15952e-33
Gabarapl1	-0.857239	1.39406e-35	1.21554e-33
Ces1g	-2.02038	1.44533e-35	1.25416e-33
Sprr1a	5.33862	1.53736e-35	1.3276e-33
Tubb2a	1.317	2.14315e-35	1.84188e-33
Apol9a	-2.28049	2.20436e-35	1.88547e-33
Vat1	0.826885	2.35618e-35	2.00577e-33
Slc66a2	1.04122	3.21182e-35	2.72126e-33
Gcnt2	0.906897	5.31257e-35	4.48002e-33
Dhrs7	1.50326	6.97768e-35	5.85669e-33
2310022B05Rik	1.53303	7.41428e-35	6.1942e-33
Gm26684	-2.14547	1.12533e-34	9.35791e-33
Dapk2	1.00819	1.44488e-34	1.19599e-32
Elovl5	1.00978	2.35458e-34	1.94004e-32
Dqx1	-1.49602	3.39745e-34	2.78653e-32
Baiap2l1	-0.715143	5.58828e-34	4.56258e-32
Lsr	0.867109	6.15928e-34	5.00602e-32
Sema4g	-1.12563	1.41111e-33	1.14173e-31
Gpi-ps	2.6184	1.57463e-33	1.26832e-31
Umps	0.902701	1.80628e-33	1.44841e-31
Fth1	0.786034	2.01793e-33	1.61094e-31
Cyp1a2	-1.58961	2.19257e-33	1.74261e-31
Abcc3	-1.01087	5.47647e-33	4.33341e-31
Fgl1	1.42277	6.14829e-33	4.84367e-31
Ttl	1.12385	8.73137e-33	6.8486e-31
Espn	2.5743	9.6179e-33	7.50958e-31
Slc19a2	-0.986653	9.65769e-33	7.50958e-31
Rwdd2a	2.12749	1.06037e-32	8.20967e-31
Hapln4	1.62859	1.40679e-32	1.08449e-30
Etnppl	2.0441	1.44841e-32	1.11181e-30
Suox	-0.855966	1.52713e-32	1.16725e-30
Rab4a	0.705309	1.78353e-32	1.35745e-30
Acot1	-1.72384	3.39329e-32	2.57174e-30
Celsr1	1.44782	4.65959e-32	3.51662e-30
Tpbgl	1.27881	4.97787e-32	3.74111e-30
Tomm20	0.667034	5.31311e-32	3.97642e-30
Kcnab3	3.40934	5.89647e-32	4.39471e-30
Cmah	0.920683	8.61228e-32	6.3923e-30
Gm15408	1.59648	9.02192e-32	6.6688e-30
Slc17a1	0.935127	1.05086e-31	7.7359e-30
Klf10	2.64079	1.18737e-31	8.70509e-30
Abca3	0.793121	1.78522e-31	1.3035e-29
Clec2d	-1.53865	1.82159e-31	1.32467e-29
Fnip2	1.24868	2.2314e-31	1.61615e-29
Lman1	0.764826	2.58969e-31	1.86811e-29
Pcgf2	0.935299	2.83105e-31	2.03405e-29
Necap1	0.814552	4.6561e-31	3.33199e-29
Gfod1	1.56061	6.76574e-31	4.82247e-29
Ndrg2	-0.742754	7.10403e-31	5.04358e-29
Olig1	1.59849	7.63102e-31	5.3964e-29
Prss8	1.71202	8.74619e-31	6.16074e-29
Adra2a	3.25629	1.24448e-30	8.73176e-29
Slc7a2	-1.18211	1.73751e-30	1.21437e-28
Prkaa2	0.71938	2.85666e-30	1.98881e-28
Sult1a1	-1.28192	4.18185e-30	2.90017e-28
Adipor2	0.928213	4.70535e-30	3.25067e-28
Ces2a	-0.907033	5.85724e-30	4.03095e-28
Nr4a2	2.6006	1.03153e-29	7.07187e-28
Smarcd1	1.16677	1.09469e-29	7.47635e-28
E2f8	-2.50861	1.61649e-29	1.09982e-27
Slc6a12	-0.955646	1.78234e-29	1.20809e-27
Ebp	-0.751703	1.89137e-29	1.27717e-27
Hsd17b11	-0.82745	2.68554e-29	1.80666e-27
Mpc1	-0.708457	2.91799e-29	1.9557e-27
Ptges	2.98996	3.75118e-29	2.50478e-27
Gsta2	-1.6942	3.91776e-29	2.60632e-27
Max	0.963559	4.16757e-29	2.76229e-27
Ppfibp1	1.33742	4.55201e-29	3.006e-27
Upb1	-0.985472	4.95512e-29	3.26021e-27
Gpnmb	3.26085	5.05594e-29	3.31441e-27
Cyp2a5	-2.33588	5.91522e-29	3.86361e-27
Dusp14	2.34288	6.84451e-29	4.45439e-27
Comt	1.19867	7.36208e-29	4.77393e-27
Ginm1	0.873553	7.40587e-29	4.78505e-27
Raf1	0.745308	7.83729e-29	5.04564e-27
Ces1f	-1.20551	9.79771e-29	6.28523e-27
Slc2a1	-1.85225	1.03588e-28	6.62154e-27
Slc25a38	-0.766043	1.92002e-28	1.22296e-26
Upp2	-2.82647	2.24653e-28	1.42587e-26
Cyp2c70	-2.12614	2.27642e-28	1.43975e-26
Clcn7	0.940653	2.52185e-28	1.58938e-26
Maob	-0.797529	2.57626e-28	1.618e-26
Mpv17l	-1.28752	2.62971e-28	1.64582e-26
Cd9	1.57886	3.05342e-28	1.90436e-26
Sec61b	0.768343	4.24418e-28	2.63785e-26
Zfhx2	-1.07724	4.37085e-28	2.70721e-26
Gpt	-1.22093	5.94305e-28	3.66835e-26
Igfals	-1.38371	6.24505e-28	3.84156e-26
Pals2	0.609551	7.5489e-28	4.62776e-26
Papss2	-0.984378	7.6446e-28	4.67049e-26
Degs1l	1.54926	1.10033e-27	6.69972e-26
Crtc2	-0.743391	1.15008e-27	6.97897e-26
Zfp385a	0.894563	1.25429e-27	7.58569e-26
St6gal1	0.93166	1.72031e-27	1.03692e-25
Mpst	-0.777728	1.85351e-27	1.11347e-25
Taldo1	0.643755	1.92026e-27	1.14973e-25
Helz2	-0.821135	2.40546e-27	1.43544e-25
Hint2	-0.723655	2.50228e-27	1.48828e-25
Hhipl1	1.94476	2.72199e-27	1.61361e-25
Vps13a	0.808532	2.76986e-27	1.63659e-25
Dnaaf9	0.888854	3.21258e-27	1.89195e-25
Smoc1	0.7644	3.47222e-27	2.03817e-25
Ccdc141	-1.03729	4.79613e-27	2.80612e-25
Gng12	0.585747	4.96244e-27	2.89401e-25
Klhdc7a	2.00702	5.03085e-27	2.92441e-25
Gdap2	0.899286	6.66199e-27	3.86009e-25
Pgm1	-0.71807	7.89853e-27	4.55163e-25
Clca3a1	1.22923	7.90618e-27	4.55163e-25
2810459M11Rik	-0.729651	7.98991e-27	4.58514e-25
Maff	2.3027	8.73127e-27	4.99462e-25
Pla2g15	0.956427	9.70703e-27	5.53516e-25
Zfp395	-1.26229	1.4568e-26	8.28072e-25
Mif	0.782104	1.63672e-26	9.27404e-25
Cd14	2.61819	1.89666e-26	1.07131e-24
Carmil1	1.55144	1.95956e-26	1.10338e-24
Glis1	3.61584	2.16897e-26	1.21747e-24
Sfxn2	-0.870132	2.334e-26	1.30602e-24
Ddt	-0.686507	2.37772e-26	1.32635e-24
Slc35d1	-0.775558	2.51015e-26	1.39589e-24
Sos1	0.762713	2.65783e-26	1.47346e-24
Mgat4b	0.640999	3.38685e-26	1.87183e-24
Hsbp1l1	1.89043	4.17202e-26	2.29191e-24
Lzts3	-0.840988	4.17244e-26	2.29191e-24
Gm15441	-3.24457	4.36706e-26	2.3915e-24
Slc16a5	-1.42091	4.42298e-26	2.41476e-24
Slc16a6	1.17069	4.96723e-26	2.70368e-24
Acsl5	0.818051	5.29007e-26	2.8707e-24
Slc41a2	1.84348	6.31559e-26	3.41689e-24
Flvcr2	-2.08178	7.19264e-26	3.87971e-24
Afmid	-1.21753	8.44397e-26	4.54104e-24
Mug1	-1.01221	1.01927e-25	5.46513e-24
Cyp2c54	-1.45984	1.39413e-25	7.45276e-24
Sorbs3	-0.946403	1.47261e-25	7.84896e-24
Slc25a48	-1.47511	1.48931e-25	7.91448e-24
Slc22a30	-0.905405	1.61242e-25	8.54343e-24
Ptpmt1	0.739043	1.62544e-25	8.58712e-24
Agl	-0.602583	1.90022e-25	1.00093e-23
Prodh	-1.60059	2.09495e-25	1.10028e-23
Abat	-0.992246	2.22507e-25	1.16521e-23
Aebp2	0.637918	2.58078e-25	1.34756e-23
Ctsd	0.555939	2.65059e-25	1.38e-23
Itprid2	0.682058	2.82397e-25	1.46602e-23
Ppa1	-0.975405	3.91524e-25	2.02667e-23
Pdhx	0.76414	4.16456e-25	2.14953e-23
Pdlim2	2.00283	4.25083e-25	2.18778e-23
Sardh	-0.846333	4.33278e-25	2.22358e-23
Fbxo34	0.765604	4.53454e-25	2.3205e-23
Slc38a4	-0.897943	5.8745e-25	2.99766e-23
B430212C06Rik	2.56734	6.26918e-25	3.19e-23
Acp3	1.30775	6.44971e-25	3.27259e-23
Dusp3	0.846328	8.57472e-25	4.33857e-23
Prox1os	-1.15784	8.8198e-25	4.45004e-23
Tlcd2	-1.39619	9.86152e-25	4.9617e-23
Frmd4a	1.47035	1.04123e-24	5.2242e-23
Bmper	2.37799	1.18665e-24	5.93721e-23
Acadsb	-0.783449	1.19546e-24	5.96467e-23
Rnf126	0.687288	1.73916e-24	8.65343e-23
Slc39a6	1.52146	1.82159e-24	9.03849e-23
Tk1	-1.35158	3.56807e-24	1.76556e-22
Tpcn1	-0.745736	3.8281e-24	1.88902e-22
Saa4	-1.77595	3.98383e-24	1.96048e-22
Gstm7	-0.772982	4.74073e-24	2.32658e-22
Fgf1	-0.976911	5.27511e-24	2.58178e-22
Iffo2	1.09561	5.45247e-24	2.66134e-22
Tram2	-0.813895	5.79221e-24	2.81456e-22
Kynu	0.784069	5.79773e-24	2.81456e-22
Spcs2	0.670822	5.99098e-24	2.90054e-22
Slc35f2	1.53302	7.84336e-24	3.78716e-22
Gm19619	1.25227	9.8906e-24	4.76287e-22
Spsb2	0.882633	1.28447e-23	6.16887e-22
Tram1	0.704725	1.49436e-23	7.14173e-22
Gjb1	-0.608053	1.49498e-23	7.14173e-22
Aspg	0.765667	1.63397e-23	7.78498e-22
Pus1	0.679711	1.67292e-23	7.94949e-22
Orm2	1.80039	1.81578e-23	8.60556e-22
Map4k4	0.937329	1.87099e-23	8.8439e-22
Car8	-0.856222	2.47665e-23	1.1676e-21
Pigr	-0.704697	3.24582e-23	1.52622e-21
9030622O22Rik	-1.18704	3.92978e-23	1.843e-21
Aldh1a1	-0.97363	4.31392e-23	2.01788e-21
E030003E18Rik	-0.97363	4.32652e-23	2.01852e-21
Fh1	0.751914	4.43961e-23	2.06591e-21
Serpine2	-1.81197	4.72575e-23	2.19338e-21
Sult1b1	-1.27203	8.19387e-23	3.79325e-21
Spon2	-0.975063	8.32604e-23	3.84454e-21
Ssr3	0.690566	9.17131e-23	4.22397e-21
Selenop	0.521041	9.83086e-23	4.51616e-21
Tmem131l	1.06084	1.06329e-22	4.87215e-21
Synm	1.22003	1.1482e-22	5.24783e-21
BC024139	-1.51907	1.31796e-22	6.00842e-21
E2f2	2.3424	1.41466e-22	6.43293e-21
Atp1a1	0.551561	1.47284e-22	6.68058e-21
Pon1	-0.698401	1.47965e-22	6.69458e-21
Paip2b	-0.679572	1.6918e-22	7.6352e-21
Scpep1	-0.707995	1.71997e-22	7.74287e-21
Sult2a8	-1.05284	1.75942e-22	7.90068e-21
BC106179	2.68266	1.8046e-22	8.08336e-21
Npr2	-0.831945	2.47378e-22	1.10533e-20
Dhrs11	-0.698387	2.68737e-22	1.19778e-20
Ero1b	1.41399	2.84032e-22	1.26282e-20
Irf6	-0.855866	2.87402e-22	1.27464e-20
Sgk2	-0.913239	2.94408e-22	1.3025e-20
Slc15a5	1.29276	3.02031e-22	1.33295e-20
Asic5	-1.71934	3.07578e-22	1.3541e-20
Ocstamp	0.907956	3.11248e-22	1.36691e-20
Eif4e2	0.661407	3.16178e-22	1.38517e-20
Cluh	-0.595541	3.18105e-22	1.39022e-20
Scamp1	0.71732	3.34791e-22	1.45959e-20
Ocln	-0.98665	4.30303e-22	1.87145e-20
Arsa	0.822741	4.33775e-22	1.882e-20
Utp20	0.827035	4.85405e-22	2.10092e-20
Cend1	1.82751	4.93515e-22	2.13089e-20
Mmab	-0.904088	5.40492e-22	2.32813e-20
Mtx3	-0.705906	7.01672e-22	3.01517e-20
Gm15638	-1.05108	7.25443e-22	3.10988e-20
Spc24	-1.29625	7.65356e-22	3.27317e-20
Ddb1	0.512692	1.03137e-21	4.40035e-20
Mia3	-0.573692	1.10967e-21	4.72321e-20
Gata6os	-1.19482	1.23108e-21	5.22756e-20
Cxcl12	-0.785023	1.23704e-21	5.24051e-20
2210039B01Rik	-0.985202	1.65839e-21	7.00896e-20
Wipf3	1.08467	1.67433e-21	7.0597e-20
Gjc3	-1.96785	1.69402e-21	7.12598e-20
Tstd1	-1.09318	1.78525e-21	7.4922e-20
Fgfrl1	1.00463	1.88885e-21	7.9085e-20
Odc1	-0.711832	1.98488e-21	8.29124e-20
Ces3b	-0.888035	2.09407e-21	8.72706e-20
Ptp4a3	0.987092	2.22748e-21	9.26159e-20
Bcl9l	-0.804914	3.24024e-21	1.34414e-19
Parva	0.552683	3.31907e-21	1.37367e-19
Slc25a32	0.962516	3.55093e-21	1.46625e-19
Arrdc4	1.2373	3.57035e-21	1.47088e-19
Irgm1	-0.889745	3.63748e-21	1.49511e-19
Vps9d1	0.577568	3.79211e-21	1.55511e-19
Clcc1	-0.494488	4.50295e-21	1.83932e-19
Scnn1a	-0.907777	4.50562e-21	1.83932e-19
Wipi1	0.92101	4.69343e-21	1.91164e-19
Meg3	-1.8702	4.99971e-21	2.03178e-19
Slc43a1	-1.4338	5.13238e-21	2.08099e-19
Nrn1	-0.901804	5.16858e-21	2.09095e-19
Irgm2	-1.22154	5.62992e-21	2.27246e-19
Amot	0.80873	5.82143e-21	2.3445e-19
Ypel4	2.17124	6.68168e-21	2.68493e-19
C730002L08Rik	-1.76853	7.365e-21	2.95291e-19
0610005C13Rik	-0.811273	7.93229e-21	3.17327e-19
Rimoc1	-0.636474	8.18555e-21	3.26731e-19
Iqsec2	0.653198	8.26462e-21	3.29155e-19
Hsd17b2	-0.714327	8.771e-21	3.4855e-19
Tead1	0.922801	9.36963e-21	3.71517e-19
Agxt	-1.33371	1.01762e-20	4.02608e-19
Itpr1	0.871042	1.17869e-20	4.65311e-19
Fn1	0.608093	1.31048e-20	5.16202e-19
Cela1	-0.820985	1.43604e-20	5.64424e-19
Cyp46a1	1.93971	1.66836e-20	6.54303e-19
Fzd1	0.62768	1.67498e-20	6.55469e-19
Slx9	0.633475	1.75108e-20	6.83759e-19
Cpne3	-0.515145	1.95118e-20	7.60208e-19
Mmp12	2.77377	1.95533e-20	7.60208e-19
Mtor	1.5608	2.06438e-20	8.00871e-19
Gm7694	1.04825	3.27326e-20	1.26712e-18
Tmem87b	0.711597	3.6113e-20	1.39497e-18
Rmnd5a	0.580128	4.39394e-20	1.69365e-18
Rdh9	-1.2334	4.57665e-20	1.7603e-18
Hspa13	0.751819	5.03682e-20	1.93315e-18
Nans	0.941662	5.38371e-20	2.06188e-18
Slc7a11	4.1878	5.48657e-20	2.09681e-18
Slc22a4	-1.11573	5.91078e-20	2.25413e-18
Galt	-0.536722	5.94754e-20	2.26334e-18
Cyp4f13	-0.529665	6.37005e-20	2.419e-18
Bhmt1b	-1.47549	7.35101e-20	2.78563e-18
Bhmt	-1.48802	7.4921e-20	2.83312e-18
Gm11341	2.23666	7.65399e-20	2.88826e-18
Mtmr4	-0.947612	8.4132e-20	3.16809e-18
Septin9	0.548079	9.56457e-20	3.59412e-18
Rorc	1.22155	9.9671e-20	3.73756e-18
Pebp1	0.618496	1.5931e-19	5.96152e-18
Gjb2	-0.637781	1.82519e-19	6.81583e-18
Suco	0.662379	1.86944e-19	6.96658e-18
Pdlim1	-0.552656	1.89763e-19	7.05699e-18
Hibadh	-0.58571	2.06382e-19	7.65916e-18
Sdr9c7	-1.09575	2.11676e-19	7.83943e-18
Plin3	0.619366	2.16137e-19	7.98817e-18
Ccl9	-0.916844	2.23566e-19	8.23533e-18
Rnd1	-1.21392	2.23741e-19	8.23533e-18
Acer2	0.822292	2.78776e-19	1.024e-17
Pitpnc1	0.78929	3.31819e-19	1.21635e-17
Gan	0.764178	3.70157e-19	1.35413e-17
Pi4ka	0.609772	3.96624e-19	1.448e-17
Cotl1	1.04567	4.54154e-19	1.65467e-17
Scd1	1.10566	4.78949e-19	1.74148e-17
Hsd3b3	-1.56273	5.17582e-19	1.87814e-17
Rpl36al	1.60906	5.57057e-19	2.01731e-17
Dmd	0.788076	5.87591e-19	2.1236e-17
Tecr	0.599349	6.02552e-19	2.1733e-17
Chmp7	0.598867	6.42875e-19	2.31409e-17
Adam11	-1.69421	6.53606e-19	2.34801e-17
Crat	-0.601166	6.87102e-19	2.46342e-17
Gm5626	1.06591	7.01203e-19	2.50897e-17
Cpox	-0.557038	7.22182e-19	2.57889e-17
Gart	-0.583573	7.25422e-19	2.58532e-17
Ddah1	-0.655777	7.41666e-19	2.63798e-17
Glud1	-0.66147	8.12102e-19	2.8828e-17
Serp1	0.626938	8.29893e-19	2.94014e-17
Fam53b	0.619455	1.04926e-18	3.71e-17
Enho	-2.38851	1.08211e-18	3.81862e-17
Mthfd1	-0.594001	1.11862e-18	3.93973e-17
Nsun2	0.515154	1.16483e-18	4.09445e-17
Ergic1	0.509596	1.22028e-18	4.28099e-17
Derl2	0.66205	1.26717e-18	4.43682e-17
Cyp2j5	-0.634312	1.63538e-18	5.71491e-17
Ralgapa2	0.69058	1.68026e-18	5.86036e-17
Gm22009	2.44378	1.96442e-18	6.83815e-17
Gm7336	1.0745	1.97513e-18	6.86215e-17
Psen2	-0.564457	2.12302e-18	7.36173e-17
Adam10	0.501677	2.62796e-18	9.09507e-17
Tmem258	0.604202	2.6505e-18	9.15545e-17
Ugt1a9	1.1998	2.68437e-18	9.23948e-17
Osbp	0.739828	2.68512e-18	9.23948e-17
0610031O16Rik	-0.84228	2.89454e-18	9.94107e-17
Ugt1a1	-0.638603	2.9204e-18	1.00107e-16
Rabggta	-0.527243	3.56871e-18	1.22098e-16
Phf1	-0.637307	3.57772e-18	1.22173e-16
Nudt19	0.612569	3.72142e-18	1.26839e-16
Fam83a	1.82239	4.06606e-18	1.38323e-16
Dcaf13	0.552887	4.45034e-18	1.5111e-16
Abhd12	-0.491305	4.46431e-18	1.51298e-16
Sh3pxd2b	1.44231	4.8107e-18	1.6273e-16
Acox2	-0.839253	4.9625e-18	1.6755e-16
Ear2	1.35543	5.40985e-18	1.82311e-16
Tmem134	-0.627382	5.49949e-18	1.84985e-16
Rangap1	0.60232	5.60223e-18	1.88088e-16
Ces1c	-0.742544	5.89724e-18	1.97624e-16
Pdlim5	-0.516267	5.93222e-18	1.98425e-16
Styx	-0.956261	6.04927e-18	2.01965e-16
Bhmt2	-0.801791	6.96459e-18	2.32093e-16
Ldha	0.575086	7.54316e-18	2.50908e-16
Lgals3	1.23662	7.72167e-18	2.56371e-16
Igf1	-0.807894	7.77283e-18	2.57593e-16
Mccc2	-0.600103	8.36329e-18	2.76651e-16
Fhdc1	1.99323	9.39851e-18	3.10323e-16
2310001H17Rik	-1.06758	9.57651e-18	3.15621e-16
Tm7sf2	-0.616166	9.8882e-18	3.25296e-16
Cks1b	1.13779	1.00119e-17	3.28765e-16
Enpp1	-0.624391	1.02693e-17	3.36602e-16
Pik3cb	0.540322	1.05388e-17	3.44805e-16
Aldh7a1	-0.52941	1.05598e-17	3.44863e-16
Fhad1	-1.59981	1.05809e-17	3.44927e-16
Ctdspl	0.935535	1.06149e-17	3.45409e-16
Rbm20	-1.42604	1.11136e-17	3.60982e-16
Kcnn2	-0.813055	1.13352e-17	3.67516e-16
Trim37	-0.750447	1.14139e-17	3.69398e-16
Stat5b	0.593808	1.19613e-17	3.86419e-16
Scarb1	-0.681142	1.23573e-17	3.98494e-16
Pik3c2a	0.659899	1.25082e-17	4.02638e-16
Gm10768	-0.622543	1.27463e-17	4.09569e-16
Abcc2	-0.622543	1.27733e-17	4.09704e-16
Stard4	0.93916	1.28421e-17	4.11177e-16
Gm11437	1.01749	1.33805e-17	4.27653e-16
Tars1	0.564564	1.40388e-17	4.47894e-16
Dpy19l1	0.489672	1.44849e-17	4.61309e-16
Ets2	0.768363	1.46818e-17	4.66752e-16
Gckr	0.514486	1.52768e-17	4.84809e-16
C4bp	0.573995	1.65697e-17	5.2421e-16
Grik5	-1.17738	1.65808e-17	5.2421e-16
B4galnt4	3.06816	1.66116e-17	5.2421e-16
Cat	-0.558152	1.66351e-17	5.2421e-16
Csf3r	1.86036	1.67347e-17	5.26426e-16
Hspb8	-0.663311	1.74029e-17	5.46488e-16
Sucnr1	-1.17136	1.88821e-17	5.91902e-16
Cd1d1	-0.806599	1.93441e-17	6.0533e-16
Fndc3b	0.86765	2.14124e-17	6.68887e-16
Nsmf	0.535803	2.48568e-17	7.75136e-16
Ipmk	-0.682383	2.53921e-17	7.90456e-16
Tuba1b	0.970347	2.77842e-17	8.63425e-16
Tfdp1	0.501138	2.82127e-17	8.75227e-16
Tmc8	1.21892	3.06438e-17	9.49008e-16
Slc25a22	0.759935	3.19799e-17	9.8868e-16
Hectd2os	-1.67357	3.25759e-17	1.00538e-15
Prkd3	-0.745522	3.269e-17	1.00717e-15
Gsta4	-1.07749	3.33621e-17	1.02611e-15
Adamts4	1.98908	3.7659e-17	1.15629e-15
Trub1	-0.502441	3.80963e-17	1.16772e-15
Adcy5	1.74824	3.85941e-17	1.18096e-15
Tyrobp	0.861311	4.02287e-17	1.22776e-15
Gm2a	0.616921	4.026e-17	1.22776e-15
Rere	0.588879	4.18135e-17	1.27297e-15
Msrb1	-0.567222	4.24014e-17	1.28869e-15
Gpat4	-0.606682	4.53767e-17	1.37678e-15
Abcg8	-0.73217	4.63732e-17	1.40465e-15
Adcy1	1.86402	5.05109e-17	1.5274e-15
Acot7	-0.614431	5.07635e-17	1.53246e-15
Rsf1	0.578237	5.26272e-17	1.58606e-15
Alb	-0.673327	5.35818e-17	1.61212e-15
Ttc38	-0.699762	6.52942e-17	1.96123e-15
Hpn	-0.586893	6.94014e-17	2.08111e-15
Cyp2c50	-1.07136	7.06678e-17	2.11556e-15
Saa2	2.89262	7.38173e-17	2.20617e-15
Alkbh7	-0.907754	7.53312e-17	2.24767e-15
Cyp4a10	-1.01841	7.68614e-17	2.28953e-15
Serpind1	-0.722677	7.70074e-17	2.29008e-15
Tom1l2	0.566881	7.81703e-17	2.32082e-15
Pid1	-0.689678	8.44407e-17	2.50284e-15
Tmem86a	1.02431	9.09991e-17	2.69279e-15
Arhgef19	-1.09864	9.19558e-17	2.71663e-15
Hdgfl2	-0.57044	9.23574e-17	2.72401e-15
Nat8f2	-0.655604	9.30303e-17	2.73936e-15
Habp4	0.489445	9.53705e-17	2.80368e-15
Sulf2	0.727693	9.73727e-17	2.85786e-15
Apobr	1.09301	1.00345e-16	2.94029e-15
Pyroxd2	0.867016	1.05781e-16	3.09452e-15
Gtf2ird2	0.664072	1.0699e-16	3.12481e-15
Edf1	0.442134	1.13491e-16	3.30931e-15
Txnl4a	0.738178	1.1479e-16	3.34175e-15
Csf2rb2	1.33333	1.28091e-16	3.72293e-15
Sla	1.01864	1.33863e-16	3.8844e-15
Rbfa	0.406165	1.37119e-16	3.97247e-15
Sdc2	-0.485543	1.40579e-16	4.06615e-15
Ier3	1.8676	1.41628e-16	4.08992e-15
Kif5a	-0.804244	1.46466e-16	4.22283e-15
Cyp4a14	-1.08952	1.54943e-16	4.45929e-15
Ntrk1	-2.19225	1.55164e-16	4.45929e-15
Clpx	-0.617522	1.55822e-16	4.47105e-15
Nos1ap	1.10833	1.58323e-16	4.53555e-15
Cyp2b10	-2.21563	1.60218e-16	4.58253e-15
Xylb	-0.500068	1.6342e-16	4.66671e-15
Ttc36	-0.694812	1.67803e-16	4.78424e-15
Chrd	-1.10198	1.73335e-16	4.93414e-15
5033403H07Rik	0.733688	1.74656e-16	4.9593e-15
Ogfrl1	-0.957413	1.74771e-16	4.9593e-15
Fads6	-0.561184	1.96362e-16	5.56318e-15
Dhrs7l	-1.14514	2.08174e-16	5.88854e-15
Myom3	-3.15003	2.15169e-16	6.07683e-15
Mreg	-0.597337	2.18027e-16	6.14788e-15
Tbx3os1	-1.45387	2.35474e-16	6.62945e-15
Abhd18	-0.591689	2.40353e-16	6.75622e-15
Vps37d	1.89339	2.64014e-16	7.40971e-15
Cnn3	-0.696199	2.66466e-16	7.46688e-15
Ankrd27	0.441108	2.67364e-16	7.48037e-15
Orm1	0.623696	2.79377e-16	7.8043e-15
Ncapd2	0.76183	2.98314e-16	8.32036e-15
Gusb	0.540747	3.08927e-16	8.60301e-15
Tpd52	0.641008	3.26441e-16	9.07669e-15
Trafd1	-0.630466	3.30225e-16	9.1677e-15
Dip2a	0.849015	3.37114e-16	9.34451e-15
Il11ra1	-0.590358	3.56042e-16	9.85396e-15
Acsm3	-0.663064	3.61415e-16	9.98727e-15
Lcn2	2.08536	3.67519e-16	1.01404e-14
Cd68	1.13539	3.77276e-16	1.03936e-14
Aldh6a1	-0.536134	3.82378e-16	1.0518e-14
Gpat3	-0.917247	4.03678e-16	1.10869e-14
Egln3	0.965797	4.3057e-16	1.18075e-14
Cpsf4l	-0.733872	4.31974e-16	1.18279e-14
Cbx2	-1.07799	4.36791e-16	1.19416e-14
Fahd1	-0.575688	4.37688e-16	1.1948e-14
Gstm6	-0.653903	4.41076e-16	1.20222e-14
Man2a2	0.482357	4.45315e-16	1.21193e-14
Mrpl45	-0.527167	4.55195e-16	1.23694e-14
Akr1c19	-0.867272	4.55921e-16	1.23705e-14
Unc119	0.964235	4.7207e-16	1.27893e-14
Akap8l	-0.436835	4.79485e-16	1.29575e-14
Lpin1	1.86815	4.79719e-16	1.29575e-14
Rnf11	0.47537	4.87758e-16	1.31548e-14
Lmtk2	0.967616	5.95232e-16	1.60293e-14
Edem2	0.559276	6.79211e-16	1.82635e-14
Hipk2	0.807045	7.28129e-16	1.95496e-14
Afm	-0.591183	7.4466e-16	1.99636e-14
Eif4ebp2	-0.477096	7.48654e-16	2.00407e-14
Marchf8	-0.491201	7.53201e-16	2.01324e-14
Septin11	0.817423	7.73091e-16	2.06334e-14
Cyp2a4	4.75923	7.9836e-16	2.12762e-14
Pxmp2	-0.683641	8.03619e-16	2.13846e-14
Sp4	-1.0111	8.41887e-16	2.23698e-14
Mblac2	-0.859795	9.12956e-16	2.42223e-14
Blm	-1.82926	9.50319e-16	2.51764e-14
Tmc6	0.797608	9.56783e-16	2.53104e-14
Avpr1a	-1.26346	1.06262e-15	2.80687e-14
Ccl2	2.98053	1.07256e-15	2.82897e-14
Dnajc28	-0.570748	1.09749e-15	2.89048e-14
Map7	0.587862	1.10035e-15	2.89376e-14
Myorg	0.571572	1.20897e-15	3.17389e-14
Sesn3	-0.626302	1.2104e-15	3.17389e-14
Gpld1	-0.518803	1.22569e-15	3.2093e-14
Txnip	1.5966	1.2806e-15	3.3482e-14
Saa1	2.29246	1.34818e-15	3.51977e-14
Abcc6	-0.574105	1.35087e-15	3.52166e-14
Reep5	0.623011	1.35424e-15	3.52535e-14
Extl1	0.947029	1.42887e-15	3.71422e-14
Ids	-0.642203	1.4535e-15	3.77279e-14
Hp	-1.10093	1.63059e-15	4.22635e-14
Cdh2	-0.599941	1.65743e-15	4.28974e-14
Rbms2	0.510239	1.8054e-15	4.66598e-14
Aoc3	2.53643	1.81416e-15	4.67816e-14
Arfgap3	0.900432	1.81532e-15	4.67816e-14
Naa50	0.430686	1.8345e-15	4.72083e-14
Arsg	0.663506	1.84377e-15	4.73789e-14
Acta2	2.24638	1.85714e-15	4.76543e-14
Parvaos	3.0915	1.92232e-15	4.92563e-14
Mef2d	0.585732	2.02627e-15	5.18459e-14
Gstz1	-0.556887	2.18551e-15	5.58409e-14
Serpina1e	-2.2367	2.33528e-15	5.95827e-14
Rrm1	0.683943	2.35053e-15	5.98868e-14
Yif1b	-0.617855	2.43531e-15	6.19591e-14
Esrp2	-0.65356	2.57294e-15	6.52913e-14
Lingo4	1.98466	2.57356e-15	6.52913e-14
C2cd5	0.585869	2.74296e-15	6.94909e-14
Dbf4	1.18315	2.87126e-15	7.26388e-14
Abhd14b	-0.528223	2.95982e-15	7.47741e-14
Cd300lb	1.52169	3.19556e-15	8.06161e-14
Myo6	0.474619	3.33294e-15	8.39639e-14
Amotl2	-0.953272	3.34623e-15	8.41806e-14
Acacb	0.833558	3.3605e-15	8.44214e-14
Cd300a	0.924017	3.39716e-15	8.52232e-14
Spc25	0.937698	3.71049e-15	9.29537e-14
Hes6	0.823787	3.77246e-15	9.43744e-14
Dazap1	0.45539	3.83283e-15	9.57514e-14
Nrg1	1.59095	4.15871e-15	1.03748e-13
Mtg2	-0.493956	4.29592e-15	1.07023e-13
Bnip3	-0.60847	4.46333e-15	1.11039e-13
Ugdh	-0.735583	4.54264e-15	1.12856e-13
Serpina3n	0.9622	4.60491e-15	1.14095e-13
Tmem25	-1.22998	4.60523e-15	1.14095e-13
Stard7	-0.441437	4.70849e-15	1.16493e-13
Col14a1	0.638689	4.88522e-15	1.20699e-13
Ahcy	-0.645731	5.4154e-15	1.33614e-13
Ass1	-0.780145	5.51992e-15	1.36007e-13
Irf9	-0.915315	5.59354e-15	1.37632e-13
Sec14l4	-0.899361	5.82608e-15	1.43157e-13
1810013D15Rik	-2.14005	5.90562e-15	1.44914e-13
Nfe2l2	0.689768	5.91408e-15	1.44923e-13
Nckap1l	0.890835	5.98703e-15	1.46444e-13
Pnpla3	2.22627	5.99243e-15	1.46444e-13
Mst1	-0.425192	6.16241e-15	1.50393e-13
Ccl6	1.17372	6.33562e-15	1.5441e-13
Camk2n1	0.56414	6.37286e-15	1.55108e-13
Ugt2a3	-0.5981	6.421e-15	1.56068e-13
Klf15	-0.804081	6.5007e-15	1.57791e-13
Slc25a34	-1.2537	6.86511e-15	1.66412e-13
Pde4a	1.05745	7.6279e-15	1.84599e-13
Pxn	0.485899	7.63594e-15	1.84599e-13
AW011738	-1.4317	7.80578e-15	1.88451e-13
Car5a	-0.994119	7.89203e-15	1.90277e-13
Hsd17b13	-0.541369	8.14727e-15	1.96168e-13
Cdk18	0.65304	8.48487e-15	2.04023e-13
Gprin2	2.91734	8.51327e-15	2.04219e-13
Grk6	0.446765	8.51576e-15	2.04219e-13
Tppp	-1.33128	8.99855e-15	2.15509e-13
Zfp652	0.41848	9.3848e-15	2.2446e-13
Bhlhe41	2.35871	9.40925e-15	2.24746e-13
Gstt2	-0.650318	9.57296e-15	2.28353e-13
Rcan1	0.588288	9.73699e-15	2.31955e-13
Gm16170	1.19456	9.74981e-15	2.31955e-13
Fam107b	-0.710169	9.79438e-15	2.32707e-13
Arid5b	-0.924688	1.0042e-14	2.38276e-13
Irak1bp1	1.32631	1.02795e-14	2.43589e-13
Atg16l2	0.919377	1.0365e-14	2.45291e-13
Prkab1	0.511391	1.09973e-14	2.59911e-13
Klf1	-1.11652	1.16205e-14	2.7428e-13
Decr2	-0.510642	1.2278e-14	2.89418e-13
Prnp	-0.766975	1.27409e-14	2.99938e-13
Fbxw9	0.6245	1.27957e-14	3.00832e-13
Thpo	-0.598389	1.29204e-14	3.03018e-13
Ampd2	0.523833	1.29224e-14	3.03018e-13
Tmem8b	-1.06716	1.29614e-14	3.03537e-13
Natd1	0.700365	1.32951e-14	3.10947e-13
Hsd3b2	-2.43101	1.41544e-14	3.30614e-13
Nde1	-0.739538	1.42312e-14	3.31976e-13
Acer3	0.564474	1.48649e-14	3.46309e-13
Ppfibp2	-0.502153	1.65464e-14	3.84982e-13
Agt	-0.568367	1.77539e-14	4.12542e-13
Gm10644	-1.57388	1.80392e-14	4.18632e-13
Ptdss1	-0.498677	1.86482e-14	4.32205e-13
Gm4952	-0.647018	1.91747e-14	4.43834e-13
Msrb3	0.707818	1.9917e-14	4.60424e-13
Osgepl1	-0.615357	2.07751e-14	4.79644e-13
C730027H18Rik	-0.773927	2.14559e-14	4.94725e-13
Mettl17	-0.674711	2.21967e-14	5.1115e-13
Tmprss7	2.28736	2.22323e-14	5.11313e-13
Slc45a2	2.84414	2.46489e-14	5.66169e-13
Stat2	-0.644223	2.75866e-14	6.32836e-13
Clec2h	-2.64083	2.85712e-14	6.54586e-13
Slc2a5	1.19347	2.89763e-14	6.63021e-13
Ttpa	-0.502273	2.98146e-14	6.81335e-13
Psat1	2.72219	3.01885e-14	6.89003e-13
Phldb1	0.890358	3.02485e-14	6.89496e-13
Acadm	-0.520238	3.04067e-14	6.92224e-13
Zkscan3	-0.641088	3.10001e-14	7.04841e-13
Eprs1	-0.413806	3.25742e-14	7.39694e-13
Cyb5a	-0.529691	3.36917e-14	7.64105e-13
Krt5	4.25968	3.46448e-14	7.84728e-13
Bmp8b	2.22193	3.48297e-14	7.87924e-13
Iigp1	-1.06028	3.62367e-14	8.18722e-13
Ifi30	0.687202	3.68504e-14	8.3154e-13
Slfn4	3.00598	3.74384e-14	8.4375e-13
Pja1	-0.391234	3.93812e-14	8.86423e-13
Rassf8	0.453998	4.67505e-14	1.05098e-12
Dhtkd1	-0.844538	4.7034e-14	1.05603e-12
Lrp5	0.37418	4.81853e-14	1.08053e-12
Piezo1	0.728966	4.94507e-14	1.10752e-12
Gsta1	2.36746	5.26479e-14	1.17766e-12
Ctss	0.737713	5.29238e-14	1.18236e-12
Trp53inp1	-1.19398	5.39323e-14	1.20339e-12
Tspan12	-0.384566	5.55902e-14	1.23885e-12
Samm50	0.43428	5.59581e-14	1.2455e-12
Dym	-0.410019	5.70275e-14	1.26773e-12
Tlr13	1.35448	5.71321e-14	1.26849e-12
Mir22hg	-0.986409	5.94438e-14	1.31818e-12
Tapbp	-0.445493	5.97661e-14	1.3237e-12
Slc38a3	-0.587641	6.05579e-14	1.33958e-12
Fbxw4	0.621011	6.10249e-14	1.34825e-12
Rilp	-0.687284	6.30481e-14	1.39124e-12
Nub1	-0.423877	6.36256e-14	1.40226e-12
Cib3	-2.21006	6.43499e-14	1.41649e-12
Echdc3	-0.637037	6.57119e-14	1.4447e-12
Lrp4	0.488735	6.96495e-14	1.52939e-12
Smad2	-0.763738	7.05534e-14	1.54735e-12
F11	-0.77533	7.06495e-14	1.54757e-12
Lgmn	0.70794	7.0789e-14	1.54874e-12
Tgfbr1	0.455766	7.47784e-14	1.63403e-12
Notch3	1.04941	7.96286e-14	1.7379e-12
Zfp870	0.787327	8.07023e-14	1.75919e-12
Lysmd4	-0.572335	8.19048e-14	1.78324e-12
Gm2814	-0.840028	8.35116e-14	1.81602e-12
S100a9	3.41002	8.54898e-14	1.85679e-12
Unc119b	0.47693	8.82751e-14	1.91497e-12
Rdh7	-0.452081	8.88009e-14	1.92406e-12
Slc16a1	0.578273	8.89427e-14	1.92481e-12
Mpdu1	-0.402491	9.02726e-14	1.95123e-12
Aldh1a7	-0.660692	9.06192e-14	1.95637e-12
Zfp385b	-0.86605	9.20525e-14	1.98493e-12
Ghdc	-0.580022	9.24059e-14	1.99016e-12
2610008E11Rik	-0.621623	9.4246e-14	2.02736e-12
Ip6k2	-0.804914	1.00048e-13	2.14961e-12
Shroom1	0.432394	1.00525e-13	2.15727e-12
Entpd1	0.82449	1.01085e-13	2.16669e-12
Trim24	-0.813257	1.06045e-13	2.2703e-12
Gm5424	-0.748698	1.06828e-13	2.28434e-12
Iigp1c	-0.637074	1.08519e-13	2.31775e-12
Vcf1	0.495858	1.0959e-13	2.33783e-12
Cyp4f15	-0.563631	1.10133e-13	2.34663e-12
Il22ra1	1.28242	1.10833e-13	2.35875e-12
Fbxo21	-0.595119	1.20678e-13	2.56523e-12
Ighv1-56	2.87833	1.21948e-13	2.58916e-12
Vwce	0.536042	1.22928e-13	2.60688e-12
Polr3g	-0.806724	1.23133e-13	2.60815e-12
Ggt6	-0.769849	1.2328e-13	2.60819e-12
Lrig1	0.54022	1.24253e-13	2.6257e-12
Hsd17b10	-0.609881	1.25177e-13	2.6421e-12
Spg21	0.432992	1.28549e-13	2.71009e-12
N4bp2	-0.729137	1.36849e-13	2.88168e-12
Gcat	-0.599015	1.44009e-13	3.02891e-12
2310034O05Rik	1.62888	1.58136e-13	3.32215e-12
Dmac2	-0.542468	1.61652e-13	3.39205e-12
H2az1	0.442608	1.81472e-13	3.80351e-12
Pld6	1.02358	1.82263e-13	3.81562e-12
Gatd1	0.582331	1.87255e-13	3.91557e-12
Zfp771	-0.752472	2.02808e-13	4.23586e-12
Cd44	0.954345	2.0611e-13	4.29983e-12
Spns1	-0.426327	2.09856e-13	4.37289e-12
Loxl2	1.07792	2.1121e-13	4.39601e-12
Tnfaip1	0.428422	2.13148e-13	4.4312e-12
Cs	0.473055	2.18918e-13	4.54591e-12
Ankzf1	-0.423214	2.22215e-13	4.60904e-12
Angptl3	-0.680517	2.23103e-13	4.62211e-12
Slpi	1.47573	2.26372e-13	4.68445e-12
Alad	-0.492111	2.38612e-13	4.93206e-12
Lifr	-0.483426	2.42461e-13	5.00584e-12
Fabp4	1.04197	2.44628e-13	5.04478e-12
Slc22a3	1.07492	2.62959e-13	5.4166e-12
Gm2451	1.51143	2.64151e-13	5.43491e-12
Cyp4a12b	-0.99757	2.76443e-13	5.68131e-12
Fst	1.6856	2.80347e-13	5.75497e-12
Pitpnm1	0.768102	2.81246e-13	5.76683e-12
Adhfe1	-0.564536	2.98925e-13	6.12233e-12
Pla1a	-0.433265	3.01935e-13	6.17694e-12
1810053B23Rik	-1.64039	3.068e-13	6.26933e-12
Kansl1l	-0.82352	3.11251e-13	6.35306e-12
Pkm	0.950383	3.12937e-13	6.37339e-12
Dnajc21	-0.485217	3.12957e-13	6.37339e-12
Sec16b	-0.698108	3.29722e-13	6.70721e-12
Marveld2	-0.726818	3.32245e-13	6.75089e-12
Hmga1	0.73434	3.42465e-13	6.95069e-12
Sh3glb1	0.389505	3.46436e-13	7.02335e-12
Ehhadh	-1.20885	3.50246e-13	7.09258e-12
Aldh4a1	-0.618045	3.5898e-13	7.26125e-12
Hpcal1	0.656397	3.64508e-13	7.36478e-12
Tmt1a	-0.50218	3.66709e-13	7.40093e-12
Sdc4	-0.665373	3.68982e-13	7.43845e-12
Pkp2	-0.420719	3.76202e-13	7.57548e-12
Cxcr2	2.96038	3.86577e-13	7.77569e-12
Rab11fip2	-0.584867	3.8848e-13	7.80524e-12
Nat9	-0.410362	3.89215e-13	7.81126e-12
D130020L05Rik	-0.824092	3.96507e-13	7.94874e-12
Ung	0.941632	4.07951e-13	8.16903e-12
Birc3	0.499738	4.10952e-13	8.2179e-12
Abcd4	-0.700335	4.11307e-13	8.2179e-12
Stk11	-0.377846	4.14112e-13	8.26475e-12
Qdpr	-0.45571	4.1686e-13	8.31036e-12
Adam8	2.13532	4.2298e-13	8.42302e-12
Slc26a1	0.55428	4.39044e-13	8.73324e-12
Arrdc2	-0.778224	4.46259e-13	8.86694e-12
D3Ertd751e	-0.743357	4.63473e-13	9.19878e-12
Setd3	-0.385913	4.70785e-13	9.33359e-12
Impact	-0.713497	4.83927e-13	9.58358e-12
Mgat1	-0.414304	4.91719e-13	9.72716e-12
Isoc2a	-0.500398	4.95976e-13	9.80057e-12
Tbc1d16	0.537285	5.15865e-13	1.01824e-11
Prelid2	1.70697	5.2247e-13	1.03014e-11
Syk	0.791054	5.28577e-13	1.04104e-11
Siva1	-1.18109	5.33142e-13	1.04888e-11
Gm14584	0.872494	5.41584e-13	1.06433e-11
Mpp4	1.33044	5.8648e-13	1.15129e-11
Dynlt3	0.383872	5.89629e-13	1.15621e-11
Tnfrsf12a	1.13051	5.9047e-13	1.1566e-11
Tmx4	0.624747	6.33894e-13	1.2403e-11
Itgal	0.866515	6.47192e-13	1.26495e-11
Lrp2bp	1.78541	6.48086e-13	1.26532e-11
Cmbl	-0.538073	6.83769e-13	1.33354e-11
Inf2	-0.596659	7.01379e-13	1.3664e-11
Ucp2	0.721948	7.02584e-13	1.36726e-11
Fdxr	-0.736197	7.06382e-13	1.37316e-11
Rnf185	0.390653	7.28553e-13	1.41473e-11
Pgpep1	-0.501034	7.44973e-13	1.44505e-11
Gm3571	1.16867	7.52679e-13	1.45843e-11
Ifi27	-0.754643	7.59783e-13	1.47061e-11
Tnc	2.06561	7.61433e-13	1.47221e-11
4833439L19Rik	0.433953	7.79435e-13	1.5054e-11
Gstt3	-1.16583	8.12429e-13	1.56744e-11
Nup93	0.749974	8.56251e-13	1.65021e-11
Hopx	-0.631033	9.11392e-13	1.75449e-11
Bola1	-0.514089	9.1231e-13	1.75449e-11
Itih4	0.637108	9.65442e-13	1.85468e-11
Gm5559	1.24296	9.67048e-13	1.85578e-11
Rab3d	0.989306	1.00953e-12	1.93524e-11
0610030E20Rik	-0.483468	1.02346e-12	1.95985e-11
Tbc1d8	0.876068	1.0534e-12	2.01503e-11
Bcl3	0.991274	1.07528e-12	2.05471e-11
Ubqln2	-0.507769	1.08515e-12	2.07135e-11
Hgd	0.450355	1.09001e-12	2.07843e-11
Kank1	-0.603778	1.09557e-12	2.08682e-11
1810019D21Rik	-0.985067	1.10444e-12	2.10147e-11
Col12a1	1.10535	1.11297e-12	2.11547e-11
Cyp2d26	-0.443912	1.11823e-12	2.12321e-11
Dleu2	-0.796274	1.1216e-12	2.12736e-11
Emilin1	0.769518	1.13032e-12	2.14165e-11
St3gal3	-0.457199	1.19102e-12	2.25427e-11
4931422A03Rik	1.79385	1.21262e-12	2.29275e-11
Gm15889	-1.55521	1.235e-12	2.33261e-11
Daam1	-0.449539	1.24494e-12	2.34891e-11
Acy1	-0.630354	1.25676e-12	2.36872e-11
Atosa	-0.861351	1.2799e-12	2.4098e-11
Etnk1	0.404812	1.29862e-12	2.4425e-11
Atf7	0.429393	1.3078e-12	2.45718e-11
Tcaim	-0.503294	1.32254e-12	2.48229e-11
Hnrnpf	-0.417313	1.33687e-12	2.50657e-11
Usp18	-1.05552	1.3473e-12	2.52347e-11
Lpcat3	0.543535	1.4142e-12	2.64602e-11
Shmt2	-0.430523	1.46732e-12	2.74255e-11
Nab1	-0.480388	1.48014e-12	2.76364e-11
Wwc1	-0.61593	1.50908e-12	2.81476e-11
Slc11a1	0.870572	1.59161e-12	2.96561e-11
Rcc2	0.50273	1.59751e-12	2.97352e-11
Tuba8	1.13541	1.6175e-12	3.00761e-11
Ybx2	2.68333	1.62033e-12	3.00975e-11
Gm30262	-0.972021	1.64486e-12	3.05218e-11
Tm6sf1	0.984623	1.64753e-12	3.05397e-11
Pgp	0.543576	1.68339e-12	3.11722e-11
Pla2g7	0.867358	1.70762e-12	3.15883e-11
Smim13	-0.473471	1.73164e-12	3.19997e-11
Osbpl1a	-0.425283	1.76158e-12	3.25195e-11
Nrp2	0.960358	1.77778e-12	3.27849e-11
Mir122	-2.01432	1.87245e-12	3.44954e-11
Ngef	-0.745744	1.8845e-12	3.46818e-11
Ntmt1	0.509505	1.93455e-12	3.55664e-11
Gm10291	1.99909	1.98636e-12	3.64815e-11
Tmem220	-0.725074	2.00352e-12	3.67591e-11
Nek6	0.459887	2.07018e-12	3.79434e-11
Tubb5	0.614812	2.09883e-12	3.84294e-11
Hpgd	-0.574036	2.15657e-12	3.94464e-11
Cerk	0.728846	2.18578e-12	3.994e-11
Rab34	0.979302	2.20172e-12	4.01904e-11
Lrp3	-0.598506	2.23197e-12	4.07011e-11
Aqp4	1.153	2.25052e-12	4.09978e-11
Lmo7	-0.438406	2.26512e-12	4.12219e-11
Mmp9	2.51696	2.27691e-12	4.13945e-11
Acsl1	-0.664477	2.31808e-12	4.21004e-11
Cd300ld	0.84292	2.46778e-12	4.4774e-11
Kmt5a	0.453019	2.56162e-12	4.64296e-11
Pfkfb1	-0.609952	2.90579e-12	5.26148e-11
Zfp146	0.516915	2.9704e-12	5.37304e-11
Emc9	-0.657616	2.99524e-12	5.41252e-11
Ppcdc	-0.424797	3.04305e-12	5.49339e-11
Oxsr1	-0.492897	3.04821e-12	5.49718e-11
Ahcyl	-0.586098	3.10079e-12	5.58641e-11
Megf8	0.48853	3.15341e-12	5.67551e-11
Tm2d2	-0.469389	3.52264e-12	6.33369e-11
Anks4b	0.529449	3.53416e-12	6.34742e-11
Gmip	0.689802	3.53734e-12	6.34742e-11
1700112D23Rik	1.67206	3.60023e-12	6.45382e-11
Tmem30b	-0.382567	3.69849e-12	6.62335e-11
Fcgbp	1.98375	3.74257e-12	6.69562e-11
Dlat	0.48735	3.82151e-12	6.83004e-11
Cyb5r3	0.468425	3.8889e-12	6.94358e-11
Atg101	-0.487167	3.90411e-12	6.96381e-11
A930033H14Rik	-1.62808	3.95007e-12	7.03881e-11
Stradb	-0.481457	3.99526e-12	7.11227e-11
1700113A16Rik	-1.50238	4.02375e-12	7.15571e-11
Ibtk	0.519608	4.02762e-12	7.15571e-11
Naa80	-0.511911	4.12743e-12	7.32578e-11
Tax1bp3	0.742132	4.13614e-12	7.33399e-11
Pabpc1	0.419802	4.39368e-12	7.78296e-11
Khnyn	-0.663938	4.46018e-12	7.89298e-11
Gprin3	0.781828	4.55108e-12	8.04591e-11
Tdo2	-0.729203	4.7381e-12	8.3652e-11
Slco2a1	-0.570389	4.741e-12	8.3652e-11
Cnst	0.785558	4.92218e-12	8.67636e-11
Gramd1c	0.462381	4.96205e-12	8.73807e-11
5033406O09Rik	-0.965204	5.01018e-12	8.81419e-11
Depp1	-1.87839	5.11663e-12	8.99265e-11
C8a	-0.665145	5.31284e-12	9.32836e-11
Cyp2c37	-1.12047	5.52221e-12	9.68652e-11
H2-T23	-0.492042	5.5387e-12	9.70596e-11
Gm7389	1.23811	5.56911e-12	9.74975e-11
Rufy4	1.73045	5.63021e-12	9.84712e-11
Ermp1	-0.526133	5.71286e-12	9.98194e-11
Xpo7	0.444043	5.82057e-12	1.01603e-10
Rnf103	0.377937	5.91938e-12	1.03227e-10
Cd300lf	1.34045	5.92896e-12	1.03294e-10
Ddx60	-1.22222	6.04581e-12	1.05151e-10
Alpl	0.629725	6.04724e-12	1.05151e-10
Il17rb	0.66481	6.17188e-12	1.07214e-10
Heg1	0.681125	6.44404e-12	1.11834e-10
Aox1	-0.612189	6.83463e-12	1.18498e-10
F11r	-0.437251	6.95161e-12	1.2041e-10
Raet1d	-1.10427	7.0463e-12	1.21932e-10
Micu1	0.410989	7.06595e-12	1.22155e-10
Scart1	2.33339	7.07658e-12	1.22221e-10
Irf3	-0.383578	7.11185e-12	1.22712e-10
Serpina1d	-0.505006	7.19501e-12	1.24028e-10
Msr1	0.976511	7.40666e-12	1.27554e-10
Ifitm1	0.830668	7.74042e-12	1.33174e-10
Tspan33	-0.759468	7.76546e-12	1.33477e-10
Trim30b	1.42368	8.30514e-12	1.42617e-10
Grtp1	-0.495176	8.46356e-12	1.45198e-10
Gcdh	-0.449978	8.50884e-12	1.45836e-10
Zkscan7	-0.536401	8.61853e-12	1.47489e-10
Zbp1	-1.33995	8.62174e-12	1.47489e-10
Slc39a8	-0.42071	8.64015e-12	1.47663e-10
Ppp1r16a	-0.416458	8.97963e-12	1.5332e-10
Sppl2b	-0.384612	9.19193e-12	1.56795e-10
Tmprss4	1.9202	9.24742e-12	1.57592e-10
Fzd8	-0.774973	9.26709e-12	1.57778e-10
Csf2rb	0.778956	9.38196e-12	1.59582e-10
Pard6b	-0.6885	9.46699e-12	1.60876e-10
Abca8b	-0.592545	9.49147e-12	1.6114e-10
BC004004	-0.422313	9.53538e-12	1.61732e-10
Nfam1	0.836642	9.57867e-12	1.62313e-10
Hcrtr2	-2.02726	9.80112e-12	1.65926e-10
Hcar2	2.41316	9.95203e-12	1.68322e-10
Dsg1c	-1.79829	1.01956e-11	1.7228e-10
Gm7019	2.3452	1.02239e-11	1.72595e-10
Amy1	-0.453668	1.02877e-11	1.7351e-10
Lamc1	0.595512	1.05119e-11	1.77124e-10
Gm13394	1.35373	1.06952e-11	1.80045e-10
Luzp1	0.478459	1.08287e-11	1.82121e-10
Nampt	-0.504637	1.08472e-11	1.82261e-10
Wdr81	-0.561856	1.08748e-11	1.82554e-10
Rab11fip4	-1.00509	1.09552e-11	1.83733e-10
Trip6	0.477558	1.13986e-11	1.9099e-10
Araf	-0.360776	1.17624e-11	1.96903e-10
Slc15a3	0.81562	1.19423e-11	1.99728e-10
Paqr7	-0.835352	1.21755e-11	2.03439e-10
Isg15	-1.4692	1.22044e-11	2.03731e-10
Adamts12	1.62408	1.23621e-11	2.06173e-10
Apip	0.455316	1.25402e-11	2.08949e-10
Vps37c	0.567888	1.25932e-11	2.09637e-10
Rnf31	-0.45143	1.27846e-11	2.12626e-10
Etl4	-0.666933	1.29394e-11	2.15002e-10
Cd84	0.795843	1.32627e-11	2.2017e-10
Anxa2	1.28427	1.36325e-11	2.261e-10
Gsta13	1.98624	1.36908e-11	2.26858e-10
Pafah2	-0.412667	1.37107e-11	2.26979e-10
Treml4	1.10946	1.39285e-11	2.30372e-10
Zfp36	-1.21998	1.42525e-11	2.35514e-10
Apcs	0.83481	1.43872e-11	2.3752e-10
Cd5l	0.718236	1.46995e-11	2.42453e-10
Tmem41a	0.598015	1.49519e-11	2.46391e-10
Pgk1	0.386051	1.50702e-11	2.48112e-10
Rnf145	0.60685	1.55352e-11	2.55534e-10
Mospd2	-0.434587	1.57407e-11	2.58677e-10
Ywhah	0.409297	1.63473e-11	2.68401e-10
Asgr2	-0.449176	1.68318e-11	2.76102e-10
Sec61a1	0.48916	1.68639e-11	2.76378e-10
Tbcel	0.490364	1.76699e-11	2.89323e-10
BC005624	-0.366714	1.77325e-11	2.90084e-10
Pnrc1	-0.716436	1.78083e-11	2.91058e-10
Kyat1	-0.656499	1.81713e-11	2.96721e-10
Rgn	-0.631836	1.83675e-11	2.99652e-10
Fndc4	0.419844	1.84378e-11	3.00527e-10
Gm2061	0.940592	1.86292e-11	3.0337e-10
Sparc	0.752264	1.87335e-11	3.04647e-10
Postn	0.785327	1.87415e-11	3.04647e-10
Cspp1	-0.436303	1.89789e-11	3.08228e-10
Tubb6	0.765895	1.91763e-11	3.11152e-10
Actr1b	0.344539	1.92151e-11	3.115e-10
Timp1	2.57185	1.98762e-11	3.21927e-10
Itgb2	0.947912	1.9908e-11	3.2215e-10
Spata2	0.458639	1.99417e-11	3.22406e-10
Nr5a2	-0.395842	2.03132e-11	3.28116e-10
Trpt1	-0.790777	2.06333e-11	3.32987e-10
Prlr	-0.862267	2.11445e-11	3.40932e-10
Xrra1	1.83873	2.18799e-11	3.52472e-10
Mapk15	-0.828563	2.27198e-11	3.65675e-10
Il1rap	-0.407648	2.33973e-11	3.76242e-10
Igsf11	0.425744	2.37122e-11	3.80965e-10
Tsen54	0.56331	2.40891e-11	3.86675e-10
Usp5	-0.372203	2.46436e-11	3.95221e-10
Shc2	2.14416	2.46662e-11	3.95232e-10
Fdps	1.65213	2.54567e-11	4.07534e-10
Tmed9	0.424051	2.57217e-11	4.1141e-10
Abhd15	-0.79018	2.57852e-11	4.12003e-10
Smarca2	-0.447588	2.58047e-11	4.12003e-10
Cisd1	-0.405179	2.58871e-11	4.12951e-10
Acad10	-0.448497	2.79631e-11	4.45673e-10
Hbp1	0.410719	2.82626e-11	4.50047e-10
H3c15	-2.38209	2.84157e-11	4.52084e-10
Hk3	0.929502	2.9635e-11	4.71066e-10
Galnt7	0.77828	2.96806e-11	4.71373e-10
Slc19a1	0.506377	3.00671e-11	4.76702e-10
Nrbp2	-0.612064	3.00692e-11	4.76702e-10
Haus8	0.937808	3.04878e-11	4.82912e-10
Psmc6	-0.37374	3.14547e-11	4.97788e-10
Ppp1r3g	2.44668	3.19836e-11	5.05713e-10
Mms19	-0.479747	3.25478e-11	5.14181e-10
C5ar1	1.30683	3.28565e-11	5.18602e-10
2010315B03Rik	-0.458074	3.33108e-11	5.25311e-10
Asap1	0.563831	3.39324e-11	5.34643e-10
Vsir	0.696577	3.5504e-11	5.58894e-10
Bco1	0.725839	3.55337e-11	5.58894e-10
Epb41l5	-0.528531	3.5748e-11	5.61772e-10
Ugt3a1	-0.563476	3.61836e-11	5.6812e-10
Hsf2	-0.503376	3.69335e-11	5.79389e-10
Smpd3	1.08087	3.70186e-11	5.80217e-10
Dync2i2	-0.502991	3.82967e-11	5.99725e-10
Aptx	-0.668174	4.07861e-11	6.38153e-10
Ywhae	0.332153	4.26685e-11	6.67025e-10
Ccdc17	-0.738203	4.35046e-11	6.79504e-10
Dnajc30	-0.54906	4.37086e-11	6.82097e-10
Fcgr3	0.767803	4.38741e-11	6.84086e-10
Tmed3	0.799171	4.56771e-11	7.1158e-10
Tm9sf4	-0.346675	4.70066e-11	7.31657e-10
Fam83h	-0.450845	4.77446e-11	7.425e-10
Hlf	0.520048	4.80813e-11	7.4709e-10
Desi1	0.342234	4.90416e-11	7.61352e-10
Zcchc2	-0.514915	4.97352e-11	7.71453e-10
Arhgap10	1.0152	5.14355e-11	7.97139e-10
Ppp2ca	0.364615	5.16765e-11	8.00184e-10
Abcg5	-0.532922	5.1724e-11	8.00229e-10
Vsig4	0.70434	5.36576e-11	8.2943e-10
Fam13b	-0.482231	5.46961e-11	8.44756e-10
Mafg	-0.469123	5.88395e-11	9.07969e-10
Dhrs1	-0.426332	6.12579e-11	9.44476e-10
Hexb	-0.732423	6.19085e-11	9.53689e-10
Col1a2	0.995842	6.35736e-11	9.78499e-10
Csf1r	0.71882	6.47938e-11	9.95982e-10
Map2k6	-1.28382	6.48203e-11	9.95982e-10
Ugt2b34	-0.584178	6.56815e-11	1.00835e-09
Aamp	-0.358691	6.58366e-11	1.00987e-09
C1qc	0.63838	6.62997e-11	1.01611e-09
Ccr1	2.29541	6.64696e-11	1.01784e-09
Rbfox2	0.504702	6.67352e-11	1.02104e-09
Cd93	0.980184	6.6802e-11	1.02119e-09
Fabp1	0.63165	6.69866e-11	1.02314e-09
Cd63	1.53091	6.82467e-11	1.0415e-09
S100a8	2.72959	7.054e-11	1.07558e-09
Gna13	0.372077	7.12311e-11	1.0852e-09
Pbx4	1.75955	7.30319e-11	1.11131e-09
Anapc5	-0.334225	7.30683e-11	1.11131e-09
Serpine1	2.96441	7.50275e-11	1.14014e-09
Pla2g12a	-0.508933	7.60177e-11	1.15421e-09
Whamm	-0.392135	7.71211e-11	1.16997e-09
Timmdc1	-0.396334	8.36686e-11	1.26821e-09
Immp2l	0.532873	8.37379e-11	1.26821e-09
Tpm4	0.710366	8.61411e-11	1.30351e-09
Tesk2	-0.514642	8.87902e-11	1.34247e-09
Igfbp1	1.38648	8.91269e-11	1.34642e-09
Slc6a21	-1.11236	8.95466e-11	1.35163e-09
Tpk1	-0.55864	8.99793e-11	1.35702e-09
Gtf2f1	-0.47055	9.09063e-11	1.36985e-09
Jak1	0.344124	9.10294e-11	1.37055e-09
Arpc3	0.326185	9.13176e-11	1.37374e-09
Tnrc6c	-0.416991	9.28193e-11	1.39516e-09
Rnf24	0.70513	9.39778e-11	1.41095e-09
Sash1	0.562197	9.40269e-11	1.41095e-09
Prkar1a	0.319071	9.86368e-11	1.47889e-09
Siglec1	0.903618	9.88363e-11	1.48065e-09
Tgtp1	-1.95118	9.97639e-11	1.4933e-09
mt-Tl2	0.936204	1.01974e-10	1.52511e-09
Mmd	-0.444586	1.042e-10	1.5559e-09
Myh14	-0.649478	1.04206e-10	1.5559e-09
Fcgr4	0.84612	1.08961e-10	1.62554e-09
Arl6ip1	-0.354997	1.09385e-10	1.63051e-09
Mpc2	0.397665	1.10694e-10	1.64865e-09
Fabp7	1.09641	1.11351e-10	1.65708e-09
Llgl2	-0.457172	1.11492e-10	1.6577e-09
Iqgap1	0.838662	1.11578e-10	1.6577e-09
Il1r2	3.00543	1.12557e-10	1.67087e-09
Psmd14	-0.44988	1.13416e-10	1.68222e-09
Zc3h8	0.70659	1.14104e-10	1.69104e-09
5730420D15Rik	-3.14204	1.16418e-10	1.72296e-09
Tmem120a	-0.362416	1.1645e-10	1.72296e-09
Mtmr6	0.365275	1.17291e-10	1.73398e-09
Gstp3	0.576166	1.18531e-10	1.75087e-09
Cdkl3	1.41286	1.18809e-10	1.75352e-09
Sf3b2	-0.310082	1.19811e-10	1.76687e-09
Mtmr14	-0.358239	1.20418e-10	1.774e-09
Pld4	0.627251	1.20492e-10	1.774e-09
Slc27a5	-0.371297	1.23728e-10	1.82016e-09
Hnf1b	-0.50755	1.24501e-10	1.83002e-09
Cyb561d2	-0.543008	1.26979e-10	1.86491e-09
Vcam1	0.700346	1.27999e-10	1.87836e-09
Dock10	0.833785	1.28107e-10	1.87842e-09
Apex2	-0.626917	1.29673e-10	1.89983e-09
Ostc	0.508243	1.30315e-10	1.90767e-09
Trpm2	0.60124	1.31017e-10	1.91529e-09
Prss57	4.18004	1.31048e-10	1.91529e-09
Kras	0.368556	1.33373e-10	1.94767e-09
Tmem263	0.495821	1.33831e-10	1.95278e-09
Slc16a7	-0.51745	1.40512e-10	2.04861e-09
Dnase2b	0.452271	1.43708e-10	2.09349e-09
Prkcd	0.560476	1.44758e-10	2.10541e-09
Bcas2	-0.375332	1.4476e-10	2.10541e-09
Gm20300	-0.5828	1.46851e-10	2.13305e-09
Gbp11	-1.21474	1.46898e-10	2.13305e-09
Ormdl3	0.45243	1.47542e-10	2.14067e-09
A930038B10Rik	-1.23912	1.48146e-10	2.14769e-09
Apon	-0.428459	1.49466e-10	2.16509e-09
Calu	0.348444	1.49777e-10	2.16784e-09
Adgrl2	-0.805439	1.50867e-10	2.18186e-09
Agap2	0.694976	1.51215e-10	2.18513e-09
Pop1	-0.63289	1.55088e-10	2.2393e-09
Hpse	0.808085	1.57385e-10	2.27064e-09
Cpt1a	-0.442628	1.57811e-10	2.27496e-09
Elp6	-0.758444	1.58501e-10	2.28307e-09
Mcam	0.788133	1.61337e-10	2.32206e-09
Pcsk5	-0.441125	1.63763e-10	2.3551e-09
Hook3	0.540102	1.66854e-10	2.39668e-09
Ankrd9	1.16324	1.66921e-10	2.39668e-09
Id3	0.684032	1.67787e-10	2.40718e-09
Serpina1a	-0.467689	1.68055e-10	2.4091e-09
Ncf2	0.856775	1.70983e-10	2.44911e-09
Cyp2a12	-0.449794	1.71864e-10	2.45978e-09
Shpk	0.428478	1.72912e-10	2.4728e-09
Nedd4l	0.636	1.74948e-10	2.49994e-09
A930004D18Rik	-1.2275	1.77043e-10	2.52785e-09
Mknk2	-0.559658	1.81269e-10	2.58614e-09
Pdia5	0.5062	1.82253e-10	2.59812e-09
Tmem243	0.440296	1.83661e-10	2.61612e-09
Casp6	-0.424092	1.83925e-10	2.61779e-09
Crp	-0.513546	1.86503e-10	2.65239e-09
Trit1	-0.408616	1.90192e-10	2.70272e-09
Rapgef1	0.329422	1.95966e-10	2.78257e-09
Dhx33	0.497413	1.96407e-10	2.78663e-09
Ifrd1	0.621726	1.98907e-10	2.81987e-09
Plbd1	-0.42798	2.03255e-10	2.87923e-09
Gcsh	-0.392507	2.04513e-10	2.89477e-09
Rsad1	0.750513	2.05107e-10	2.90088e-09
Ddo	0.528602	2.05272e-10	2.90094e-09
mt-Nd1	0.377652	2.05786e-10	2.90592e-09
Parp9	-0.417439	2.07824e-10	2.93239e-09
Tmem268	0.695491	2.08147e-10	2.93464e-09
Gstm1	-0.468303	2.15462e-10	3.03539e-09
Ube2j1	0.35196	2.20095e-10	3.09823e-09
Emc1	-0.402354	2.22169e-10	3.12497e-09
Ikbkb	-0.342723	2.27445e-10	3.19669e-09
Ctdsp1	-0.372134	2.32521e-10	3.26547e-09
Aqp8	-0.775557	2.35832e-10	3.30939e-09
Lrtm2	-2.37958	2.37048e-10	3.32385e-09
Spag4	1.24861	2.4386e-10	3.4167e-09
Itgb5	0.438953	2.45195e-10	3.43273e-09
Akap1	-0.378818	2.4626e-10	3.44495e-09
Cxcl2	2.51889	2.49701e-10	3.49037e-09
Tceal8	0.593413	2.52051e-10	3.52048e-09
Cdt1	1.00473	2.59529e-10	3.62211e-09
Cfhr1	-0.38653	2.66497e-10	3.71648e-09
Gm26608	-0.983877	2.7061e-10	3.7709e-09
Rpp14	0.409191	2.75281e-10	3.83302e-09
Slc20a1	0.651003	2.7836e-10	3.87289e-09
D630039A03Rik	-1.32054	2.8132e-10	3.91104e-09
Htd2	0.40919	2.82271e-10	3.92124e-09
Cgref1	0.988277	2.86944e-10	3.98307e-09
Lgalsl	-0.474971	2.88163e-10	3.99409e-09
Agmo	-0.418211	2.88183e-10	3.99409e-09
Rnf167	-0.355865	2.88478e-10	3.9951e-09
Erc2	-0.860517	2.9656e-10	4.10386e-09
Tsc22d4	0.484696	3.00135e-10	4.14703e-09
Spacdr	0.484696	3.00358e-10	4.14703e-09
Gm57848	0.484696	3.00372e-10	4.14703e-09
Cyp2d36-ps	1.13695	3.03854e-10	4.19188e-09
Rps6kc1	-0.508062	3.04592e-10	4.19883e-09
Klhl13	-0.710309	3.05107e-10	4.20271e-09
Rps6kb2	-0.385991	3.06206e-10	4.21462e-09
Cth	-0.848227	3.16331e-10	4.35064e-09
Mbd6	-0.381796	3.17644e-10	4.36535e-09
Cgrrf1	0.355643	3.20291e-10	4.39837e-09
Hjv	-0.537881	3.22861e-10	4.43027e-09
Zmat2	-0.428462	3.30218e-10	4.52777e-09
Stt3a	0.411076	3.36376e-10	4.60869e-09
Maged1	0.357982	3.45909e-10	4.73569e-09
S1pr1	-0.794435	3.53207e-10	4.83191e-09
Flcn	0.594981	3.57303e-10	4.88423e-09
Lad1	0.761562	3.58338e-10	4.89465e-09
Laptm5	0.652469	3.63194e-10	4.95721e-09
Pgam1	0.362373	3.65855e-10	4.98973e-09
Kdsr	0.469041	3.71386e-10	5.06133e-09
Knop1	0.350757	3.79348e-10	5.16592e-09
Arfgap2	-0.339418	4.14866e-10	5.64532e-09
Ccdc127	0.379292	4.26623e-10	5.80091e-09
Ints15	0.363047	4.32468e-10	5.87594e-09
Apoh	-0.365866	4.34655e-10	5.90118e-09
Spi1	0.819667	4.39301e-10	5.95977e-09
Slc51b	2.17889	4.44469e-10	6.02532e-09
Acot2	-0.869715	4.56915e-10	6.18937e-09
Atxn1	-0.559186	4.58224e-10	6.20243e-09
Zkscan1	-0.401403	4.59699e-10	6.21771e-09
Nxpe2	-0.981916	4.60814e-10	6.22358e-09
Tango2	-0.457487	4.60826e-10	6.22358e-09
Nfxl1	0.535431	4.62601e-10	6.24286e-09
Wdr93	-1.18522	4.75036e-10	6.40586e-09
Prr14	-0.392054	4.81087e-10	6.48259e-09
Cul4a	0.410461	4.81983e-10	6.48979e-09
Jam2	1.03913	4.93207e-10	6.63594e-09
Nit2	-0.495366	4.98086e-10	6.69658e-09
Tm2d3	-0.396072	5.03658e-10	6.76642e-09
Atg9a	-0.355834	5.15892e-10	6.92561e-09
Pigo	-0.374085	5.23144e-10	7.0177e-09
Dmgdh	-0.514361	5.25898e-10	7.04939e-09
Mafb	-1.35762	5.43193e-10	7.27374e-09
Psme3	0.359148	5.43686e-10	7.27374e-09
Psma1	-0.352978	5.43924e-10	7.27374e-09
Bcar1	0.510601	5.44255e-10	7.27374e-09
Pcp4l1	-1.49173	5.44861e-10	7.27642e-09
Sec22b	0.40664	5.47543e-10	7.30681e-09
Macir	0.542015	5.48822e-10	7.31845e-09
Ccl3	1.71402	5.49481e-10	7.32179e-09
Klkb1	-0.640055	5.5428e-10	7.38026e-09
Stap1	0.90038	5.63804e-10	7.50152e-09
Nags	-0.491892	5.66435e-10	7.53095e-09
Slc35d2	0.532312	5.723e-10	7.60329e-09
Adrb3	-1.30083	5.7296e-10	7.60643e-09
Ints1	-0.408797	5.84775e-10	7.75756e-09
Mbl2	-0.557841	5.90356e-10	7.82108e-09
Tifab	1.00204	5.90434e-10	7.82108e-09
Acp2	-0.373606	6.06538e-10	8.02847e-09
Dlg3	-0.458581	6.07025e-10	8.029e-09
Sik1	1.07327	6.36597e-10	8.41395e-09
Gbp10	-2.16534	6.39178e-10	8.44186e-09
Agfg2	-0.64658	6.49872e-10	8.57678e-09
Atxn10	-0.321077	6.57785e-10	8.67484e-09
Cldn1	-0.63515	6.68349e-10	8.80769e-09
Rcbtb2	0.546277	6.72567e-10	8.85678e-09
Gpr155	-0.666609	6.74145e-10	8.87106e-09
Dtd1	-0.619485	6.75944e-10	8.88512e-09
Pir	-0.558966	6.76203e-10	8.88512e-09
Tubgcp2	-0.460053	6.94339e-10	9.11675e-09
Slc27a2	-0.336681	7.11904e-10	9.34056e-09
Hal	-0.800497	7.17549e-10	9.40334e-09
Rasl10b	1.71674	7.17736e-10	9.40334e-09
Inpp5d	0.808257	7.23323e-10	9.46962e-09
Nup205	0.458285	7.29092e-10	9.53821e-09
Ndufb8	0.358692	7.3085e-10	9.55424e-09
Rusc1	0.865616	7.31886e-10	9.56083e-09
Slfn1	1.62334	7.40494e-10	9.66625e-09
Zfp704	0.682831	7.52976e-10	9.82205e-09
Ift172	-0.515842	7.82344e-10	1.01977e-08
Deptor	0.426247	7.8978e-10	1.02872e-08
Keg1	-1.11185	7.97613e-10	1.03817e-08
Chaserr	-0.453724	8.01058e-10	1.0419e-08
Mis12	0.563325	8.07134e-10	1.04904e-08
Tmem250	-0.370445	8.10151e-10	1.0522e-08
Akr1c20	-0.68021	8.18095e-10	1.06175e-08
Stx7	0.344093	8.2032e-10	1.06387e-08
Arl13b	-0.776197	8.24917e-10	1.06906e-08
Inhca	-0.362507	8.2637e-10	1.07017e-08
Mx2	-1.3498	8.34503e-10	1.07992e-08
Edem3	0.423469	8.35439e-10	1.08036e-08
Dynll1	0.740824	8.41221e-10	1.08647e-08
Kctd17	0.651358	8.41375e-10	1.08647e-08
Bbc3	-1.07553	8.4288e-10	1.08763e-08
Lect2	-0.532431	8.44654e-10	1.08914e-08
Fgf21	1.16167	8.46642e-10	1.09092e-08
Zc3hav1	-0.451704	8.48314e-10	1.09229e-08
H6pd	0.69443	8.57778e-10	1.10368e-08
Slc41a1	0.695622	8.75076e-10	1.12513e-08
Cd33	1.34383	8.78599e-10	1.12886e-08
Themis2	0.715976	8.89128e-10	1.14157e-08
S100a10	0.39109	9.10224e-10	1.167e-08
Lsm14b	-0.378578	9.1024e-10	1.167e-08
Ccne1	1.5119	9.16533e-10	1.17423e-08
Prex1	0.878249	9.19892e-10	1.1777e-08
Uck2	-0.533418	9.25944e-10	1.18411e-08
Setd7	0.695104	9.26222e-10	1.18411e-08
F13a1	2.3349	9.27325e-10	1.18468e-08
Adam23	0.803224	9.36453e-10	1.19549e-08
Apbb1ip	1.014	9.40182e-10	1.1994e-08
Trim14	-0.539102	9.42787e-10	1.20187e-08
Slc7a8	0.841402	9.51137e-10	1.21165e-08
Tg	1.60215	9.64898e-10	1.22831e-08
Nsfl1c	-0.334693	9.71834e-10	1.23627e-08
Srr	-0.385057	9.78588e-10	1.24398e-08
Ido2	-0.69721	9.85639e-10	1.25205e-08
Sc5d	0.410895	9.97426e-10	1.26613e-08
Zfp275	-0.736482	1.01575e-09	1.28849e-08
Krtcap2	0.389763	1.02735e-09	1.30161e-08
Ccdc80	0.831773	1.02755e-09	1.30161e-08
Mki67	1.26835	1.03295e-09	1.30752e-08
Elf4	0.823823	1.06865e-09	1.35177e-08
Ndufaf4	0.504196	1.10121e-09	1.39197e-08
3930402G23Rik	1.41487	1.10378e-09	1.39425e-08
Cldn3	-0.486786	1.11566e-09	1.40825e-08
Dlgap1	-1.12023	1.12274e-09	1.41619e-08
Kdm5d	-0.363922	1.12782e-09	1.42161e-08
Hmgn2	-0.712479	1.14529e-09	1.44261e-08
Mir223hg	1.06278	1.16034e-09	1.46055e-08
Xab2	-0.361271	1.18232e-09	1.48718e-08
Axl	0.630707	1.18619e-09	1.491e-08
Arf3	0.316521	1.22533e-09	1.53912e-08
Aldh3b1	0.839227	1.2513e-09	1.57064e-08
Peg3	-0.6641	1.25331e-09	1.57169e-08
Abhd14a	-0.562909	1.25389e-09	1.57169e-08
N4bp2l1	-0.562085	1.27827e-09	1.60113e-08
Dgat2	0.438887	1.28285e-09	1.60575e-08
Phlda1	-1.05196	1.29169e-09	1.6157e-08
Nme4	-1.41764	1.30066e-09	1.62579e-08
BC031181	-0.334665	1.3091e-09	1.63519e-08
Kdm6b	-0.561799	1.31076e-09	1.63526e-08
Fyb1	0.857403	1.31098e-09	1.63526e-08
Hps4	-0.556789	1.3331e-09	1.66171e-08
C1qb	0.63034	1.36762e-09	1.70355e-08
Egfr	0.80214	1.36868e-09	1.70369e-08
Slc17a3	-0.453394	1.37146e-09	1.70596e-08
Scyl2	0.375684	1.3751e-09	1.70932e-08
C6	-0.607861	1.4172e-09	1.76042e-08
Rnf187	-0.308287	1.42218e-09	1.76539e-08
2510002D24Rik	-0.471725	1.42813e-09	1.77039e-08
Prdx3	0.346591	1.42818e-09	1.77039e-08
Emp3	0.740947	1.43127e-09	1.773e-08
Nrbf2	0.46422	1.44224e-09	1.78536e-08
Med8	-0.366091	1.44549e-09	1.78814e-08
Pnkd	-0.586375	1.46529e-09	1.81032e-08
Preb	0.412932	1.46543e-09	1.81032e-08
Sf3a1	-0.383531	1.47251e-09	1.81782e-08
Pcsk9	1.17685	1.47808e-09	1.82344e-08
Hif1an	0.325401	1.50416e-09	1.85434e-08
Chrm1	-2.01106	1.54037e-09	1.89768e-08
Abl2	0.394816	1.57144e-09	1.93463e-08
Ccdc152	0.57572	1.57632e-09	1.9393e-08
Clec4a1	0.956676	1.58607e-09	1.94996e-08
Slco1b2	-0.539573	1.58929e-09	1.95258e-08
Hrg	-0.354457	1.65916e-09	2.03704e-08
Cpne5	-2.09242	1.67434e-09	2.05427e-08
Il33	0.965419	1.6843e-09	2.0643e-08
Fcer1g	0.722586	1.68481e-09	2.0643e-08
Ncf1	0.763018	1.70704e-09	2.09011e-08
Mtch1	-0.321687	1.71085e-09	2.09335e-08
Snai2	-0.955647	1.72449e-09	2.1086e-08
Txndc5	0.369307	1.74627e-09	2.13377e-08
Fads3	-0.996085	1.74864e-09	2.13521e-08
Cdo1	-0.563865	1.76368e-09	2.15212e-08
Acnat2	0.832757	1.80934e-09	2.20634e-08
Sema6d	0.564272	1.87673e-09	2.28696e-08
Zscan26	-0.369453	1.88071e-09	2.29026e-08
Dnmt3a	0.408718	1.92259e-09	2.33967e-08
Naga	-0.360389	1.93496e-09	2.35314e-08
Nfib	-0.391021	1.9566e-09	2.37682e-08
Entpd5	-0.41768	1.95709e-09	2.37682e-08
S1pr5	-1.01344	1.9618e-09	2.38093e-08
U2af2	-0.332266	1.96809e-09	2.38696e-08
Recql5	-0.351151	1.9825e-09	2.4015e-08
Dapk1	0.42899	1.98275e-09	2.4015e-08
Psmc5	-0.359809	2.01567e-09	2.43972e-08
Pcbp4	-0.605006	2.01813e-09	2.44105e-08
Ivns1abp	-0.37343	2.01955e-09	2.44113e-08
Col1a1	1.37189	2.02346e-09	2.44421e-08
Unc93a2	-1.02557	2.05491e-09	2.48053e-08
Rps6ka3	0.42788	2.08894e-09	2.51991e-08
Mmd2	1.70923	2.10452e-09	2.537e-08
Mcat	-0.358702	2.15143e-09	2.59181e-08
Fbxl12	-0.522039	2.15719e-09	2.59702e-08
Jtb	-0.315414	2.20315e-09	2.65057e-08
Mccc1	-0.379454	2.20678e-09	2.65315e-08
Mfsd4a	0.352476	2.322e-09	2.78981e-08
Gm14760	1.23098	2.34263e-09	2.81272e-08
Azgp1	-0.355915	2.34667e-09	2.8157e-08
Rhbdd2	-0.519619	2.35658e-09	2.82569e-08
Marchf1	0.954409	2.37049e-09	2.84047e-08
Myo1f	0.90048	2.3733e-09	2.84194e-08
Pigs	-0.346656	2.37774e-09	2.84537e-08
Guca1a	1.43742	2.43653e-09	2.91323e-08
Gmfb	0.356467	2.4377e-09	2.91323e-08
Chmp1b	0.34733	2.44855e-09	2.92426e-08
Ankrd55	1.76086	2.46081e-09	2.93694e-08
Ccdc88b	0.904894	2.48985e-09	2.96963e-08
Wrap53	-0.512142	2.57019e-09	3.06342e-08
Akt1	0.334408	2.61744e-09	3.11767e-08
Tmem184a	-0.472665	2.62593e-09	3.12571e-08
Vps13d	0.375796	2.69195e-09	3.20217e-08
Metrnl	0.830331	2.70292e-09	3.2131e-08
Slc16a3	1.49968	2.75008e-09	3.26699e-08
Tarbp2	-0.413642	2.77347e-09	3.2926e-08
Aldh1l1	-0.470794	2.81296e-09	3.33728e-08
Hacd3	-0.330624	2.87078e-09	3.40362e-08
Psmd5	-0.396999	2.90268e-09	3.43918e-08
Smpd2	-0.386977	2.92576e-09	3.46424e-08
Pigv	-0.441685	2.96329e-09	3.50636e-08
Adar	-0.513403	2.96534e-09	3.50648e-08
Ehbp1l1	0.539318	2.976e-09	3.51678e-08
Calm3	0.35258	3.01045e-09	3.55514e-08
Sod3	0.522601	3.0583e-09	3.60928e-08
Fetub	-0.39044	3.07375e-09	3.62291e-08
Atg3	-0.343869	3.07389e-09	3.62291e-08
Shfl	0.538683	3.08103e-09	3.62895e-08
Ralgps1	0.691167	3.11855e-09	3.67074e-08
Zc3h7b	0.4025	3.20863e-09	3.77429e-08
Ano6	0.542792	3.24191e-09	3.81094e-08
Gm4779	-2.50102	3.24665e-09	3.81401e-08
Ccdc66	-0.811579	3.26652e-09	3.83485e-08
Sorbs2	-0.658932	3.30801e-09	3.88103e-08
Gm4521	-0.994376	3.32931e-09	3.90346e-08
Inca1	-0.609534	3.38637e-09	3.96777e-08
Tmem205	-0.334024	3.52183e-09	4.1238e-08
Taf4	-0.376752	3.58797e-09	4.19851e-08
Skic2	-0.309884	3.6472e-09	4.26504e-08
Zfp839	-0.373579	3.68691e-09	4.30867e-08
Tlr1	1.30952	3.70589e-09	4.32803e-08
Magix	-0.373168	3.76359e-09	4.39256e-08
Mocos	-0.340452	3.78816e-09	4.41837e-08
Tmem248	0.408285	3.9004e-09	4.54634e-08
Lgi3	1.854	3.95617e-09	4.60835e-08
Psma7	-0.320643	4.00563e-09	4.66294e-08
Heatr5a	0.428665	4.08797e-09	4.7557e-08
Lmnb2	0.558962	4.09998e-09	4.76659e-08
Uaca	-0.519065	4.13958e-09	4.80952e-08
Runx1	1.478	4.22135e-09	4.90135e-08
Psmd3	-0.331235	4.24743e-09	4.92844e-08
Gda	-0.517846	4.42819e-09	5.13487e-08
Unc93b1	0.361212	4.46706e-09	5.1766e-08
Fam107a	-1.88368	4.52623e-09	5.24053e-08
Gtf3c4	-0.340023	4.52806e-09	5.24053e-08
Retnlg	2.32939	4.59307e-09	5.31235e-08
Uggt1	0.460022	4.67485e-09	5.40345e-08
Gm5150	1.52561	4.69272e-09	5.42062e-08
Pecr	-0.48793	4.71239e-09	5.43985e-08
Slc16a12	-0.611752	4.73294e-09	5.46005e-08
Vav1	0.804723	4.79309e-09	5.5259e-08
Ccr5	0.86894	4.96355e-09	5.71875e-08
Arhgdia	0.437207	4.98759e-09	5.74276e-08
Phkg2	-0.408401	5.05254e-09	5.81068e-08
Prox1	-0.495339	5.05305e-09	5.81068e-08
Cnp	0.666596	5.0693e-09	5.82564e-08
Slc30a7	0.347267	5.1041e-09	5.86189e-08
Il10rb	0.697224	5.20788e-09	5.97725e-08
Slc25a45	0.517311	5.2276e-09	5.99605e-08
Fggy	-0.3799	5.23633e-09	6.00085e-08
Dbi	0.407654	5.23847e-09	6.00085e-08
Arhgef37	-0.982159	5.26177e-09	6.0237e-08
Stat1	-0.675802	5.27607e-09	6.03623e-08
Evi5	-0.343499	5.31626e-09	6.07834e-08
Cybb	0.791596	5.32747e-09	6.08727e-08
Lilrb4b	0.95598	5.34537e-09	6.10257e-08
Actr2	0.275059	5.34765e-09	6.10257e-08
F7	0.494205	5.38493e-09	6.14048e-08
Zfp358	0.407151	5.3877e-09	6.14048e-08
Tfcp2l1	-0.603697	5.46332e-09	6.22271e-08
Strbp	-0.311693	5.49042e-09	6.24961e-08
Abhd2	-0.63579	5.53064e-09	6.29141e-08
mt-Rnr2	0.615753	5.65713e-09	6.43123e-08
Smpd1	-0.319271	5.66714e-09	6.43853e-08
Orc5	-0.412531	5.67124e-09	6.43912e-08
Rhobtb2	-0.51715	5.78204e-09	6.56077e-08
Alg2	0.654407	5.80443e-09	6.58202e-08
Ccdc162	0.450829	5.84397e-09	6.62267e-08
St3gal1	0.49171	5.84848e-09	6.6236e-08
Tnfrsf23	1.20497	5.89109e-09	6.66766e-08
Rnf2	0.357119	5.9088e-09	6.6835e-08
Ahsa2	-0.491429	5.95836e-09	6.73531e-08
Nnmt	0.658159	5.97466e-09	6.74949e-08
Gcnt4	-0.635347	6.12008e-09	6.90942e-08
Dalrd3	-0.331273	6.19272e-09	6.98704e-08
A1cf	-0.53359	6.28964e-09	7.08981e-08
Tlr7	0.961423	6.29526e-09	7.08981e-08
Txndc11	0.682104	6.29565e-09	7.08981e-08
Wdr46	-0.322243	6.48931e-09	7.30331e-08
Atf6	0.373822	6.54493e-09	7.36131e-08
Rab11fip1	-0.509095	6.54978e-09	7.36215e-08
Gm7463	-0.974942	6.55487e-09	7.36327e-08
Dffa	0.385356	6.58101e-09	7.388e-08
Carhsp1	0.352327	6.65573e-09	7.46722e-08
Ly6g2	-0.442616	6.71556e-09	7.52964e-08
Acad12	-0.7384	6.79505e-09	7.61401e-08
Srgn	0.959563	6.86122e-09	7.68337e-08
Igfbp2	-0.565599	6.90109e-09	7.7232e-08
Wdr35	-0.754131	7.03001e-09	7.85814e-08
Kcp	0.794908	7.03041e-09	7.85814e-08
Foxl3	2.09708	7.03593e-09	7.85941e-08
Mmadhc	0.411403	7.12373e-09	7.95255e-08
Trem6l	0.911492	7.1457e-09	7.97212e-08
Prss50	1.0073	7.1585e-09	7.98144e-08
Ttc17	0.318927	7.21097e-09	8.0322e-08
Lrp8	1.95405	7.21297e-09	8.0322e-08
Hapln1	-2.16009	7.32031e-09	8.14668e-08
Mug2	-1.70939	7.33635e-09	8.15947e-08
9530034E10Rik	2.36333	7.47293e-09	8.30624e-08
Mydgf	0.338248	7.49434e-09	8.32488e-08
Ckb	0.749916	7.54646e-09	8.3776e-08
Clec4n	1.05587	7.5785e-09	8.40797e-08
Capzb	0.278555	7.62775e-09	8.45738e-08
Kcnk3	1.36903	7.64684e-09	8.47332e-08
Tmem82	-0.425752	7.74377e-09	8.57543e-08
Gm13477	1.53457	7.93633e-09	8.78327e-08
Ndufs5	0.329077	7.97002e-09	8.81511e-08
Skida1	-1.0671	8.02173e-09	8.86685e-08
Fxyd5	1.01414	8.33383e-09	9.20616e-08
Gpx1	-0.398947	8.3408e-09	9.2082e-08
Eepd1	0.608404	8.40231e-09	9.27041e-08
Stx1b	-0.580334	8.41719e-09	9.28113e-08
Dnajc1	-0.299663	8.5033e-09	9.37032e-08
Tubb2b	2.46694	8.52276e-09	9.38601e-08
Flywch1	-0.503082	8.68311e-09	9.55675e-08
Ppp1r37	-0.289934	8.73792e-09	9.61118e-08
Mpg	-0.541914	8.77869e-09	9.65012e-08
Sdhd	0.317338	8.83625e-09	9.70744e-08
Trem1	2.13771	8.87032e-09	9.73891e-08
Spp2	-0.393572	8.97028e-09	9.84264e-08
Aldh1b1	-0.792692	9.09494e-09	9.97334e-08
Ifi44	-1.20633	9.16876e-09	1.00482e-07
Zfp106	0.319274	9.20328e-09	1.00798e-07
Ugt2b35	-0.498811	9.49274e-09	1.03905e-07
Anapc16	0.368552	9.52521e-09	1.04197e-07
Surf1	-0.29448	9.61212e-09	1.05084e-07
Pah	-0.685222	9.68555e-09	1.05822e-07
Adgre1	0.8074	9.97752e-09	1.08946e-07
Wwp2	-0.353462	1.00063e-08	1.09194e-07
2010003K11Rik	0.811675	1.01328e-08	1.10507e-07
4933411K16Rik	-0.758824	1.01896e-08	1.11059e-07
Ccno	-2.05749	1.02828e-08	1.11953e-07
Itga2	1.17036	1.02841e-08	1.11953e-07
Gm27216	-0.450552	1.06898e-08	1.163e-07
Cdh5	0.70972	1.07277e-08	1.16641e-07
Garre1	0.472901	1.08271e-08	1.1765e-07
Pag1	0.498555	1.09334e-08	1.18734e-07
Adrm1	-0.35609	1.10052e-08	1.19441e-07
Il18bp	0.562828	1.11048e-08	1.2045e-07
Pdpk1	0.436883	1.12896e-08	1.2238e-07
Mlycd	-0.306032	1.14344e-08	1.23875e-07
Tor1aip1	-0.369718	1.16332e-08	1.25953e-07
Ptms	-0.375793	1.17965e-08	1.27644e-07
Chchd4	0.409071	1.18227e-08	1.2785e-07
Fosl1	2.25778	1.18919e-08	1.28521e-07
Plxnc1	0.882481	1.20382e-08	1.30025e-07
Clec7a	0.928003	1.21666e-08	1.31332e-07
Mfsd6	0.489253	1.21769e-08	1.31364e-07
Maea	0.328974	1.2186e-08	1.31384e-07
Arhgef40	-0.500595	1.22553e-08	1.32052e-07
Clpp	-0.331525	1.25844e-08	1.35516e-07
Prcp	0.554682	1.26752e-08	1.36393e-07
Scp2	0.291808	1.26843e-08	1.36393e-07
Sec14l2	-0.339735	1.26886e-08	1.36393e-07
Rad23a	-0.294787	1.27328e-08	1.36787e-07
Eif6	0.348154	1.28803e-08	1.38289e-07
Nmi	-0.517624	1.30183e-08	1.39686e-07
F630111L10Rik	0.947307	1.34069e-08	1.4377e-07
P2ry14	0.947308	1.34236e-08	1.43863e-07
Fam210b	-0.33293	1.34441e-08	1.43997e-07
Cep85	-0.70576	1.35184e-08	1.44707e-07
Cnih4	0.43748	1.35786e-08	1.45264e-07
Zfp956	-0.774859	1.36785e-08	1.46246e-07
Sema5b	-1.24156	1.42227e-08	1.51974e-07
Rep15	1.96209	1.42443e-08	1.52115e-07
Reep6	-0.403454	1.45156e-08	1.54919e-07
Cc2d2b	2.21903	1.46535e-08	1.56298e-07
Hmga1b	0.808963	1.49828e-08	1.59715e-07
Iftap	-0.452095	1.49978e-08	1.59781e-07
Myo1b	0.388949	1.54812e-08	1.64833e-07
Tapbpl	0.399024	1.55014e-08	1.64951e-07
Spart	-0.397221	1.55342e-08	1.65201e-07
Atp11c	-0.365899	1.56359e-08	1.66115e-07
0610040J01Rik	0.333666	1.56386e-08	1.66115e-07
Pkd2l2	-0.644485	1.57615e-08	1.67322e-07
Rab44	2.50448	1.59079e-08	1.68776e-07
Plekha6	-0.535872	1.59407e-08	1.68974e-07
Fbxo11	-0.34763	1.59454e-08	1.68974e-07
Flnb	0.353468	1.61601e-08	1.71147e-07
Igtp	-0.720093	1.61695e-08	1.71147e-07
Slc10a3	0.57448	1.61961e-08	1.71328e-07
Rnf169	-0.447736	1.624e-08	1.71691e-07
Srprb	0.494415	1.6288e-08	1.72097e-07
Hint3	-0.373577	1.63022e-08	1.72145e-07
Hsd3b5	-2.05992	1.63274e-08	1.7231e-07
Proc	-0.319145	1.63445e-08	1.7239e-07
Tsc22d2	0.478438	1.67987e-08	1.77076e-07
Pcyox1	0.347645	1.71109e-08	1.80262e-07
Ifih1	-0.449167	1.71562e-08	1.80633e-07
Tcim	0.938064	1.71806e-08	1.80784e-07
Nabp1	0.873038	1.73042e-08	1.81977e-07
Glrx5	0.381054	1.74186e-08	1.83073e-07
Ptgs2	3.55612	1.7553e-08	1.84378e-07
Adgre4	0.834051	1.7781e-08	1.86664e-07
Dhx34	-0.436693	1.80049e-08	1.88904e-07
Zfp707	-0.503836	1.82948e-08	1.91834e-07
Patj	-0.439561	1.85732e-08	1.94639e-07
4930404H11Rik	-1.45706	1.86219e-08	1.95036e-07
F3	0.692948	1.90549e-08	1.99455e-07
Plekha4	-1.00467	1.91512e-08	2.00346e-07
Ssr1	0.363158	1.93973e-08	2.02802e-07
Gm1600	-2.37521	1.95053e-08	2.03813e-07
Sorl1	1.06968	1.96501e-08	2.05206e-07
Pttg1	-0.439558	1.96748e-08	2.05345e-07
Sned1	-0.634469	1.97555e-08	2.06068e-07
Nfix	-0.313143	1.98123e-08	2.0654e-07
Incenp	0.733699	1.98563e-08	2.06781e-07
Rap2a	-0.461273	1.98584e-08	2.06781e-07
Med13l	0.44719	2.06404e-08	2.14799e-07
Cdk1	1.13838	2.07692e-08	2.16014e-07
Gnpnat1	-1.49242	2.08001e-08	2.16211e-07
Phykpl	0.393726	2.08139e-08	2.16228e-07
Hip1	0.653362	2.09565e-08	2.17557e-07
Cyth4	0.699747	2.0966e-08	2.17557e-07
Prob1	-0.712737	2.11353e-08	2.19187e-07
Gm24927	-1.52448	2.12062e-08	2.19795e-07
Hacd4	0.839322	2.13303e-08	2.20954e-07
Usp4	-0.319968	2.14073e-08	2.21624e-07
Plekhg6	0.578866	2.14805e-08	2.22107e-07
Palmd	-0.441984	2.14852e-08	2.22107e-07
Elk4	0.380238	2.14991e-08	2.22107e-07
Lcat	-0.373482	2.1512e-08	2.22107e-07
Hpd	-0.476585	2.15158e-08	2.22107e-07
Coq5	-0.317942	2.15465e-08	2.22296e-07
Poglut3	0.59412	2.16466e-08	2.23201e-07
Adcy7	0.732085	2.19011e-08	2.25696e-07
Chd1l	0.425243	2.25149e-08	2.31888e-07
Ethe1	-0.410542	2.25771e-08	2.32396e-07
Brd3	-0.319971	2.2776e-08	2.34309e-07
Cul9	0.443243	2.28546e-08	2.34982e-07
Polr3b	-0.439669	2.29171e-08	2.3549e-07
Pmf1	0.418967	2.30239e-08	2.36452e-07
Kif21b	0.806254	2.30666e-08	2.36755e-07
Ctsf	-0.370623	2.33679e-08	2.39711e-07
Megf9	-0.42695	2.34261e-08	2.40171e-07
Mthfd2	1.10918	2.37463e-08	2.43315e-07
Ppp2r5c	0.297383	2.39023e-08	2.44773e-07
Slc30a9	0.283567	2.46222e-08	2.52002e-07
Gfpt1	0.566368	2.46574e-08	2.52219e-07
Cyp2c29	0.673868	2.46804e-08	2.5231e-07
Spats2	0.636636	2.52686e-08	2.58177e-07
Sult1d1	-0.664885	2.54543e-08	2.59926e-07
Magi3	-0.372404	2.55119e-08	2.60366e-07
Slc1a5	0.71544	2.55338e-08	2.60442e-07
Rbp1	-1.17223	2.56038e-08	2.61008e-07
Ppm1l	0.393367	2.5819e-08	2.63052e-07
Ciapin1	0.522936	2.59078e-08	2.63807e-07
Igsf8	0.76102	2.60011e-08	2.64552e-07
Tmem44	0.596307	2.60104e-08	2.64552e-07
Yrdc	0.486899	2.61434e-08	2.65755e-07
Capn10	-0.536096	2.66884e-08	2.71108e-07
Odf2l	-0.42127	2.67003e-08	2.71108e-07
Col5a2	0.982936	2.77414e-08	2.8152e-07
Exosc5	-0.371989	2.78151e-08	2.82108e-07
Zfp276	0.453699	2.81529e-08	2.85374e-07
Pbld2	-0.518366	2.90176e-08	2.93973e-07
Kdm2b	0.484789	2.91311e-08	2.94956e-07
Ikbke	0.542976	2.93211e-08	2.96713e-07
Ep400	0.344978	2.94582e-08	2.97932e-07
Gm2606	0.87929	2.95746e-08	2.98794e-07
Msn	0.707814	2.95766e-08	2.98794e-07
Tmem43	0.493677	2.96708e-08	2.99576e-07
Ppif	-0.369489	3.10325e-08	3.13149e-07
Hspb1	-0.958429	3.13539e-08	3.16144e-07
Fbxo9	-0.308251	3.13645e-08	3.16144e-07
Zfp982	1.52374	3.14506e-08	3.16834e-07
Cyp7a1	-1.61558	3.19378e-08	3.21562e-07
Foxa2	-0.619169	3.23549e-08	3.25579e-07
Fermt3	0.675521	3.23939e-08	3.25789e-07
Bbs1	-0.897902	3.24863e-08	3.26535e-07
Tpx2	1.31136	3.25997e-08	3.27492e-07
Ppat	-0.37641	3.27779e-08	3.29098e-07
Idh1	-0.340086	3.28338e-08	3.29475e-07
Serpina1c	-0.45434	3.2987e-08	3.30828e-07
Cnot10	-0.275853	3.31908e-08	3.32686e-07
Gaa	-0.33974	3.33925e-08	3.34521e-07
Ankrd16	-0.401814	3.35392e-08	3.35803e-07
Cfap96	-0.930488	3.36708e-08	3.36933e-07
Anp32a	-0.375986	3.40914e-08	3.40952e-07
Srrm4os	-1.16467	3.41368e-08	3.41216e-07
Pnpt1	-0.411252	3.41892e-08	3.41549e-07
Trps1	0.941159	3.43984e-08	3.43449e-07
Galm	0.39647	3.44926e-08	3.44196e-07
Acbd5	-0.313823	3.45115e-08	3.44196e-07
Ccdc191	-0.504187	3.46856e-08	3.4574e-07
Slc22a15	-0.408233	3.47104e-08	3.45795e-07
Aplp2	0.413103	3.48059e-08	3.46554e-07
Tbc1d17	-0.316615	3.55262e-08	3.5353e-07
Dgkz	0.322472	3.56323e-08	3.5439e-07
Txlna	0.394432	3.57293e-08	3.55158e-07
2810414N06Rik	-0.877789	3.66019e-08	3.6363e-07
Upf3b	-0.380896	3.66918e-08	3.64322e-07
Eif2ak2	-0.512879	3.68044e-08	3.65238e-07
Prkag2	0.386459	3.68778e-08	3.65764e-07
Gm4668	3.42097	3.70417e-08	3.67187e-07
Tysnd1	-0.351736	3.70731e-08	3.67295e-07
Psmc3	-0.329585	3.72978e-08	3.69319e-07
Dennd4b	-0.419051	3.81553e-08	3.77601e-07
Ccar2	-0.316535	3.90637e-08	3.86378e-07
Ptgs1	0.564331	3.92631e-08	3.88136e-07
Cbs	-0.44635	3.93147e-08	3.88335e-07
Zeb2	0.594428	3.93265e-08	3.88335e-07
Ppp1r3b	0.69756	3.99736e-08	3.94509e-07
Ksr2	1.34688	4.03964e-08	3.98463e-07
C9orf72	0.789207	4.04638e-08	3.98908e-07
Rfesd	-0.591597	4.0536e-08	3.99401e-07
Cntnap1	0.782247	4.0697e-08	4.00767e-07
Hmgcs2	0.38698	4.10287e-08	4.03813e-07
Ccdc159	-0.668546	4.13956e-08	4.072e-07
Gtf2a1	-0.371145	4.15045e-08	4.08048e-07
Stard9	0.61734	4.16146e-08	4.08907e-07
Fam89a	-0.670437	4.24165e-08	4.16558e-07
Ogfr	-0.293578	4.38756e-08	4.30652e-07
Plppr2	-0.622015	4.41745e-08	4.3335e-07
Kcnn1	-0.540166	4.51003e-08	4.4219e-07
Chdh	0.361854	4.52043e-08	4.42967e-07
Qsox1	0.285812	4.5347e-08	4.44123e-07
C1rl	0.371678	4.59791e-08	4.50069e-07
Arhgap26	-0.516109	4.64875e-08	4.54798e-07
Mbnl1	0.327627	4.66273e-08	4.55917e-07
Gm53234	1.30782	4.8329e-08	4.72299e-07
Frat2	-1.15462	4.92969e-08	4.81496e-07
Fbxl21	-1.12439	4.94997e-08	4.83214e-07
1300002E11Rik	-0.52464	5.00037e-08	4.87869e-07
Arl4a	-0.530197	5.00379e-08	4.87938e-07
Bri3bp	0.353239	5.04261e-08	4.91456e-07
Mtmr10	0.325665	5.08513e-08	4.95094e-07
Pafah1b2	0.297671	5.08545e-08	4.95094e-07
H2bc21	-0.880614	5.09063e-08	4.9533e-07
Abcd2	-1.1533	5.09959e-08	4.95934e-07
Cxadr	0.479289	5.11683e-08	4.97341e-07
Nav2	-0.488602	5.12645e-08	4.98006e-07
Mefv	1.25703	5.13305e-08	4.98377e-07
Gm36251	-0.625	5.17552e-08	5.0223e-07
Cstb	0.383561	5.17915e-08	5.0231e-07
Vwa3b	0.618323	5.18519e-08	5.02625e-07
Trmt1	-0.290793	5.19239e-08	5.03052e-07
Zc3h12d	0.69637	5.2025e-08	5.0376e-07
2610528J11Rik	-0.635695	5.21859e-08	5.05045e-07
4930556M19Rik	-0.586913	5.23341e-08	5.06139e-07
Lgals1	0.80453	5.23553e-08	5.06139e-07
Trp53bp2	-0.37998	5.24756e-08	5.07029e-07
Uros	-0.447488	5.25084e-08	5.07073e-07
Nt5e	-0.88866	5.28063e-08	5.09676e-07
Ggnbp1	-0.401315	5.39347e-08	5.20287e-07
Rnpc3	-0.419683	5.50174e-08	5.30447e-07
Impdh1	0.714334	5.51333e-08	5.31279e-07
Nid1	0.716318	5.52457e-08	5.32077e-07
Lonp2	-0.302237	5.56671e-08	5.35849e-07
Ms4a6d	1.13286	5.63277e-08	5.41916e-07
Lsm10	0.516795	5.6373e-08	5.42016e-07
Ncoa2	-0.300928	5.63984e-08	5.42016e-07
Dnajb9	0.899652	5.66291e-08	5.43942e-07
Mat2a	0.387184	5.67901e-08	5.45198e-07
Atp6v0d2	-1.79923	5.72049e-08	5.48886e-07
Rpl22l1	-0.518969	5.76629e-08	5.52985e-07
Cox7b	0.340131	5.77638e-08	5.53657e-07
Trim21	-0.667548	5.78329e-08	5.54023e-07
Epb41l2	0.506923	5.79712e-08	5.55052e-07
Ppp6r2	-0.296881	5.90455e-08	5.64745e-07
Tor1b	-0.335779	5.90464e-08	5.64745e-07
Cog3	0.36072	5.91285e-08	5.65229e-07
Ssbp4	0.625993	5.99796e-08	5.7306e-07
Mast2	0.344764	6.02256e-08	5.75105e-07
Dnase2a	0.405017	6.04107e-08	5.76152e-07
Gm38426	0.405017	6.04154e-08	5.76152e-07
Map1lc3b	-0.287103	6.04315e-08	5.76152e-07
Jup	-0.343448	6.08833e-08	5.80152e-07
Ndufa13	0.318607	6.12499e-08	5.83336e-07
Hnf4aos	-1.06	6.12938e-08	5.83444e-07
Apoa2	-0.322285	6.18612e-08	5.88533e-07
Slc35e1	-0.373193	6.24578e-08	5.93895e-07
Rims3	0.891529	6.25498e-08	5.94454e-07
Pgrmc1	-0.345107	6.37136e-08	6.05195e-07
Nadk2	-0.359078	6.37912e-08	6.0559e-07
Pikfyve	0.34795	6.3839e-08	6.0559e-07
Iqcd	-1.88692	6.38564e-08	6.0559e-07
S100a11	1.05331	6.39117e-08	6.05795e-07
Mex3c	0.448257	6.52643e-08	6.1829e-07
Pde6c	-2.08089	6.56785e-08	6.21886e-07
Gltp	0.642995	6.61196e-08	6.25733e-07
Rac2	0.67926	6.63096e-08	6.272e-07
Lsm11	0.642344	6.64661e-08	6.28035e-07
Sptbn2	-0.365908	6.64678e-08	6.28035e-07
Gripap1	-0.283708	6.69292e-08	6.32062e-07
Leng8	-0.311888	6.74971e-08	6.37091e-07
Rdh11	0.376469	6.81596e-08	6.43005e-07
Ppp1r7	-0.334281	6.8495e-08	6.4583e-07
Sdc3	0.589085	6.98985e-08	6.58718e-07
Irf7	-0.696458	6.9952e-08	6.58877e-07
Mob1b	0.3255	7.1707e-08	6.75053e-07
Rbms1	0.377394	7.18975e-08	6.76491e-07
Gstm4	-0.528829	7.28663e-08	6.85248e-07
Dedd2	-0.368041	7.30254e-08	6.86385e-07
Nrp	0.448852	7.31637e-08	6.87167e-07
Alkbh1	0.448852	7.3211e-08	6.87167e-07
Trem2	1.51504	7.32233e-08	6.87167e-07
Ubb	-0.414186	7.33157e-08	6.87606e-07
9330159M07Rik	0.928978	7.33467e-08	6.87606e-07
Arl5b	-0.392219	7.34445e-08	6.88164e-07
Rtkn	0.661885	7.35715e-08	6.88995e-07
Gpr135	0.545163	7.46102e-08	6.98358e-07
Adgra2	0.572252	7.55496e-08	7.06783e-07
Cyp4f17	-0.470671	7.65111e-08	7.15404e-07
Klf12	-0.665241	7.67184e-08	7.16721e-07
Gpr12	-1.82775	7.67317e-08	7.16721e-07
Gstk1	-0.387528	7.70433e-08	7.19258e-07
Gsdme	0.438764	7.71331e-08	7.19722e-07
Fermt2	-0.350919	7.75242e-08	7.22996e-07
Gnat2	1.44397	7.76594e-08	7.2388e-07
Cd151	0.315373	7.83336e-08	7.29787e-07
Sphk2	-0.603616	7.95618e-08	7.40845e-07
Ppp4r4	-0.622835	7.9655e-08	7.41328e-07
Cln6	0.671579	7.99444e-08	7.43636e-07
Paox	-0.452664	8.00029e-08	7.43795e-07
H13	0.285463	8.07193e-08	7.50067e-07
Ifi47	-0.737411	8.08536e-08	7.50927e-07
Plg	-0.312886	8.09035e-08	7.51002e-07
Cpn1	-0.320983	8.54322e-08	7.92631e-07
Diaph1	-0.282423	8.59281e-08	7.9682e-07
Ccr2	1.31166	8.62593e-08	7.99479e-07
Rbm5	-0.311672	8.63952e-08	8.00325e-07
Mcc	-0.683717	8.68184e-08	8.03831e-07
Plcxd2	-0.759051	8.74762e-08	8.09504e-07
Fkbp5	-0.666407	8.80858e-08	8.14725e-07
Hnrnph3	-0.363833	8.82611e-08	8.15927e-07
Gbp3	-0.933397	8.83668e-08	8.16483e-07
Fundc1	0.40964	8.96408e-08	8.27829e-07
Hars2	-0.301346	9.00378e-08	8.31068e-07
Cables2	-0.336135	9.04639e-08	8.34573e-07
Thnsl1	-0.684082	9.10583e-08	8.39625e-07
Nav1	0.550252	9.14098e-08	8.42433e-07
Bcas3	-0.334367	9.1752e-08	8.45153e-07
Trim12c	-0.670758	9.18085e-08	8.45241e-07
Trrap	0.307995	9.23717e-08	8.4999e-07
Dap3	-0.295912	9.28063e-08	8.53552e-07
Itsn2	0.319271	9.2966e-08	8.54583e-07
Fbn1	0.75158	9.33738e-08	8.57892e-07
Ces2c	-0.800277	9.36162e-08	8.5968e-07
Cyp4a31	-0.795915	9.37277e-08	8.60264e-07
Atp5mk	0.3013	9.57231e-08	8.7813e-07
Adora1	-0.653891	9.61997e-08	8.82052e-07
Rmdn1	-0.33107	9.82065e-08	8.99992e-07
Evl	0.710568	9.8499e-08	9.02212e-07
Tbx3	-0.885005	9.89867e-08	9.05718e-07
Emilin2	1.07754	9.9e-08	9.05718e-07
Arhgap12	-0.307138	9.9033e-08	9.05718e-07
Mgst1	0.318649	9.91314e-08	9.06112e-07
Ddc	-0.362054	9.9177e-08	9.06112e-07
Cnnm3	-0.345097	1.00624e-07	9.1887e-07
Cyp2c68	-0.551792	1.0294e-07	9.39539e-07
Dmac2l	-0.495436	1.03419e-07	9.43427e-07
Rnf186	-0.898411	1.03745e-07	9.45919e-07
Fam219b	-0.425632	1.05359e-07	9.60147e-07
Ces3a	-0.429277	1.05626e-07	9.62094e-07
Arl1	0.261393	1.05833e-07	9.63491e-07
Tmem256	-0.338483	1.06232e-07	9.6664e-07
Rbm4b	-0.38982	1.07261e-07	9.75505e-07
Ctcflos	-0.471939	1.07767e-07	9.7961e-07
Ggct	-0.56572	1.07827e-07	9.79656e-07
Osbpl7	0.859455	1.08137e-07	9.81937e-07
Ppp1r14b	0.413654	1.08187e-07	9.81937e-07
Pls3	-0.353701	1.08676e-07	9.85878e-07
Clec4d	2.38009	1.10113e-07	9.98413e-07
Cbl	0.420133	1.10226e-07	9.98931e-07
Stimate	0.39049	1.10698e-07	1.00271e-06
Cyp3a13	-0.68957	1.1137e-07	1.00828e-06
Spata13	0.553004	1.11877e-07	1.01236e-06
Cd300c2	0.691731	1.12487e-07	1.01736e-06
Fkbp1a	0.313172	1.12576e-07	1.01766e-06
Atr	0.36351	1.13107e-07	1.02195e-06
Cd38	0.583302	1.14441e-07	1.03348e-06
Uqcr10	0.330568	1.14526e-07	1.03372e-06
Dnase1	0.899737	1.15967e-07	1.04621e-06
Mup20	-0.902397	1.16442e-07	1.04996e-06
Pheta1	-0.525833	1.16609e-07	1.05094e-06
Elac2	-0.297331	1.17479e-07	1.05825e-06
Gm35315	0.866676	1.17777e-07	1.06041e-06
Tmem183a	-0.296633	1.18024e-07	1.0621e-06
Ube2o	-0.351773	1.18601e-07	1.06675e-06
Kcnc3	-0.562353	1.19707e-07	1.07616e-06
Taf8	-0.405444	1.20084e-07	1.07901e-06
[truncated: 15,963 more rows]

## Sheet: IavsIb_all
GSD Ia vs Ib	log2FC	PValue	FDR
Slc37a4	1.98897	1.81992e-162	3.26893e-158
Irf7	1.00989	6.5606e-15	5.89208e-11
Usp18	1.09979	1.52796e-13	9.14838e-10
G6pc1	-0.684232	6.43818e-12	2.89106e-08
Apol9a	1.18594	3.19657e-11	1.14834e-07
Scart1	-2.14631	6.22643e-11	1.60239e-07
Akr1b7	1.63819	6.2447e-11	1.60239e-07
Mup10	-6.64163	8.07056e-11	1.81204e-07
Cd1d1	-0.610158	1.30572e-10	2.60593e-07
Ifi27	0.66573	2.44523e-10	4.39213e-07
Dlk1	2.27961	4.72598e-09	7.7171e-06
Bst2	0.441669	5.24063e-09	7.84436e-06
Apol9b	0.933706	1.26002e-08	1.74096e-05
Ly6a	0.849732	1.82803e-07	0.000234536
Oas1a	0.944687	3.21026e-07	0.000384418
Ifitm3	0.368081	8.00277e-07	0.000898411
Phlda3	1.00605	1.03807e-06	0.00109681
Lgals3bp	0.432039	1.72561e-06	0.00172197
Ucp2	0.470916	2.30946e-06	0.00218329
Plac8	0.624068	2.8438e-06	0.00255402
Gbp3	0.814512	3.01345e-06	0.0025775
Zbp1	0.895967	5.04182e-06	0.00411641
Bmper	0.969721	5.69663e-06	0.00444882
Arg2	1.05689	7.63997e-06	0.00571788
Igtp	0.562908	9.86103e-06	0.00708495
Cyp2b10	1.14012	1.21883e-05	0.00813063
Ppara	-0.368157	1.22217e-05	0.00813063
Samd9l	0.388291	1.30844e-05	0.00839361
Rasl10b	1.11464	2.07352e-05	0.0128429
Ly6e	0.491753	2.2382e-05	0.0134008
Isg15	0.911525	2.39675e-05	0.013845
Whrn	-0.824377	2.46654e-05	0.013845
Ltf	1.6898	2.90435e-05	0.0158085
Met	-0.284749	3.28718e-05	0.017366
Acox1	-0.347826	3.40393e-05	0.017469
Ifi44	0.868982	3.53262e-05	0.0176258
Necab1	-0.310405	3.68364e-05	0.0178826
Spata3	1.74655	4.22863e-05	0.019492
Oas3	0.844957	4.28837e-05	0.019492
Rhox5	1.47906	4.34071e-05	0.019492
Ifih1	0.325149	4.53353e-05	0.0198613
Fam210a	-0.251946	4.79483e-05	0.0205059
Oas1g	0.880556	5.60583e-05	0.0234167
Endog	0.296697	5.869e-05	0.0239589
Ccl7	1.55957	6.16842e-05	0.0246216
Sec16b	-0.383446	6.33864e-05	0.0246851
Tubb1	1.7414	6.56944e-05	0.0246851
Cyp2b9	2.2373	6.59662e-05	0.0246851
Elovl2	-0.343223	6.79121e-05	0.0248946
Rtp4	0.644374	7.26046e-05	0.0256156
Ccdc89	1.5159	7.27312e-05	0.0256156
Oas2	0.660566	7.90112e-05	0.0272923
Glra4	-1.59115	8.65928e-05	0.0293468
Aprt	0.261598	8.8933e-05	0.0295818
Cab39l	0.232177	9.20295e-05	0.0300552
Glb1l2	-1.55679	9.42806e-05	0.0302405
Mmd2	1.06487	0.000104549	0.0329459
Ifi211	0.7726	0.000107686	0.0333492
Rdh16f2	0.472305	0.000110781	0.0337264
Msh3	-0.335174	0.000116224	0.0347936
Slc22a27	1.37348	0.000123026	0.0356935
Ifi209	0.651702	0.000123204	0.0356935
Ccn6	1.61254	0.000130364	0.0371683
Stk10	0.476049	0.000136017	0.0377578
Sult2a8	-0.408288	0.0001379	0.0377578
Mov10	0.339965	0.000138738	0.0377578
Ptn	1.35797	0.000143045	0.0383488
Lpgat1	-0.240954	0.000146363	0.0386613
Oasl2	0.678427	0.000152418	0.0396773
Inhbc	-0.320752	0.000158954	0.0407875
Niban2	0.59984	0.000163326	0.0413191
Gm15638	-0.433993	0.000169732	0.0423435
Vxn	1.08582	0.000174715	0.0424525
Xaf1	0.700421	0.000174896	0.0424525
Ddx60	0.667279	0.000183834	0.0440269
Ifi27l2a	0.695055	0.000186324	0.0440362
mt-Ty	-0.389633	0.00020137	0.0469741
Ikbke	0.358909	0.000206986	0.0476652
Zyx	0.278624	0.000214423	0.0487528
Rec8	0.617551	0.000245055	0.055021
Gm26876	1.68513	0.000248475	0.0551
Nalcn	-1.64468	0.000261777	0.057342
Oas1b	0.534238	0.00027412	0.0593222
Herc6	0.448306	0.000277506	0.0593401
Cyp2e1	-0.380708	0.000284741	0.0601709
Tapbp	0.215376	0.000291224	0.0605373
Gm10222	-1.14671	0.000293216	0.0605373
C1qa	0.332211	0.000301203	0.0614796
Cped1	-0.211178	0.000316795	0.0639357
Fabp2	-0.282573	0.000387428	0.077322
Gbp8	0.46301	0.000391926	0.0773601
Isl2	-2.5688	0.00040334	0.0781456
Ago1	-0.196651	0.000405224	0.0781456
Mir7669	1.59046	0.000408979	0.0781456
Hsd17b8	-1.22577	0.000413307	0.0781456
H2-D1	0.21224	0.000433717	0.0800689
Fam120c	-0.356634	0.000435863	0.0800689
Bex4	0.736115	0.000443802	0.0800689
LOC118567373	-1.2731	0.000443909	0.0800689
Parp14	0.367792	0.000445768	0.0800689
Mrgpra2b	1.43756	0.00046305	0.0818742
Entpd2	0.652309	0.000464935	0.0818742
Mx2	0.762943	0.000485323	0.0846347
Fech	-0.184864	0.000494015	0.0847282
Cabp4	-1.2745	0.00051385	0.0847282
Ighv5-4	1.41194	0.000522433	0.0847282
Trim12a	0.377739	0.00052343	0.0847282
Kyat1	0.338459	0.000526526	0.0847282
Tmprss2	0.44671	0.00052809	0.0847282
Tmem130	1.24168	0.000532208	0.0847282
Plce1	0.239063	0.000534534	0.0847282
Slfnl1	-1.46244	0.000538717	0.0847282
Cxcl9	0.544303	0.000538999	0.0847282
Gk	-0.239429	0.00054678	0.0847282
Oasl1	0.674931	0.000551733	0.0847282
Mup4	1.70198	0.000551895	0.0847282
4930520O04Rik	1.51418	0.000556242	0.0847282
Ifi27l2b	0.698057	0.000558185	0.0847282
Zfp871	-0.29132	0.000566516	0.0847282
Mug4-ps	-0.674293	0.000566906	0.0847282
Piezo2	-0.676319	0.000570766	0.0847282
H4c12	1.21222	0.000582288	0.08573
Tmem151b	-1.62307	0.000608987	0.0879547
P4ha3	-1.62306	0.000608987	0.0879547
Lhfpl2	-0.41863	0.000612088	0.0879547
Mpo	1.39374	0.000628272	0.0895637
Ankle2	-0.18957	0.000637358	0.0901435
M1ap	1.32733	0.00066413	0.0931962
Nadk2	-0.225674	0.000698414	0.0972474
A1cf	-0.3115	0.000705902	0.0975339
Gyg1	0.328076	0.000734382	0.100694
Slc2a1	0.559682	0.000745487	0.101443
Tuba8	0.528152	0.000752783	0.101665
Gm4952	-0.284153	0.00076507	0.102554
Pcnx1	-0.181321	0.000778653	0.103601
Farp2	-0.231809	0.000793142	0.104753
Slc6a8	0.429229	0.000799161	0.104778
Gm29685	1.34033	0.00080688	0.105023
Adh7	-0.305196	0.000842659	0.108449
Bmp8b	0.829888	0.000845603	0.108449
Atp13a5	1.66696	0.000856652	0.108449
Cox4i2	1.42026	0.00085958	0.108449
Rsph4a	1.0362	0.00086339	0.108449
mt-Te	-0.280697	0.000872619	0.108847
Trim67	-1.34597	0.000890618	0.110326
Slc20a1	0.33992	0.000908768	0.111803
H2-M5	-1.58784	0.000944766	0.115441
Aldoa	0.289097	0.000960054	0.11582
Ccdc12	0.230664	0.000966742	0.11582
Ugt1a6b	-0.343395	0.00097275	0.11582
Angptl8	0.681179	0.000977781	0.11582
Kmt2c	-0.207172	0.000980105	0.11582
Ccdc65	1.37237	0.000987769	0.115963
Mpeg1	0.350171	0.00100175	0.116841
Abca6	-0.212961	0.00100843	0.116861
Klra17	1.18333	0.00101739	0.117143
Insyn1	1.28384	0.00104196	0.11808
Lamb3	-0.402856	0.00104487	0.11808
Ifit3	0.713676	0.00104525	0.11808
Rbm43	0.355632	0.0010714	0.119429
Fam81a	0.842151	0.00107163	0.119429
Ric1	-0.219807	0.00107714	0.119429
Cxcl2	1.09887	0.00109023	0.119458
Ccl27b	-1.45496	0.00109374	0.119458
Cd5l	0.344601	0.00109735	0.119458
Vcpkmt	0.496304	0.00112875	0.122136
4930429F24Rik	1.1821	0.00118149	0.127078
Alpl	0.293207	0.00121251	0.129638
Plin3	0.219682	0.00122788	0.129964
C1qtnf3	-1.04995	0.00123433	0.129964
Gm15789	-1.34746	0.00123727	0.129964
Serpine1	1.37127	0.00126218	0.13181
Gml	1.03024	0.00132279	0.137341
Fcgr2b	-0.350029	0.00139395	0.143897
Tspan10	-1.3559	0.00140941	0.14409
Tent5a	0.372807	0.00141186	0.14409
1810019N24Rik	-1.54136	0.00145624	0.147241
Extl1	0.37032	0.00145913	0.147241
Mndal	0.320054	0.00148193	0.148706
1110002L01Rik	-0.381797	0.00151082	0.150763
Ugt2b1	-0.36609	0.00152451	0.151289
Reln	-0.301617	0.00154811	0.152786
H2-T22	0.233534	0.00157009	0.154109
Vcam1	0.33961	0.00158481	0.154709
Gm22571	-1.38128	0.00159934	0.155283
Apob	-0.202205	0.00161301	0.155769
Clec4e	1.04313	0.00164325	0.15784
Ids	-0.264891	0.00167864	0.160382
Espnl	1.33602	0.00170506	0.162043
Slc17a2	-0.248198	0.00174813	0.165262
Il2ra	-0.761849	0.00175971	0.165446
Tlcd4	-0.232814	0.0017702	0.165446
Hus1b	1.31108	0.0017777	0.165446
Marchf8	-0.190859	0.0017972	0.165571
Retsat	-0.293637	0.00179748	0.165571
Slfn9	0.672795	0.00181974	0.166766
Tnrc6b	-0.196049	0.00183176	0.167015
H2-Q5	0.402291	0.00194553	0.176163
Mup8	-2.63829	0.0019517	0.176163
Cdca4	0.317457	0.00199011	0.178006
Psmb10	0.231392	0.0019922	0.178006
Sprr1b	1.19255	0.00200185	0.178006
Adar	0.267731	0.0020181	0.178567
Snora69	-1.185	0.00205197	0.180245
Trem3	1.21809	0.00207283	0.180245
Syne2	-0.201334	0.00209277	0.180245
Fam83e	-1.36454	0.00209728	0.180245
2010308F09Rik	-1.31661	0.00209728	0.180245
4930578M01Rik	1.39559	0.00209728	0.180245
Rrm1	0.258343	0.00211519	0.18092
Lsr	0.216613	0.00214303	0.181846
Tnnc1	0.708672	0.00220478	0.181846
Yeats2	-0.195616	0.00220752	0.181846
Ccdc149	-0.464713	0.00222256	0.181846
Csrnp1	0.398107	0.00222855	0.181846
Tmem178b	1.47102	0.00222943	0.181846
Reg4	1.471	0.00222943	0.181846
Gm45434	1.471	0.00222943	0.181846
Cyp11b2	-1.47686	0.00222943	0.181846
Ly9	0.512027	0.0022362	0.181846
Serpina5	0.914174	0.00223738	0.181846
Gskip	0.298949	0.00226148	0.182976
Zfp266	-0.189918	0.00228034	0.183675
Gm57749	1.19328	0.00233289	0.18623
Hoxaas3	1.19328	0.00233318	0.18623
Setd1b	-0.245478	0.00234316	0.18623
Ifi30	0.268834	0.0023681	0.187383
Vmn2r84	-1.43248	0.00240423	0.189407
Irf9	0.353973	0.00243657	0.191116
Atp6v1d	0.178223	0.0025384	0.195813
Parp10	0.247955	0.00254264	0.195813
Ifit1	0.821444	0.00256473	0.195813
Lilra6	1.09458	0.00257016	0.195813
Ugt1a9	0.408571	0.00257709	0.195813
Chrna2	-0.329039	0.00258058	0.195813
H2-Q7	0.271435	0.00258654	0.195813
Bcl2a1a	0.883971	0.00258749	0.195813
Agap2	-0.324509	0.00259456	0.195813
Dnajb14	-0.205167	0.00262746	0.197466
2310040G24Rik	-0.658284	0.00268187	0.199907
Amotl1	-0.325467	0.00268219	0.199907
Zc3hav1	0.221115	0.00270217	0.200564
Muc13	1.11906	0.0027219	0.201082
Ccdc120	0.568011	0.00273155	0.201082
Stard8	-0.279207	0.00275451	0.201945
Sele	1.09293	0.00277704	0.202184
Ifi213	0.604492	0.00278029	0.202184
Iigp1	0.414805	0.00280345	0.203046
Kcnk5	0.491571	0.00283463	0.20448
Abcc3	-0.250254	0.00285504	0.205129
Mad2l1	0.46492	0.00287486	0.20573
Pcyt2	-0.179999	0.00290039	0.206734
4930459C07Rik	0.81973	0.00294311	0.208157
Rasal1	1.05677	0.00294354	0.208157
Smox	0.401531	0.00297011	0.208808
Tnfrsf12a	0.457816	0.00297599	0.208808
Atxn2	-0.175881	0.00300163	0.209787
Shisa5	0.256109	0.00304467	0.211971
Exd1	-0.391573	0.00308104	0.212111
Ccl5	0.460676	0.0030811	0.212111
Acot9	0.338607	0.00309365	0.212111
Atp13a4	-1.29666	0.00310004	0.212111
Ighv2-3	-1.194	0.00310574	0.212111
Ly6c2	0.806265	0.00313498	0.213297
Igkv3-5	-1.22543	0.00319932	0.215317
Fcgr1	0.435041	0.00320129	0.215317
Snora23	1.13451	0.00321706	0.215317
Zfp750	-0.271046	0.00321771	0.215317
Omd	-0.302842	0.0032302	0.215317
Cd300c2	0.36286	0.00323659	0.215317
Ctss	0.284594	0.00332211	0.219878
Rpl13-ps6	-1.13833	0.00332963	0.219878
Slco1b2	-0.261812	0.0033556	0.220181
Cntnap1	-0.415962	0.00336051	0.220181
Gm8188	-1.41797	0.00338883	0.220181
Agrp	-1.05608	0.00339282	0.220181
Incenp	0.355782	0.00339551	0.220181
Adamtsl5	0.478591	0.00345481	0.223078
4833411C07Rik	-0.253918	0.00349069	0.223078
Vps13c	-0.178548	0.00349644	0.223078
C1qc	0.282796	0.00349659	0.223078
Tapt1	-0.170117	0.00350311	0.223078
Ackr4	-0.394214	0.00351495	0.223078
4930438A08Rik	1.24805	0.00353286	0.223078
Aebp2	0.176253	0.00353954	0.223078
Il18bp	0.280595	0.00357396	0.22446
Spata31g1	-1.33033	0.00367103	0.229753
Atrx	-0.167325	0.00371633	0.231781
Lmbrd2	-0.176502	0.00375071	0.233115
Gm20518	1.2194	0.00381693	0.235049
Trim34b	1.11637	0.00383445	0.235049
Gcnt7	-0.530423	0.00384907	0.235049
Plpp7	0.78743	0.00388749	0.235049
Tubb6	0.323739	0.00390009	0.235049
H3c6	-1.13129	0.00390373	0.235049
Zpbp2	-1.24551	0.0039077	0.235049
Pcdh9	0.900634	0.00390902	0.235049
Arhgap35	-0.160303	0.00391322	0.235049
Trim30a	0.437366	0.00392093	0.235049
Rigi	0.259455	0.00393257	0.235049
Gm16675	0.426272	0.00393885	0.235049
Spink1	1.02122	0.00396068	0.235569
Cd3d	1.06771	0.00398271	0.236097
Gm6473	-0.875691	0.00400724	0.236552
Apcs	0.352505	0.00401671	0.236552
Vpreb3	-0.940752	0.00407919	0.239334
Mylk3	-0.80898	0.00410844	0.239334
Cfhr1	-0.176001	0.00411686	0.239334
Sorcs2	0.504343	0.00411726	0.239334
Irgm2	0.369765	0.00413597	0.239646
Olig2	0.928767	0.00416737	0.240047
Gm19801	0.882088	0.00416962	0.240047
Fam124a	0.321092	0.00419612	0.240801
Uba7	0.370948	0.00423272	0.242128
Tubb2a	0.298052	0.0042516	0.242436
Xpnpep3	-0.190056	0.00426628	0.242503
Cxcl10	0.885569	0.00430947	0.244185
Egr2	0.903002	0.00436128	0.24611
Sned1	-0.328294	0.00437084	0.24611
Gm19619	0.335266	0.00441144	0.24762
Tmem64	-0.155922	0.00443498	0.248166
H2-Q6	0.310462	0.00445512	0.248518
Ifi206	0.6524	0.00447782	0.248842
Fgf1	-0.273903	0.00448863	0.248842
Fabp4	0.39448	0.00453051	0.249188
Mir5620	-1.08514	0.00453087	0.249188
Gm18398	-1.21357	0.00455036	0.249188
Gm28777	1.20763	0.00455036	0.249188
Aldh1b1	0.390027	0.00456794	0.249253
Rfxank	0.333538	0.00458917	0.249253
Crat	-0.191873	0.00459318	0.249253
Epsti1	0.41453	0.00465458	0.25118
Pdpr	-0.201951	0.00465665	0.25118
Ptprb	-0.357609	0.00470495	0.252671
Mug1	-0.270341	0.00471244	0.252671
Greb1	1.15975	0.00472925	0.252818
Atp1b1	0.332005	0.00475138	0.253247
Zbed6	-0.270354	0.00477872	0.253951
Aldh3a2	-0.254504	0.00484901	0.255881
Igdcc4	0.923207	0.00485274	0.255881
Cabp2	0.769607	0.00485778	0.255881
Vpreb1a	1.19265	0.00489165	0.256912
Pdlim7	0.246911	0.00492219	0.257289
Kcns3	-1.07317	0.00494428	0.257289
Slc7a6	0.575147	0.0049526	0.257289
Nrg1	0.52148	0.00495612	0.257289
Apold1	0.706793	0.00498727	0.258159
Hsd17b11	-0.206121	0.00500791	0.258483
Ms4a4c	0.912409	0.0050559	0.259655
Ogfr	0.150893	0.00505953	0.259655
Gm25290	1.39196	0.00511253	0.261499
Hand2os1	-0.198489	0.00512457	0.261499
AW112010	0.244374	0.00516044	0.262334
Pla2r1	-0.306767	0.00517851	0.262334
Mmd	-0.192641	0.00518476	0.262334
Gm15376	-1.01714	0.00524371	0.26421
Trem1	0.767999	0.00525124	0.26421
Macf1	-0.165679	0.0053031	0.264759
Trim30d	0.380413	0.00533189	0.264759
Garre1	-0.228352	0.00533833	0.264759
Mir7087	-1.12778	0.0053737	0.264759
Stmn2	1.13449	0.00537872	0.264759
Mir7212	1.09655	0.00537872	0.264759
Klhl38	1.09654	0.00537872	0.264759
H2-T23	0.198461	0.00539088	0.264759
Cenpc1	-0.284464	0.00539482	0.264759
Rnf17	1.30982	0.00541927	0.264947
Bdh1	-0.279193	0.00542816	0.264947
Mogat2	0.898678	0.00545481	0.265526
R74862	0.543017	0.00548687	0.265768
A830018L16Rik	-1.20849	0.00549202	0.265768
St6galnac3	-0.608393	0.00550415	0.265768
Gm11747	1.22969	0.00553534	0.266557
C1qb	0.286134	0.0055666	0.267346
Exosc8	0.264989	0.00558751	0.267634
Tbc1d10a	0.238635	0.00567381	0.271045
Hoxaas2	-0.992615	0.00569848	0.271502
Ifi208	0.608731	0.00574634	0.271711
Bltp1	-0.175577	0.00579224	0.271711
Huwe1	-0.15626	0.00579305	0.271711
Abcg8	-0.241257	0.00579517	0.271711
Sh3rf2	-0.993284	0.0057982	0.271711
Lyz1	-1.28553	0.00579828	0.271711
Raet1e	0.517716	0.00583003	0.271711
N4bp2	-0.273001	0.00583793	0.271711
Dhrs13	-0.328764	0.00583902	0.271711
Fermt2	-0.180802	0.00585497	0.271749
Lrrc19	1.06025	0.00588574	0.272473
Ddi2	-0.173235	0.00596997	0.275522
Myb	1.15979	0.00598227	0.275522
Prg4	0.244359	0.00600498	0.275861
Psmb8	0.2771	0.00608367	0.278762
Acot5	1.13194	0.00610604	0.279076
Slc17a5	-0.161031	0.00613511	0.279693
Btc	0.491591	0.00620016	0.281942
Mast1	0.352437	0.00623205	0.282677
Cyp3a25	-0.429134	0.00626285	0.283358
Lmo2	0.346587	0.00631754	0.285115
Bhlha15	0.724522	0.00636722	0.286637
Pkm	0.349783	0.00641528	0.287128
Cpt1a	-0.188374	0.00641869	0.287128
Glis1	0.686253	0.00642609	0.287128
Gm16239	1.16879	0.00645557	0.287729
Ighv1-76	1.14923	0.006482	0.288192
Trnau1ap	0.177391	0.00658708	0.290331
Ttyh2	-0.164942	0.00660847	0.290331
Ypel4	0.556467	0.00661055	0.290331
Pcdhga8	1.27064	0.00663056	0.290331
Tifa	0.489638	0.00663676	0.290331
Slco1a1	-0.346508	0.0066514	0.290331
0610040J01Rik	-0.159289	0.00666982	0.290331
Irgm1	0.255479	0.00669316	0.290331
Rrp9	0.228826	0.00669412	0.290331
Nmi	0.248212	0.00670157	0.290331
Gm14379	-1.2466	0.00671577	0.290331
Sirpd	1.12253	0.00672408	0.290331
Gm10804	0.870375	0.00676656	0.291465
Mthfr	-0.241441	0.00679956	0.292186
Kdr	-0.308747	0.0068306	0.292477
mt-Nd2	-0.155056	0.00685206	0.292477
mt-Cytb	-0.174753	0.00685519	0.292477
Arsg	-0.224369	0.00688248	0.292946
Igkv16-104	-1.13445	0.00692397	0.294015
Hmga1	0.268868	0.00699337	0.296261
Gml2	0.99238	0.00705598	0.29821
Amy1	-0.17956	0.00711306	0.299375
Hsf4	0.253614	0.00711686	0.299375
Bphl	-0.164387	0.0071445	0.299405
Lrrc73	0.947872	0.00715969	0.299405
Chaf1b	0.385447	0.00716759	0.299405
Gdf15	0.895242	0.00722225	0.300988
Spic	0.51218	0.00725127	0.301499
AU022252	-0.157367	0.00728155	0.302058
Ssh2	-0.185772	0.00735236	0.304293
Trim16	-0.799444	0.00738134	0.304694
Mapkapk3	0.366361	0.00740907	0.304694
Ccl9	0.274197	0.00741526	0.304694
Saa3	0.717152	0.00744281	0.304694
Calr3	-0.375318	0.00744837	0.304694
Ethe1	0.196857	0.00746383	0.304694
Tiparp	0.355719	0.00748596	0.304904
Zfp473	-0.760981	0.00752543	0.305179
Bmp1	-0.18075	0.00756045	0.305179
Map3k7	-0.14005	0.00760194	0.305179
Vmn1r90	-0.548412	0.00760766	0.305179
Dusp14	0.488822	0.00763069	0.305179
4930479D17Rik	-1.31413	0.00765199	0.305179
Rab39b	-1.31412	0.00765199	0.305179
Mt3	1.30829	0.00765199	0.305179
Slc17a8	-0.343687	0.00765594	0.305179
Tspan31	-0.158656	0.00767158	0.305179
Stx8	0.194467	0.00768618	0.305179
Nfib	-0.174381	0.00769966	0.305179
Ppl	0.422474	0.00776397	0.305179
Aida	0.199745	0.00777704	0.305179
Hdac8	0.253299	0.00780652	0.305179
Igkv6-14	1.15731	0.00781607	0.305179
Snord35a	-1.08181	0.00781607	0.305179
Ces2e	0.239827	0.00787665	0.305179
H3f3b	0.201237	0.00789	0.305179
Orm2	0.463149	0.0078902	0.305179
Ugt1a1	-0.195345	0.00789185	0.305179
Apoh	-0.155606	0.00789739	0.305179
Mir99b	-1.27754	0.00793922	0.305179
Tekt1	-1.1874	0.00793922	0.305179
Eda2r	0.869362	0.00794276	0.305179
Rgcc	1.18493	0.00794419	0.305179
Cmpk2	0.618748	0.00795145	0.305179
Vtcn1	0.898473	0.00803499	0.307728
Pcdhgc4	-1.16995	0.00817077	0.312263
Rasal2	-0.204767	0.00819205	0.312411
Zfp97	-0.372897	0.00823844	0.313296
Ddx24	0.132742	0.00825013	0.313296
Msi1	-0.928039	0.0083344	0.315595
Gm10516	0.508258	0.00837288	0.315595
Fam72a	-0.556469	0.00838191	0.315595
Sirpb1c	0.794772	0.00839787	0.315595
Hes7	-0.91745	0.00839853	0.315595
Gm2606	0.387654	0.00841783	0.31566
Acmsd	0.403998	0.00846984	0.316948
Cnih4	0.198657	0.00856556	0.318484
Psmg2	0.189677	0.00857176	0.318484
Zfp53	0.238974	0.00858059	0.318484
2810459M11Rik	-0.179842	0.00858179	0.318484
Uap1l1	0.399929	0.00860326	0.318622
Aak1	-0.14591	0.00862381	0.318726
Ets2	0.233868	0.00872362	0.321372
Neu2	-0.41744	0.00873118	0.321372
Phf11c	0.665651	0.00876662	0.322017
Nat8f7	-0.970651	0.00879384	0.322357
Usp13	1.19568	0.00885195	0.323734
Atf3	0.74785	0.00886745	0.323734
Gucy2c	1.11415	0.00890043	0.323817
Dnajc28	-0.191545	0.00890577	0.323817
Slc39a6	0.366929	0.00893965	0.324392
Sel1l3	-0.271339	0.00898046	0.325216
Tmem171	0.745846	0.00904865	0.327026
Mtrf1l	-0.236639	0.00909339	0.327983
Ugt2b36	-0.197661	0.0091481	0.328715
Cyp4b1	-0.300082	0.00915029	0.328715
5033403H07Rik	-0.229751	0.00918971	0.329472
mt-Tl1	-0.409068	0.0093082	0.332336
Ctla2a	0.418367	0.00931988	0.332336
Clic1	0.267537	0.00933038	0.332336
Hsh2d	0.962928	0.00935209	0.332336
Trpm2	0.236322	0.00936593	0.332336
Nlrp9c	1.08296	0.00938189	0.332336
Misp3	0.771726	0.00942036	0.332336
Mmp8	1.01967	0.00943309	0.332336
Ddias	0.553016	0.00948393	0.332336
Parp11	0.290128	0.00949246	0.332336
Mir3100	-1.20459	0.00950014	0.332336
Fanci	0.882425	0.00952875	0.332336
Mlkl	0.389298	0.00954631	0.332336
Col9a3	0.697899	0.00956029	0.332336
Hexb	0.293996	0.00957012	0.332336
Gm45734	-1.15905	0.00958816	0.332336
Cd209f	-1.03659	0.00960711	0.332336
Trim5	0.495731	0.00960894	0.332336
Dtwd2	-0.372314	0.00963222	0.332336
Pdlim2	0.464328	0.00963964	0.332336
Ffar4	1.02846	0.00966222	0.332477
Selenoi	-0.166463	0.00970328	0.333251
Cilk1	-0.215557	0.00982881	0.336918
A330041J22Rik	-0.746902	0.00990447	0.338865
Stat1	0.299298	0.0100056	0.341675
Golga7b	1.05556	0.0100891	0.343871
Polr2f	0.165092	0.0101106	0.343953
Pkp4	-0.178175	0.010187	0.345773
Vasn	0.243132	0.0102026	0.345773
Snhg3	1.09385	0.0102292	0.34602
Ifit3b	0.685297	0.0102553	0.346252
Atxn7l1os2	0.793587	0.0102921	0.346841
H2-Q4	0.285706	0.0103823	0.349225
Madd	-0.194902	0.0104208	0.349865
Gm25492	0.800435	0.0105198	0.352442
Mmrn2	-0.312498	0.0105502	0.352442
LOC118568338	-1.06294	0.0105604	0.352442
Csrp1	0.274141	0.010576	0.352442
4930412M03Rik	0.643735	0.0107192	0.356552
Serf1	-0.445663	0.0107726	0.357665
Elfn1	0.855979	0.0108317	0.358966
Oxr1	-0.139126	0.0108882	0.359658
Daam2	-0.264539	0.0108989	0.359658
Dmpk	0.193795	0.0109127	0.359658
Isg20	0.315788	0.0109752	0.359671
Vmn2r1	1.07573	0.0110101	0.359671
Gm13673	1.06842	0.0110101	0.359671
Arsi	-1.05363	0.0110101	0.359671
Cd274	0.397145	0.0110132	0.359671
4833407H14Rik	0.910893	0.011104	0.361042
Mrpl40	0.152081	0.0111041	0.361042
mt-Rnr2	-0.267502	0.0111155	0.361042
Fbp2	0.978569	0.0112542	0.3637
Btbd1	-0.146658	0.0112845	0.3637
Gm35696	-0.616989	0.0112977	0.3637
Usp24	-0.147113	0.0113132	0.3637
Serpinb9b	1.28661	0.0113572	0.3637
Gm17826	1.27342	0.0113572	0.3637
Gm9449	-1.27923	0.0113572	0.3637
Gabre	-0.984412	0.0113593	0.3637
Egln3	0.295546	0.0113954	0.364207
Ucp3	-1.14936	0.0115381	0.36696
Aff2	-1.11993	0.0115381	0.36696
Acbd5	-0.143835	0.0115428	0.36696
Liph	0.921187	0.0115786	0.367448
Cyb5b	-0.140507	0.0116155	0.367469
Cdkn2c	0.312908	0.0116202	0.367469
Gm11341	-0.532655	0.0117006	0.369359
Bax	0.215669	0.0117775	0.370653
Ccdc162	-0.193772	0.0117828	0.370653
Smpd2	0.164925	0.0118129	0.370949
Tti1	-0.161433	0.0118821	0.372473
Bid	0.392876	0.0119497	0.373416
Pfkl	0.216763	0.0119602	0.373416
Icam1	0.336901	0.0119746	0.373416
Bcl2a1d	0.789171	0.0119966	0.373455
Plpp2	0.251046	0.0120332	0.373944
Ppbp	0.813678	0.0120822	0.37482
Acot11	0.336058	0.012144	0.376087
Relb	0.432539	0.0122095	0.377464
Gm10865	0.494935	0.0122596	0.377487
Fcgr4	0.318933	0.0122656	0.377487
Zbtb38	-0.146948	0.0122918	0.377487
Gprin2	0.801957	0.0122943	0.377487
Trip4	-0.158535	0.0123258	0.377809
mt-Ti	-0.651514	0.0123615	0.377903
Kctd3	0.162784	0.0123831	0.377903
Arc	1.05922	0.0123937	0.377903
Anapc16	0.15943	0.0124159	0.377903
Cpne5	-0.970886	0.0124819	0.377903
Gm12366	0.662568	0.0125036	0.377903
Gm11423	0.336314	0.0125214	0.377903
Recql5	-0.148773	0.0125318	0.377903
Mak16	0.214812	0.0125318	0.377903
Maged1	-0.142201	0.0125416	0.377903
Gid4	-0.151346	0.0125603	0.377903
Cyp4a10	-0.30199	0.0126167	0.378592
Fcer1g	0.291946	0.0126653	0.378592
Lamtor3	0.177773	0.0126939	0.378592
Klkb1	-0.257017	0.0127382	0.378592
mt-Nd5	-0.178984	0.0127424	0.378592
Slc35c2	0.170423	0.012745	0.378592
Oas1c	0.606167	0.0127509	0.378592
Tc2n	0.274642	0.0127518	0.378592
Tomm6	1.1325	0.0127853	0.378958
Cbr1	0.206548	0.0128309	0.379386
Pgap2	0.189903	0.0128948	0.379386
Gatd1	0.195453	0.0129441	0.379386
Mrps36	0.219847	0.0129499	0.379386
Ccdc196	-2.02989	0.0129504	0.379386
Rapgef1	-0.128215	0.0129635	0.379386
Ago3	-0.201288	0.0129635	0.379386
Srxn1	0.44237	0.0129749	0.379386
Rdh5	0.22796	0.0129964	0.379386
Gm6627	0.639648	0.0130114	0.379386
Ntf3	0.636394	0.0130417	0.379386
Fgd5	-0.301385	0.0130531	0.379386
Gm10768	-0.180274	0.0131195	0.380161
Abcc2	-0.180274	0.0131222	0.380161
Gng14	0.876788	0.0131821	0.380455
Ldha	-0.165041	0.0132224	0.380455
Kcnip2	1.1236	0.0132498	0.380455
Adcy5	0.489489	0.0132702	0.380455
Ifi47	0.341256	0.013272	0.380455
Syt3	-0.451281	0.0132747	0.380455
Mylk	-0.186978	0.0133028	0.380455
Slc30a2	0.943597	0.0133079	0.380455
6030407O03Rik	-1.05748	0.0133229	0.380455
Zc3h11a	-0.192636	0.0133707	0.380644
Mettl14	-0.179583	0.0133719	0.380644
Ripk4	0.236089	0.0134589	0.381452
Acat1	-0.162002	0.0134717	0.381452
Pus7	-0.180322	0.0134801	0.381452
Gcnt2	0.176554	0.0134976	0.381452
Pcdhb15	0.953887	0.0135396	0.381452
Dido1	-0.151899	0.0135911	0.381452
Tex2	-0.137257	0.0137182	0.381452
Chmp4b	0.126407	0.0137501	0.381452
Dcst1	1.18147	0.0137545	0.381452
Fam170b	1.18145	0.0137545	0.381452
Mir1932	-1.15038	0.0137545	0.381452
Gm18304	-1.10252	0.0137545	0.381452
Ankrd66	-1.1025	0.0137545	0.381452
Ascl4	-1.10248	0.0137545	0.381452
Ebf3	1.09658	0.0137545	0.381452
Lta	1.09656	0.0137545	0.381452
Fhip1a	-0.195773	0.0137613	0.381452
Fads2	-0.188462	0.013821	0.382057
Zmynd10	0.923798	0.0138257	0.382057
Mtmr11	0.502552	0.0138472	0.382063
Cyp3a59	-0.536728	0.0138938	0.382761
Gm6961	0.81194	0.0140004	0.385107
Pde1b	0.284688	0.014036	0.385498
Tyrobp	0.243239	0.0141028	0.386521
Syne1	-0.176744	0.0141163	0.386521
Phf11b	0.505061	0.0141658	0.387191
Dlc1	-0.208299	0.0142111	0.387191
Actg1	0.314007	0.0142484	0.387191
Midn	0.226424	0.0142495	0.387191
Trp53inp2	-0.180549	0.0142589	0.387191
Usf3	-0.168571	0.0142702	0.387191
Tbc1d16	-0.181348	0.0143228	0.387363
Erhrt-ps	0.340785	0.0143443	0.387363
1700034J05Rik	0.9315	0.0143814	0.387363
Kcne4	0.748963	0.0144265	0.387363
Hnf4aos	-0.502984	0.0144414	0.387363
Cd109	0.974965	0.0145023	0.387363
Gm13864	0.919906	0.0145023	0.387363
Isoc1	-0.138028	0.0145078	0.387363
Tbkbp1	0.173549	0.0145181	0.387363
Irf5	0.275339	0.014521	0.387363
Bcl2l13	-0.144359	0.0145348	0.387363
Obox4-ps2	-0.543446	0.0145353	0.387363
Tm6sf2	0.178466	0.0146018	0.388315
Rbms2	0.150884	0.0146142	0.388315
Aig1	0.18178	0.0146594	0.388482
Pex1	-0.170302	0.0146638	0.388482
Actr5	0.181248	0.0147804	0.390995
Wfdc3	1.02571	0.0148177	0.391405
Gdf3	-0.812231	0.0149151	0.393192
Tpsab1	0.917061	0.0149296	0.393192
Gpr160	0.532545	0.014951	0.393192
Il10ra	0.303194	0.0149876	0.393577
Wdr46	0.136103	0.0150146	0.393712
Fuom	0.18857	0.0151027	0.394988
Gm16104	0.856433	0.0151371	0.394988
Srrd	0.229027	0.015141	0.394988
Bak1	0.192058	0.0151513	0.394988
Slc38a10	-0.122871	0.0151872	0.395351
Depp1	-0.643317	0.0153166	0.397588
F830016B08Rik	-0.313926	0.0153174	0.397588
Mdfic2	-0.554596	0.015429	0.399654
Gatb	-0.159983	0.0154415	0.399654
Slc22a30	-0.210521	0.0155	0.400592
C130083M11Rik	-0.321431	0.0155461	0.401206
Gpr65	0.509199	0.0156117	0.402307
Gm10232	0.214218	0.0156444	0.402307
Orm1	0.183485	0.015656	0.402307
Frmd8	0.251811	0.0157535	0.404236
Irak1	-0.12101	0.0157857	0.404484
Birc3	0.162598	0.0158274	0.404974
Slfn2	0.407186	0.0158807	0.405321
Ism2	1.00911	0.0159006	0.405321
Anxa5	0.218051	0.0159086	0.405321
Slc19a3	0.796218	0.0160255	0.407719
Ctla2b	0.860205	0.0160555	0.407906
S100g	1.08021	0.0161371	0.4094
Rps12-ps3	0.181062	0.0161714	0.40969
Atp6v1e1	0.136427	0.0162958	0.411547
Dhx58	0.348254	0.0163017	0.411547
Atg14	-0.212278	0.0164168	0.411547
Myo7a	-0.148983	0.0164237	0.411547
Hebp2	0.733267	0.0164745	0.411547
Etnk1	-0.136509	0.0164879	0.411547
Sat1	0.259506	0.0165982	0.411547
Ptgds	0.906043	0.0165995	0.411547
Gvin1	0.669749	0.0166113	0.411547
Gm32089	-1.16175	0.0166278	0.411547
4930467K11Rik	-1.09196	0.0166278	0.411547
Tjp1	-0.170418	0.0166732	0.411547
Havcr2	0.789209	0.01668	0.411547
Gm8013	-1.264	0.0167078	0.411547
Lin7b	-1.22535	0.0167078	0.411547
Jakmip1	-1.22527	0.0167078	0.411547
Gm26287	1.21951	0.0167078	0.411547
Bdkrb1	1.2195	0.0167078	0.411547
Gm22965	1.21948	0.0167078	0.411547
Fermt3	0.283867	0.0167185	0.411547
Tnfrsf1a	0.156622	0.0167679	0.411547
Coro1b	0.135298	0.0167706	0.411547
Mx1	0.639736	0.0167717	0.411547
Nfil3	-0.268995	0.0168795	0.413098
Slc22a28	-0.499381	0.0168997	0.413098
Kank1	-0.203524	0.0169038	0.413098
Rhoq	0.219097	0.0169345	0.413284
Npy	1.09288	0.0169604	0.413356
Tlr9	0.563696	0.0170648	0.41486
Rnf157	-0.432852	0.0170827	0.41486
Mafk	0.220032	0.0170948	0.41486
Spint2	0.144088	0.0171476	0.41486
2610306M01Rik	-0.446567	0.0171504	0.41486
Hck	0.366675	0.017182	0.41486
Zfp518a	-0.19374	0.0172095	0.41486
Acnat1	-0.178778	0.0172199	0.41486
Ulk2	-0.161041	0.01723	0.41486
Plekhh2	-0.358735	0.0173429	0.416127
Rhbdf1	0.260783	0.0173486	0.416127
mt-Atp8	-0.672041	0.0173521	0.416127
Lpin3	0.230013	0.0173865	0.416395
Slfn3	0.942437	0.0174246	0.416753
2200002D01Rik	0.269328	0.0174867	0.417287
Arhgap29	-0.159893	0.0174934	0.417287
Nt5e	0.388265	0.0175467	0.41769
Mkrn2os	0.205832	0.0176244	0.41769
Rpp25	0.911686	0.0176405	0.41769
Flot2	-0.135579	0.0176421	0.41769
Cd59a	-0.145252	0.0176827	0.41769
Ifitm6	0.533037	0.0176854	0.41769
Zfp655	0.160117	0.0176927	0.41769
Gm20426	-0.886709	0.0176964	0.41769
Cpne1	0.902733	0.0177517	0.418135
Clec4f	0.246083	0.0177618	0.418135
Cyp2c37	-0.381798	0.0178111	0.418552
Dnaaf3	0.70932	0.0178461	0.418552
Glo1	-0.159071	0.0178494	0.418552
Lipa	-0.147791	0.0179786	0.421032
Ptpru	0.36842	0.0180455	0.42205
Amigo2	-0.246172	0.0181383	0.42318
Cfp	0.276156	0.018141	0.42318
Lif	0.804621	0.0182729	0.425705
Tcf19	0.381303	0.0183413	0.426744
Trim6	0.697618	0.0184243	0.427297
Slfn8	0.465038	0.0184507	0.427297
Upp1	0.422569	0.0185937	0.427297
Timp4	0.89929	0.0186004	0.427297
Klrb1f	-0.931429	0.0186187	0.427297
Acad11	-0.154656	0.018641	0.427297
Schip1	-1.0214	0.0186736	0.427297
Omg	-1.02136	0.0186736	0.427297
Fam89a	-0.294639	0.0186751	0.427297
Tceal8	0.216493	0.0186762	0.427297
Ugt3a1	-0.200747	0.0186989	0.427297
Gm13140	0.642223	0.0187769	0.427297
Cct6b	-0.586306	0.0187793	0.427297
Gm15559	-0.569416	0.018788	0.427297
Ccdc167	-0.362071	0.0188076	0.427297
Rubcn	-0.151884	0.0188141	0.427297
Casp8ap2	-0.200883	0.0188365	0.427297
Ccdc30	-0.389405	0.0189154	0.427297
Abat	-0.221932	0.0189298	0.427297
Afmid	-0.27286	0.018963	0.427297
Mt2	1.02657	0.0189769	0.427297
Ppih	0.360627	0.0190146	0.427297
Dpp8	-0.127615	0.0190189	0.427297
Rhot2	0.138856	0.0190269	0.427297
Cyp2d26	-0.146168	0.0190368	0.427297
Sh2b2	0.474635	0.0190395	0.427297
Tm4sf4	0.207384	0.0190395	0.427297
Mia2	-0.142093	0.0190417	0.427297
Arhgap42	-0.186278	0.0190909	0.427297
Ereg	0.863355	0.0191131	0.427297
Rab11a	0.11474	0.0191672	0.427297
Abitram	-0.300588	0.0191784	0.427297
Ntmt1	0.165318	0.0191786	0.427297
Pdpn	0.779665	0.0192031	0.427297
Gfra2	0.78157	0.0192195	0.427297
Tuba1c	0.228893	0.0192333	0.427297
4933401D09Rik	0.829081	0.0192607	0.427297
Unc93b1	0.142587	0.0192996	0.427297
H4c17	0.972969	0.0193222	0.427297
Il2rg	0.417553	0.0193834	0.427297
Areg	0.835533	0.0193852	0.427297
Egr3	0.716749	0.0194164	0.427297
Gm14148	0.591913	0.0194452	0.427297
Pheta1	0.234732	0.0195045	0.427297
Bloodlinc	0.952634	0.0195428	0.427297
Krt10	-0.322281	0.0195589	0.427297
Gngt2	0.270652	0.0196009	0.427297
Naip5	0.295675	0.0196058	0.427297
A4gnt	0.583053	0.0196245	0.427297
Cyp2c67	-0.222059	0.0196297	0.427297
Unc93a	-0.955482	0.0196594	0.427297
Sult4a1	0.88074	0.0196604	0.427297
Trcg1	0.847611	0.0196781	0.427297
Kpna3	-0.122864	0.0196879	0.427297
Cfap70	-0.9758	0.0197072	0.427297
Rsad2	0.640736	0.0197318	0.427297
Slpi	0.450917	0.0197651	0.427297
Tpra1	0.137643	0.0197665	0.427297
A330009N23Rik	-0.75033	0.0197817	0.427297
Itgb2l	-0.305833	0.0197924	0.427297
Zfr2	0.365646	0.0198927	0.428948
Pak1	0.413359	0.0199183	0.428984
Gm19951	0.768698	0.0199614	0.429376
Hao1	-0.213559	0.0199843	0.429376
Ighv1-55	0.936163	0.0201041	0.431175
Idh1	-0.143268	0.0201161	0.431175
Bard1	0.711506	0.0201585	0.43157
Pgap1	-0.197734	0.0202618	0.433265
Ctsl	0.144994	0.0203087	0.433752
Gm17244	0.860622	0.0203735	0.434512
Gm15539	1.12571	0.0204086	0.434512
Htatip2	0.197752	0.0204281	0.434512
Mmut	-0.136029	0.0204411	0.434512
Shroom2	-0.188445	0.0205164	0.435248
Tlr12	-0.42915	0.0205277	0.435248
Paqr9	-0.246984	0.0206203	0.435248
Pgd	0.216161	0.0206272	0.435248
Ms4a4a	0.558065	0.020636	0.435248
Cdhr5	0.141403	0.0206398	0.435248
Mmaa	-0.183433	0.0206765	0.435248
Bhlhe41	0.651511	0.0206982	0.435248
Rundc1	-0.154065	0.0207143	0.435248
Cxcl12	-0.189341	0.020718	0.435248
Smim10l2a	1.01221	0.0207696	0.435797
Spa17	0.653871	0.0207927	0.435797
Ctsa	0.126548	0.0208283	0.436034
Rdh12	0.810877	0.0209527	0.438128
Ighv10-3	0.99864	0.0211171	0.441052
Ly6d	0.452381	0.0211683	0.441608
Prkag1	0.154381	0.0212888	0.443097
Cyp2j5	-0.16598	0.021289	0.443097
Tanc2	-0.253735	0.0213152	0.443129
Gm10790	-1.00647	0.0213512	0.443277
Phlda2	0.813043	0.0213717	0.443277
Jade2	0.25093	0.021421	0.443549
Rora	-0.179395	0.0214342	0.443549
Cyp4a12b	-0.311967	0.0215525	0.445485
L3mbtl2	-0.143621	0.0216336	0.446036
Btg2	0.538022	0.0216526	0.446036
Hectd4	-0.133546	0.0216797	0.446036
Elk3	-0.268008	0.0216984	0.446036
Ten1	-0.310259	0.0217033	0.446036
Serpina3b	-1.00193	0.0217808	0.447116
Capn11	-1.61475	0.0218354	0.447297
Tmem245	-0.149296	0.0218394	0.447297
mt-Tm	-0.689451	0.0218798	0.447614
6030458C11Rik	-0.135275	0.0219877	0.44931
Arhgap24	-0.235199	0.0220135	0.449326
Raver1	-0.864482	0.0220852	0.450155
Akap1	-0.137389	0.0221043	0.450155
Slc2a10	-0.806365	0.0221579	0.450736
Spg21	0.131713	0.0223447	0.454021
Fkbp7	0.244734	0.0224882	0.454104
Cideb	-0.137125	0.0224925	0.454104
Cep41	-0.309898	0.0225036	0.454104
Sirpb1b	0.752669	0.0225274	0.454104
Cgref1	-0.353768	0.0225308	0.454104
Akr1c14	-0.224735	0.0225582	0.454104
Gm32687	-0.563234	0.0226052	0.454104
Ankrd37	0.805637	0.0226311	0.454104
Sdc3	0.247305	0.02266	0.454104
Tarm1	1.09655	0.0226823	0.454104
Trim63	1.05596	0.0226823	0.454104
Scn10a	1.03208	0.0226823	0.454104
A030005L19Rik	0.926699	0.022718	0.454104
Nfkb2	0.236453	0.0227234	0.454104
Cat	-0.148902	0.0227506	0.454104
Slc7a11	0.789659	0.0227752	0.454104
Nagk	0.214001	0.0228252	0.454104
Pcp4l1	-0.606379	0.0228272	0.454104
Skint3	0.936339	0.0228632	0.454104
Rdm1	-0.223888	0.022879	0.454104
Ap1s1	0.139033	0.0228796	0.454104
Gm11405	1.01698	0.0229221	0.454445
Sprr1a	0.747458	0.0229636	0.454751
Laptm5	0.233869	0.0229882	0.454751
Ide	-0.217255	0.0230918	0.456298
Myo1d	-0.153779	0.0231702	0.456951
Caln1	-0.261211	0.0231757	0.456951
Nfat5	-0.135305	0.023211	0.457145
Pfkp	0.354761	0.0233318	0.45902
Eif4ebp1	0.160437	0.023379	0.459446
Tpm4	0.245587	0.0234169	0.459662
Ubl7	0.122372	0.0234412	0.459662
Ms4a8a	0.499819	0.023492	0.460155
Zfp157	0.209489	0.0235704	0.460222
Plxnc1	-0.347436	0.0236229	0.460222
Pstk	0.161354	0.0236435	0.460222
Ephx2	-0.141245	0.0236447	0.460222
4930512H18Rik	-0.820532	0.023696	0.460222
Tomm5	0.179128	0.023739	0.460222
6330403L08Rik	0.304407	0.0237464	0.460222
Atp5if1	0.269915	0.0237467	0.460222
Pcdhb10	-1.1392	0.0237516	0.460222
Mir3473e	1.07218	0.0237516	0.460222
Krt5	-0.770422	0.0238435	0.461014
A430090L17Rik	-0.525232	0.0238438	0.461014
Mfsd4b1	-0.15647	0.0239147	0.461055
Dmxl1	-0.175875	0.0239595	0.461055
Cd177	1.04279	0.0239931	0.461055
Npm2	-0.68495	0.0240192	0.461055
Ighj4	1.01982	0.0241116	0.461055
Rab43	-0.163589	0.0241456	0.461055
Ppil6	0.525145	0.0242149	0.461055
Snx22	0.55184	0.0242586	0.461055
Cfl1	0.117778	0.0242634	0.461055
Pmaip1	0.435834	0.0243113	0.461055
Abhd2	-0.244999	0.0243409	0.461055
Il1rap	-0.137838	0.0243482	0.461055
Prap1	-1.16928	0.0243498	0.461055
Gm17827	-1.16928	0.0243498	0.461055
D830030K20Rik	-1.16927	0.0243498	0.461055
Gm18942	1.16346	0.0243498	0.461055
Gm12320	-1.13069	0.0243498	0.461055
AW011738	0.429079	0.0243772	0.461055
Adh4	-0.200698	0.0243775	0.461055
Ifrd1	0.21738	0.0243987	0.461055
Lbx2	0.72863	0.0244584	0.461055
Gm3200	0.604889	0.0244607	0.461055
Tgtp1	0.687284	0.0244767	0.461055
Prox1	-0.190598	0.024494	0.461055
Ncf4	0.34492	0.0245322	0.461055
Ehd3	-0.255537	0.024576	0.461055
Cpox	-0.141084	0.0245841	0.461055
Mylip	-0.266264	0.0246643	0.461055
Wdr59	-0.158267	0.0247283	0.461055
Bin2	0.329738	0.0247316	0.461055
Mtx2	0.120916	0.0247527	0.461055
Moxd1	-1.22401	0.0247731	0.461055
Usp34	-0.153256	0.0247924	0.461055
Acsl1	-0.211854	0.0247952	0.461055
Slc13a3	0.282212	0.0248039	0.461055
Iqca1	0.894417	0.0248213	0.461055
Gm14444	0.882204	0.0248213	0.461055
Hbegf	0.533724	0.0248335	0.461055
Abcg2	-0.166344	0.0248537	0.461055
Pitpnm2os1	0.899074	0.0248954	0.461055
Cd47	0.114536	0.0248983	0.461055
Mcrs1	0.194216	0.0249923	0.461174
9030622O22Rik	-0.280456	0.0250137	0.461174
Mtres1	0.164784	0.0250615	0.461174
Notch2	-0.150835	0.0251078	0.461174
Pccb	-0.12901	0.0251282	0.461174
Clec14a	-0.273334	0.025191	0.461174
Birc6	-0.130673	0.0252058	0.461174
Ect2l	-0.956357	0.0252373	0.461174
Mtus2	0.786768	0.0252442	0.461174
Tagap	0.482127	0.0252504	0.461174
Pdzd9	-0.743355	0.0252526	0.461174
Slc6a16	-0.374654	0.0252544	0.461174
Trpm7	-0.127712	0.02526	0.461174
Ppm1k	-0.259829	0.0252642	0.461174
Slc35e1	-0.154584	0.0253516	0.462296
Tcirg1	0.161645	0.0253771	0.462296
Gm14430	0.913846	0.0255354	0.463936
Erbb3	-0.206319	0.0255525	0.463936
Cela2a	-1.09053	0.0255575	0.463936
Galnt6	0.312045	0.0255705	0.463936
Cxcl1	0.580555	0.0256086	0.464158
Gm35021	0.839166	0.0256442	0.464315
Flvcr1	0.279698	0.0256788	0.464315
Tmsb4x	0.22825	0.0256947	0.464315
Lsamp	-0.896398	0.0259087	0.467156
Mphosph9	-0.242041	0.0259254	0.467156
Vcan	0.742763	0.0259414	0.467156
Ier5	0.311352	0.0260093	0.467156
Snrnp27	0.166517	0.0260306	0.467156
Zfp420	-0.280992	0.0260316	0.467156
Krt28	-1.01743	0.026034	0.467156
Krt222	-0.943192	0.0261756	0.468324
Dpysl5	-0.91636	0.0261933	0.468324
Sfmbt1	-0.119394	0.0262018	0.468324
Pdilt	-0.28695	0.0262034	0.468324
Bbs1	0.377931	0.0262563	0.468666
Snrpg	0.222673	0.0262747	0.468666
Optc	-0.965554	0.0263893	0.470243
Siglec1	0.304576	0.0264775	0.471347
Pgf	0.884422	0.0265584	0.472319
Osm	0.89176	0.02665	0.473479
Adss1	0.227652	0.0266896	0.473714
Etfdh	-0.126599	0.0267513	0.474341
Cd72	0.365624	0.0267931	0.474613
Ap3b1	0.121751	0.0269023	0.475499
Ints15	0.125479	0.026953	0.475499
Wnt5b	-0.22124	0.0269544	0.475499
Smad9	-0.334439	0.0270556	0.475499
Arl4a	-0.2155	0.0270598	0.475499
Hectd1	-0.178107	0.0270623	0.475499
Dpep2nb	-0.916138	0.0270814	0.475499
Ighv1-39	-0.873928	0.0270814	0.475499
Mir143	0.885372	0.0270814	0.475499
H2-K1	0.127379	0.027165	0.476129
Slc5a6	0.275119	0.0271703	0.476129
Slc25a13	-0.133638	0.0272111	0.476379
C78197	0.862647	0.0272388	0.4764
Paqr3	-0.260423	0.0273264	0.476516
Prkab1	0.143533	0.0273404	0.476516
Krt18	0.2439	0.0273569	0.476516
Sesn2	-0.272618	0.0273838	0.476516
Tnfsf10	0.286506	0.0275007	0.476516
1700008O03Rik	1.04906	0.0275903	0.476516
Pappa2	1.0242	0.0275903	0.476516
Rps27a-ps1	1.00116	0.0275903	0.476516
Terb1	1.00116	0.0275903	0.476516
Gpbar1	0.976307	0.0275903	0.476516
Ecrg4	-1.02343	0.0275903	0.476516
Cd40lg	-1.00706	0.0275903	0.476516
Gm24878	-0.982224	0.0275903	0.476516
Bmp2	-0.326249	0.0276564	0.476995
B4galt5	0.26714	0.0276711	0.476995
Sult1d1	0.261992	0.0277022	0.477073
Msx1	0.906636	0.0277514	0.477462
Dyrk3	0.570937	0.0277838	0.477563
Helz2	0.166029	0.0278374	0.4778
1810037I17Rik	0.156722	0.0278547	0.4778
Gpr176	-0.916543	0.0278774	0.4778
Cd52	0.329043	0.0279643	0.478738
Esr2	0.881324	0.0280085	0.478738
Fryl	-0.13866	0.0280121	0.478738
Nfkbib	0.174263	0.0280575	0.478823
Btg3	0.39038	0.0280704	0.478823
Rnf220	0.123267	0.0283086	0.482428
Cyb5d2	-0.216482	0.0283771	0.483137
Ganc	-0.160127	0.0284177	0.48337
Pomt2	-0.130753	0.0284764	0.48391
Cnr2	-0.345427	0.0285274	0.484318
Hapln1	0.94453	0.028584	0.4845
Krt17	1.03111	0.0286124	0.4845
Cdca5	0.726892	0.028619	0.4845
Dhx36	-0.110026	0.0287217	0.485781
Tubg2	0.817684	0.0287546	0.48588
Hykk	-0.191792	0.0289074	0.488003
Erc1	-0.145192	0.0290659	0.490217
Nfatc4	0.472624	0.029138	0.490972
Prelid2	0.457227	0.029223	0.491893
Flrt1	-0.502016	0.0292474	0.491893
Taco1	-0.167464	0.0293022	0.492354
4930473H19Rik	-0.895055	0.0293749	0.493113
Ube2s	0.158945	0.0294027	0.493119
Slfn1	0.514888	0.0294947	0.494202
Cmtm4	-0.1426	0.0295881	0.494558
Gulo	-0.141849	0.0295962	0.494558
Rnps1	0.116236	0.0295991	0.494558
Apon	-0.145384	0.029644	0.494558
Scp2	-0.111428	0.0296723	0.494558
Mgll	-0.156737	0.0296812	0.494558
Phc2	0.140715	0.0297392	0.494807
Gsta4	0.277759	0.0297512	0.494807
Gm6545	0.377572	0.0298416	0.495067
Eif6	0.132411	0.0298629	0.495067
Zfand2b	0.13465	0.0298698	0.495067
C2cd4c	0.578954	0.0298964	0.495067
Fabp1	-0.209389	0.0299047	0.495067
Zbtb5	-0.156272	0.03	0.496188
S100a6	0.430006	0.0300512	0.496578
Glra3	0.768306	0.030087	0.496711
Rarres2	0.142235	0.0301788	0.49745
Scn2a	1.0768	0.0302506	0.49745
Fkbp1b	-0.731911	0.0302511	0.49745
Gsta5	0.865777	0.0302725	0.49745
Nr3c1	-0.131905	0.0302983	0.49745
Gm23747	0.954074	0.0303193	0.49745
Igkv14-111	-0.833317	0.0303256	0.49745
Cldn14	0.259013	0.0303577	0.497523
Nlk	-0.131769	0.0303939	0.497661
Tmem52	-0.925428	0.0305912	0.500436
Slfn4	0.768776	0.0306375	0.500553
Snrpf	0.227163	0.0306615	0.500553
Cttn	0.122566	0.0306897	0.500553
Klf2	0.388855	0.0307338	0.500553
Ppp2r3a	-0.152759	0.0307376	0.500553
Wdsub1	0.229987	0.0307851	0.500871
Polr2c	0.175315	0.0308425	0.501291
Lynx1	0.362096	0.030886	0.501291
Crlf2	0.217565	0.0308946	0.501291
Polr2l	0.126622	0.0310078	0.502673
Gstm3	0.382149	0.0310866	0.503497
Prkd3	-0.189937	0.0311604	0.504236
Atp6-ps	-0.285938	0.0315196	0.509575
Myrf	-0.12078	0.0315561	0.509575
1700095J12Rik	0.964595	0.0316053	0.509575
Nlrc5	0.189395	0.0316542	0.509575
Tent4b	-0.111275	0.0316992	0.509575
Chd8	-0.111098	0.0317115	0.509575
Marco	0.546181	0.0317162	0.509575
Gm19680	0.33969	0.0317172	0.509575
Gm45140	0.574436	0.0317646	0.50988
A2ml1	0.399295	0.0318394	0.510307
Mtmr4	-0.222875	0.031848	0.510307
Fau	0.115194	0.0319045	0.510436
Rhob	0.162946	0.0319129	0.510436
Kitl	-0.328894	0.0319794	0.510789
Gm4779	-1.24551	0.0319918	0.510789
Aqp1	-0.239459	0.0320743	0.511651
Adra2a	0.489614	0.0321792	0.512868
Gm15542	-0.247662	0.0322674	0.513517
Hscb	0.275589	0.0323129	0.513517
Plppr1	-0.38312	0.032329	0.513517
Tmsb15b1	0.969561	0.0323445	0.513517
Rgs3	-0.250596	0.0323628	0.513517
Lgi3	0.553856	0.0324011	0.513671
Cdkn1a	0.321566	0.0324336	0.513732
Trim2	-0.151332	0.0324747	0.513931
Idh3a	0.186886	0.0325257	0.513933
Gm17767	-0.613336	0.0325321	0.513933
Inpp5a	-0.146737	0.0326211	0.514868
Mast3	0.172494	0.0326486	0.514868
Ang	0.201385	0.0327646	0.51566
Klf6	0.384709	0.0328392	0.51566
Fam151b	-0.278319	0.0328946	0.51566
Cog5	-0.154813	0.0329135	0.51566
Grk2	0.134398	0.0329168	0.51566
BC024063	-0.461397	0.0329204	0.51566
Alox15	-1.23541	0.0329268	0.51566
Ccl2	0.696026	0.0329285	0.51566
Clcn4	-0.119881	0.0330131	0.515994
Stx7	0.116726	0.0330155	0.515994
Slc35f1	-0.796846	0.033036	0.515994
Shc2	0.650012	0.0331511	0.517341
Kcna3	0.850364	0.0332344	0.517741
Mir7237	0.832377	0.0332344	0.517741
Lrrc15	-0.38604	0.0333008	0.518327
Zfp1010	0.946142	0.0333911	0.518535
Arhgap25	0.330721	0.0333969	0.518535
Hilpda	0.343564	0.0334008	0.518535
Rnf31	0.142997	0.0334591	0.518959
Lrrc8a	0.169083	0.0335129	0.518959
Prpf19	0.124454	0.0335543	0.518959
Raet1d	0.343547	0.0335669	0.518959
Klre1	-0.779929	0.0336499	0.518959
S100a11	0.406588	0.0336732	0.518959
Chd1l	0.156937	0.0336985	0.518959
Gm20383	0.744579	0.0337002	0.518959
Cemip2	-0.263467	0.0337141	0.518959
1810064F22Rik	-0.61579	0.0337171	0.518959
Prrt3	0.704725	0.0337846	0.519044
Pnpla2	0.185083	0.0337976	0.519044
Srd5a1	-0.152889	0.0338092	0.519044
Steap3	0.182542	0.0338474	0.519186
Med12l	-0.42333	0.0339353	0.520091
Nrg4	0.265042	0.0339996	0.520631
Faah	-0.125393	0.0340865	0.521518
Tmem258	0.142165	0.0341683	0.521886
Wnt7a	0.810233	0.0341687	0.521886
Ppp1r18	0.2701	0.0342947	0.523338
Phc1	-0.341437	0.0343418	0.523338
Fam184a	-0.633521	0.0343512	0.523338
Mup21	-0.432219	0.0344228	0.523707
Arpc4	0.109343	0.0344732	0.523707
Tmem198	0.885435	0.0344847	0.523707
Dclk2	-0.379301	0.0345035	0.523707
Trpc3	-0.483262	0.0345776	0.523707
Popdc2	0.980787	0.0346304	0.523707
Cryl1	0.238878	0.0348307	0.523707
Mex3b	-0.542986	0.0349228	0.523707
Leprotl1	0.124179	0.03495	0.523707
Zfp595	-0.206228	0.0349643	0.523707
Acod1	0.802094	0.0349773	0.523707
Bmp5	-0.265619	0.0349962	0.523707
Ripply1	0.541281	0.0350801	0.523707
Selenop	-0.111587	0.0351	0.523707
Psme1	0.155797	0.0351121	0.523707
Tbx6	0.47701	0.0351328	0.523707
Camk1g	-1.13065	0.0351361	0.523707
Gm18225	-1.08093	0.0351361	0.523707
Or9a7	-1.08092	0.0351361	0.523707
Lrr1	-1.08091	0.0351361	0.523707
Gm30329	-1.08091	0.0351361	0.523707
Gm11715	1.12486	0.0351361	0.523707
Ly6g6g	1.12484	0.0351361	0.523707
Atp1b4	1.12484	0.0351361	0.523707
Cyp2c65	1.07513	0.0351361	0.523707
Mir7025	1.07512	0.0351361	0.523707
Filip1l	0.250345	0.0351626	0.523707
Mdm2	0.126627	0.0352125	0.524015
Atp6v0e	0.11304	0.0353068	0.524529
Gm5425	-0.410357	0.0353399	0.524529
Limd2	0.192262	0.0353536	0.524529
Cd300lg	-0.232073	0.0354048	0.524529
Tgm2	0.204117	0.0354231	0.524529
Zbtb44	-0.143948	0.0354667	0.524529
Exoc4	0.187873	0.0355366	0.524529
Gli1	0.753769	0.0355496	0.524529
Cast	0.123245	0.0355847	0.524529
Akip1	0.17505	0.0355992	0.524529
Ncor1	-0.130575	0.0356044	0.524529
Ascl3	-0.946417	0.0357726	0.524529
Ighv1-84	-0.946337	0.0357726	0.524529
P2rx2	0.940462	0.0357726	0.524529
Gm26359	0.940451	0.0357726	0.524529
6030466F02Rik	0.940446	0.0357726	0.524529
Apol11b	0.94044	0.0357726	0.524529
Gm7126	0.940435	0.0357726	0.524529
Cd53	0.272376	0.0358084	0.524586
Uqcrb	0.119948	0.0358349	0.524586
Rbbp9	-0.128967	0.0359087	0.525239
Zfp955a	-0.289892	0.036027	0.525249
Gpr182	-0.23042	0.0360306	0.525249
Rprd1a	-0.183812	0.0360869	0.525249
Lgals3	0.287778	0.0361089	0.525249
Polg2	-0.229017	0.0361314	0.525249
Bahcc1	-0.176546	0.0361526	0.525249
Potefam3a	-0.839354	0.0361781	0.525249
Dennd11	-0.176002	0.0362037	0.525249
Slc10a5	-0.15286	0.0362201	0.525249
Cd14	0.484435	0.0362316	0.525249
Rab20	0.231449	0.0362519	0.525249
Steep1	-0.107798	0.0362604	0.525249
Cd28	-0.630808	0.0363236	0.525649
Chrnb2	-0.300171	0.0363465	0.525649
Fzd1	-0.138741	0.036518	0.527201
Samd11	-0.946482	0.0365322	0.527201
Sertad1	0.346831	0.0365699	0.527201
Mir378b	-0.851043	0.0365712	0.527201
Gm14023	0.63076	0.0366751	0.527631
Stat2	0.17683	0.0367147	0.527631
4933408J17Rik	0.941666	0.036726	0.527631
Dennd5b	-0.155317	0.0367865	0.527631
Cpeb3	-0.141249	0.036787	0.527631
Atp1a1	0.117387	0.0367968	0.527631
Gm7027	0.710496	0.0368156	0.527631
Mapt	-0.293887	0.0368361	0.527631
Hycc2	-0.230856	0.0369285	0.527791
Tctn3	0.366339	0.0370071	0.527791
Arrdc5	-1.13165	0.0370553	0.527791
Os9	-0.125214	0.0370609	0.527791
Ccl25	-0.191207	0.0370923	0.527791
Atp6v1c1	0.102694	0.0370936	0.527791
Abhd14a	-0.201239	0.0371009	0.527791
Mib2	0.111728	0.037182	0.527791
Grcc10	-0.221062	0.0371905	0.527791
Krt8	0.297637	0.0372128	0.527791
Dhrs7l	-0.2895	0.0372157	0.527791
Casp7	0.175113	0.0372162	0.527791
Ubtd2	0.409716	0.0372704	0.527791
Fbxl13	0.77503	0.0372711	0.527791
Gm22442	-0.591266	0.0373009	0.527791
Bicd2	-0.174993	0.0373174	0.527791
Isca2	0.125013	0.0374355	0.529013
Ccl21e	0.755889	0.0374655	0.529013
Cdc27	-0.125561	0.0374921	0.529013
Tmem147	0.114118	0.037577	0.529179
Rgs2	0.308771	0.0376063	0.529179
Lgmn	0.19507	0.0376121	0.529179
Gm11960	0.711685	0.0376287	0.529179
Smurf2	-0.14553	0.0376512	0.529179
Ccng1	0.164698	0.0376947	0.529234
Map2	-0.374375	0.037714	0.529234
Ephx4	-0.856271	0.0379282	0.531327
Ubr4	-0.12662	0.0379433	0.531327
Orm3	0.497273	0.0379719	0.531327
Kif24	0.442038	0.0380416	0.531327
Ube2l6	0.185935	0.0380617	0.531327
Cyp2d41-ps	-0.514445	0.0380738	0.531327
Gm18943	0.841463	0.0381107	0.531327
Hadhb	-0.130436	0.0381257	0.531327
Jund	0.185518	0.0381294	0.531327
Gm22581	-0.899301	0.0381928	0.531798
Gm7694	0.230006	0.0382612	0.532022
Arhgap9	0.297455	0.0382681	0.532022
Tm9sf3	-0.10632	0.0384294	0.53285
Gfpt2	0.394529	0.0384741	0.53285
Sytl3	0.7476	0.0385208	0.53285
Tpgs1	0.258021	0.0385241	0.53285
Ajap1	-0.987673	0.0385471	0.53285
Coch	-0.987672	0.0385471	0.53285
Gm3519	1.01875	0.0385471	0.53285
Ptprd	-0.193376	0.0385838	0.53285
Gm26446	-1.7938	0.0385947	0.53285
Rap2b	0.312561	0.0386929	0.533485
Atrnl1	-0.127248	0.0387492	0.533485
Slc8a3	-0.742579	0.0387512	0.533485
Tmem43	0.181914	0.0387595	0.533485
Apoa2	-0.122919	0.0388084	0.533749
Gprin3	-0.231848	0.0389215	0.534527
Dnah6	0.86156	0.0389245	0.534527
Kbtbd11	0.408966	0.0390508	0.535104
Qpct	-0.183586	0.0390555	0.535104
Atp11c	-0.133592	0.0390864	0.535104
Mcoln2	0.592158	0.039106	0.535104
Snx27	-0.125117	0.0391154	0.535104
Tbx2	0.238747	0.0392138	0.536041
Gm18600	-1.08379	0.0393604	0.537637
Ccdc157	-0.159828	0.0394267	0.538133
Ttc3	-0.131158	0.0394821	0.538191
Colec10	-0.264213	0.0394909	0.538191
Adam23	-0.267866	0.039551	0.538476
Snrpd2	0.138123	0.0395718	0.538476
Rpl34-ps1	0.277524	0.039648	0.538736
Ptch1	-0.21424	0.0396509	0.538736
Abca8b	-0.17981	0.0397336	0.539321
Gm4335	0.571998	0.0397539	0.539321
Abca8a	-0.230545	0.0398107	0.539328
Ch25h	0.839037	0.0399269	0.539328
5033406O09Rik	0.292394	0.039937	0.539328
Sqstm1	0.148856	0.0399942	0.539328
Spata2l	0.269233	0.0400058	0.539328
Arrb1	-0.144267	0.0400156	0.539328
Gbgt1	0.424014	0.040061	0.539328
Hipk4	0.953308	0.0400703	0.539328
Nlrp10	0.890103	0.0400703	0.539328
Tprkb	-0.135861	0.0400729	0.539328
Gm9910	0.742168	0.040089	0.539328
Pakap	0.901659	0.0401403	0.539328
Mthfd1l	0.469219	0.0401449	0.539328
Ctsj	0.74534	0.0402975	0.540696
Inpp5j	0.897036	0.0403099	0.540696
Nr5a2	-0.12179	0.040337	0.540696
Ptges	0.42208	0.0403872	0.540918
Cars1	0.160332	0.0404179	0.540918
3830403N18Rik	-0.841747	0.0404439	0.540918
Phyh	-0.126209	0.040496	0.541212
Arsa	0.172649	0.0405604	0.541262
Stac3	0.498745	0.0405735	0.541262
Tesmin	-0.38764	0.0406345	0.541262
Lyst	-0.170309	0.0406895	0.541262
B4galnt4	0.583124	0.0406959	0.541262
Unc45a	0.123896	0.0407694	0.541262
Tmem94	-0.12979	0.0407955	0.541262
Sphk2	-0.230131	0.0408171	0.541262
Fbxo24	0.727496	0.04083	0.541262
1810044D09Rik	-0.256911	0.0408334	0.541262
Cbr3	0.505392	0.0408454	0.541262
Insl6	0.734332	0.0408613	0.541262
Mapk14	-0.13268	0.0409643	0.541924
Dhcr7	0.171909	0.0409717	0.541924
Cldn12	-0.116918	0.0410353	0.542203
Kif1b	-0.130797	0.0410531	0.542203
Aasdhppt	-0.113032	0.0411327	0.542631
Meig1	-0.94841	0.0411537	0.542631
Retreg1	0.210201	0.0411761	0.542631
Ppm1e	-0.814972	0.0412649	0.543402
Ermardl1	0.596185	0.0413518	0.544148
Nhsl1	-0.204884	0.0415734	0.546284
Nme6	0.203515	0.0415825	0.546284
Tab1	0.199793	0.0416054	0.546284
Elovl3	-0.46853	0.0416879	0.546967
Ackr2	-0.268073	0.0417719	0.54761
Gpx3	0.259069	0.0417978	0.54761
Mgat1	-0.117589	0.041861	0.547624
Tnfaip8l1	-0.183781	0.0419271	0.547624
Prmt1	0.126043	0.041965	0.547624
E130112N10Rik	0.185628	0.0419867	0.547624
Map3k20	0.146777	0.0419881	0.547624
Vamp1	0.185627	0.0419957	0.547624
Gm43868	-0.658314	0.042041	0.547624
Irs1	-0.175842	0.0420428	0.547624
Trp53cor1	0.872503	0.0420741	0.547634
B230216N24Rik	0.669888	0.0421643	0.548298
Thrb	-0.156905	0.0421862	0.548298
Fbxo22	0.109294	0.042245	0.548666
Dnmbp	-0.200014	0.0425128	0.551468
Pvrig	0.757242	0.0425489	0.551468
Ncoa3	-0.132561	0.0425529	0.551468
Sgpp2	-0.612729	0.0426504	0.551547
Kras	0.115003	0.0426772	0.551547
4933406C10Rik	0.730077	0.0427024	0.551547
Fkbp9	-0.127959	0.0427152	0.551547
Tdrkh	-0.379017	0.0427492	0.551547
Acy1	0.180863	0.0427674	0.551547
H4c11	0.998359	0.0427794	0.551547
Cyb5r1	0.207159	0.0428046	0.551547
Tnfrsf9	0.767192	0.0428739	0.551601
Smg6	-0.12574	0.0428809	0.551601
Slc46a1	-0.128858	0.0429009	0.551601
Hat1	0.197857	0.0429652	0.552032
Rgs9bp	0.646643	0.0430762	0.553063
Nme4	0.507018	0.0432015	0.553595
B2m	0.128663	0.0432266	0.553595
Ctcflos	-0.179609	0.0433121	0.553595
Gm34574	-0.749687	0.0433179	0.553595
Cds1	0.454143	0.0433202	0.553595
Lifr	-0.133675	0.0433484	0.553595
Prkcd	0.173312	0.0434266	0.553595
Akr1c6	-0.196624	0.0434381	0.553595
Mir1198	0.872244	0.0434596	0.553595
Gpi1	0.176026	0.0434613	0.553595
Hoxb2	-0.744521	0.0434822	0.553595
Rasa4	0.278568	0.0435731	0.553595
Adam12	-0.566869	0.0435951	0.553595
Lrp6	-0.130809	0.0436059	0.553595
Tulp4	-0.125613	0.0436359	0.553595
Gm13535	0.953018	0.043638	0.553595
F8	-0.266102	0.0436586	0.553595
Akap13	-0.135684	0.0437001	0.553595
Mmp12	0.530355	0.0437298	0.553595
Hmox1	0.30351	0.0437855	0.553595
Daglb	-0.145362	0.0437906	0.553595
Tmem82	0.149109	0.0437957	0.553595
Fhip2a	-0.111926	0.0438647	0.553724
Sars1	0.108589	0.0438871	0.553724
Arl5b	-0.148238	0.0438984	0.553724
Apoc3	0.117976	0.044023	0.554051
Cacnb2	0.70914	0.0440292	0.554051
Tec	-0.134545	0.0440926	0.554051
Ube2m	0.117862	0.0441491	0.554051
Gm18407	-0.822379	0.0441536	0.554051
Fgf22	0.795678	0.0441536	0.554051
Trim30c	0.583163	0.0441856	0.554051
Ighv1-26	-0.724253	0.0441899	0.554051
Lmna	0.160527	0.044202	0.554051
Khdrbs3	-0.128601	0.0442714	0.554535
Mir802	-0.885154	0.0443657	0.554686
Tyw5	-0.223509	0.0443857	0.554686
Slc5a10	0.889046	0.0444782	0.554686
Sv2c	0.860808	0.0444782	0.554686
Il27	-0.765035	0.0444986	0.554686
Ppm1m	-0.153488	0.0445122	0.554686
Zfp879	-0.587794	0.0445272	0.554686
Map3k6	0.347224	0.0445305	0.554686
Mreg	-0.147573	0.0446543	0.55581
Tomm40l	-0.17734	0.044699	0.55581
Asns	0.507368	0.0447136	0.55581
Iqgap2	-0.111822	0.0448062	0.55592
Gm12346	-0.340984	0.044831	0.55592
Polh	0.170003	0.0448324	0.55592
Slc16a5	0.266993	0.0448463	0.55592
Mon2	-0.10962	0.0449163	0.556386
Klf4	0.444391	0.0449458	0.556386
Zzz3	-0.114267	0.0450361	0.55712
Intu	0.252168	0.0451205	0.557494
Hap1	0.255055	0.0451303	0.557494
Chd6	-0.124401	0.0451594	0.557494
Zfp760	0.257587	0.0452863	0.558428
Inhbe	-0.24573	0.0453784	0.558428
Otub2	0.306188	0.0453851	0.558428
Abcd3	-0.145188	0.0454307	0.558428
Gm17039	0.872713	0.0454434	0.558428
Dcx	-0.895865	0.0454547	0.558428
Thoc6	0.217006	0.0454624	0.558428
Neat1	0.318749	0.0454871	0.558428
Cend1	0.357364	0.0455149	0.558428
Gm20957	0.907865	0.0455811	0.558858
2610307P16Rik	0.697754	0.0456389	0.559185
Dnase1l3	-0.258222	0.0457115	0.559693
Il12rb1	0.433894	0.0459488	0.562216
Ifi204	0.20992	0.0460538	0.563117
H4c8	0.356624	0.0461642	0.563522
Il6st	-0.162152	0.0461674	0.563522
Psme2b	0.289174	0.0461873	0.563522
Mga	-0.145119	0.0462197	0.563522
Pdss1	0.231773	0.0462438	0.563522
Cmah	-0.154935	0.0464149	0.564582
Ppp1r3e	-0.225371	0.0464249	0.564582
Slc66a3	0.329596	0.0464636	0.564582
Gtpbp2	0.104336	0.0464686	0.564582
Fzd9	-0.808753	0.0465244	0.564582
Gm22281	-0.741356	0.0465245	0.564582
Vps13d	-0.125513	0.046606	0.564582
Slc23a1	0.163967	0.0466973	0.564582
Commd6	-0.159664	0.0467038	0.564582
St8sia3	0.426574	0.0467051	0.564582
Znfx1	0.136356	0.0467861	0.564582
Cdc42se1	0.141081	0.0468033	0.564582
Dnah3	-0.567777	0.046862	0.564582
Gm34655	-0.781221	0.0468685	0.564582
Zfp276	0.160932	0.0470574	0.564582
Plek	0.406172	0.0471043	0.564582
Trim50	-1.02796	0.0471045	0.564582
Klra3	1.02019	0.0471045	0.564582
Mir8103	1.02018	0.0471045	0.564582
Gm18878	0.983382	0.0471045	0.564582
4732490B19Rik	-0.759662	0.0471056	0.564582
Kcnh7	0.337959	0.0471304	0.564582
Ccdc166	-0.336176	0.0471546	0.564582
Cpt2	-0.120758	0.0471668	0.564582
Mat2a	0.141085	0.0471929	0.564582
Tcn2	0.126832	0.0472128	0.564582
Prrc1	-0.144929	0.0472438	0.564582
Numb	-0.120042	0.0472566	0.564582
Ech1	-0.118282	0.0472733	0.564582
Praf2	-0.336249	0.0472737	0.564582
Ddx39a	0.141211	0.0473384	0.564979
Adamts4	0.408914	0.0473992	0.565
Ggnbp1	-0.149774	0.0474846	0.565
Cep85	0.245494	0.0474854	0.565
Gm18564	-0.833023	0.0474975	0.565
Tmem91	0.742599	0.04753	0.565
Arl14ep	-0.133173	0.0475573	0.565
Vps29	0.102537	0.047562	0.565
Arl8a	0.150867	0.0475919	0.565
Iglv2	0.939726	0.0476687	0.565013
Abcb1a	0.439257	0.0476692	0.565013
Thbs1	0.521994	0.0476873	0.565013
Dnai1	-0.795116	0.0477674	0.565589
Mrgpre	0.448397	0.0478341	0.566005
Phlda1	0.34311	0.0479016	0.566431
Paox	0.168574	0.0479822	0.566837
Fbxo21	-0.158562	0.047999	0.566837
Chrdl2	0.460958	0.0480588	0.566996
0610009E02Rik	-0.400746	0.0480756	0.566996
Batf3	0.360179	0.0482162	0.5674
Gm13422	0.907613	0.0482233	0.5674
Acot6	0.359824	0.0482786	0.5674
Gpat4	-0.142429	0.0482964	0.5674
Kirrel3	-0.511623	0.0483226	0.5674
Arid2	-0.113305	0.0483288	0.5674
Lactb2	-0.117761	0.048331	0.5674
Cyp2d36-ps	-0.350977	0.0484566	0.568502
Ncf1	0.241003	0.0485555	0.568784
H2-DMb1	0.325861	0.0487228	0.568784
Lrrc45	-0.160594	0.048776	0.568784
Sox5os3	-0.878915	0.0488563	0.568784
Colgalt2	0.66097	0.0489508	0.568784
Gm6157	0.650297	0.048952	0.568784
Dok1	0.276513	0.0489605	0.568784
Frrs1	0.151955	0.0489634	0.568784
Cfap77	0.880185	0.0489779	0.568784
Gm10362	-0.823437	0.0489779	0.568784
Sntg1	-0.712657	0.0489844	0.568784
Srgap3	-0.463036	0.0490235	0.568784
Otud1	0.238492	0.0490313	0.568784
Rufy3	-0.133812	0.0490409	0.568784
Socs3	0.378211	0.0490453	0.568784
4931429L15Rik	0.728996	0.0490604	0.568784
Acvr2a	-0.120243	0.0490679	0.568784
Gimap7	0.700644	0.0490891	0.568784
Arhgef12	-0.118593	0.0491272	0.568784
Agmat	-0.146573	0.0491659	0.568784
St3gal3	-0.126984	0.0491725	0.568784
Vnn1	-0.242673	0.0491773	0.568784
Top1mt	0.147931	0.0492292	0.569018
Hal	0.254083	0.0492624	0.569036
Klri2	-0.802368	0.0493226	0.569366
Hcfc1r1	-0.128786	0.0494258	0.570191
Col12a1	0.29154	0.0495459	0.570334
Pld4	0.185785	0.049591	0.570334
Srp14	0.102945	0.0496485	0.570334
Ikzf1	0.288568	0.049655	0.570334
C1qtnf4	-0.637589	0.0496651	0.570334
Sort1	-0.265419	0.0496662	0.570334
Arhgef11	-0.115665	0.0496868	0.570334
Gcgr	-0.108777	0.0497078	0.570334
Ggct	0.211426	0.0498669	0.570334
Eef1akmt3	0.751205	0.0499442	0.570334
Rmdn2	-0.119289	0.0500622	0.570334
Irak3	0.442438	0.0500631	0.570334
Plekhj1	0.136748	0.050093	0.570334
Acvr1c	1.07511	0.0501685	0.570334
Gm15346	1.07509	0.0501685	0.570334
Gm18301	1.05814	0.0501685	0.570334
Il1rl1	1.0444	0.0501685	0.570334
Nsg2	1.0444	0.0501685	0.570334
Cct8l1	-1.02941	0.0501685	0.570334
Tsx	1.02361	0.0501685	0.570334
Ccser1	1.02359	0.0501685	0.570334
Gm8899	1.02357	0.0501685	0.570334
Slc1a1	1.02356	0.0501685	0.570334
Hectd2os	-0.397376	0.0502717	0.571027
Parp12	0.146869	0.0503555	0.571027
Zfp768	0.12955	0.0503634	0.571027
1700007F19Rik	0.608038	0.0503645	0.571027
Sar1b	-0.103874	0.0504426	0.571027
Loxl4	0.570156	0.0504576	0.571027
Gimap3	0.2711	0.0505046	0.571027
6530402F18Rik	-0.377755	0.0505546	0.571027
Lipo3	0.289839	0.0505921	0.571027
Plcxd2	-0.276547	0.0505923	0.571027
Orc6	-0.230029	0.0506068	0.571027
Fank1	0.939588	0.050611	0.571027
Pdlim1	0.121898	0.0506468	0.571072
Fbxl16	0.71412	0.0507082	0.571082
Ak3	-0.115372	0.0507112	0.571082
Plekha1	0.112841	0.0508147	0.571655
2310022B05Rik	0.236647	0.0508463	0.571655
Lilrb4b	0.312389	0.0508576	0.571655
Itpr2	-0.126737	0.050961	0.572243
Mbnl1	-0.116894	0.0509752	0.572243
Gba2	-0.20177	0.0510055	0.572243
Tlk1	-0.123141	0.0511289	0.573269
Prrg4	0.308763	0.0512529	0.57362
Ccrl2	0.348418	0.0512846	0.57362
Stambpl1	0.38647	0.0512894	0.57362
Sephs1	-0.102417	0.051307	0.57362
Ift43	0.264036	0.0513671	0.57362
Fam187b	0.167888	0.0514377	0.57362
Ap1s2	0.248835	0.0514474	0.57362
Rgs1	0.514071	0.0514475	0.57362
Dglucy	0.223574	0.0514476	0.57362
Ccdc160	-0.543703	0.0515287	0.573746
Cers1	0.873335	0.051537	0.573746
Marf1	-0.153299	0.0515847	0.573746
Slc22a5	-0.200876	0.0515867	0.573746
Ndufa11	0.111601	0.0516359	0.573873
Trappc4	0.123367	0.0516935	0.573873
Ugt2b5	-0.154188	0.05178	0.573873
Pds5b	-0.126782	0.0518944	0.573873
Psg22	0.817725	0.0519419	0.573873
Rnf44	-0.100058	0.0519515	0.573873
Alyreffm1	-0.590934	0.0520376	0.573873
Gm29669	-0.590933	0.0520399	0.573873
Noxo1	-0.47976	0.0520648	0.573873
Tspyl5	-0.630489	0.0520894	0.573873
Crebl2	-0.108706	0.0521016	0.573873
Myh10	0.18527	0.0521086	0.573873
Clec2d	-0.252766	0.05214	0.573873
Pax1	1.07533	0.0521565	0.573873
Pla2g6	-0.132051	0.0521656	0.573873
Pik3cb	-0.121379	0.0521667	0.573873
Gsto1	0.128943	0.052177	0.573873
Ttll12	-0.205523	0.0522045	0.573873
Tenm3	-0.155864	0.0522428	0.573873
Nudt6	-0.239408	0.0522468	0.573873
Arl6ip5	0.121672	0.052269	0.573873
Crip1	0.288715	0.0525461	0.576326
Dnase2b	-0.136107	0.0525723	0.576326
Pop1	-0.196652	0.05259	0.576326
Atp13a3	-0.112829	0.0526208	0.576326
Haus3	0.197104	0.0526933	0.576769
Gpr17	-0.211049	0.052735	0.576873
Has1	0.81376	0.0528036	0.577181
Rpl24	0.490936	0.0528274	0.577181
Mt1	0.441067	0.0528981	0.577466
Plcb4	-0.242826	0.0529783	0.577466
Rhog	0.135347	0.0530405	0.577466
Ttf2	0.174375	0.0530806	0.577466
Gm2a	0.141035	0.0531673	0.577466
Enpp6	-0.296421	0.0531788	0.577466
Aoc3	0.516549	0.0531827	0.577466
Dusp8	0.491053	0.0531989	0.577466
Rnd1	0.263018	0.0532849	0.577466
Spo11	-0.904918	0.0533357	0.577466
Gm14427	-0.904897	0.0533357	0.577466
Lhfpl5	-0.904889	0.0533357	0.577466
Trbv13-2	1.01872	0.0533357	0.577466
Gm22304	0.898961	0.0533357	0.577466
Prr29	0.883817	0.0533357	0.577466
Chil3	0.925173	0.0533867	0.577638
Zfp469	0.757954	0.0534159	0.577638
Etl4	-0.192457	0.053505	0.578254
Mapk4	-0.557331	0.0535926	0.578851
Rspo3	-0.246525	0.0536528	0.579056
Gss	0.115742	0.0537089	0.579056
Lrrc9	-0.831726	0.0537108	0.579056
Tbc1d9b	-0.110541	0.0537405	0.579056
F5	-0.105956	0.0538214	0.57958
Erich5	-0.677598	0.0539576	0.580062
Ces1e	-0.165128	0.0540117	0.580062
Nup93	0.197678	0.0540999	0.580062
Epb41l4b	-0.117489	0.0541436	0.580062
Gm9958	-0.362359	0.0541485	0.580062
Mettl6	0.137284	0.0541507	0.580062
Tff2	0.854281	0.0541759	0.580062
Gm10440	0.854269	0.0541759	0.580062
Gm19046	-0.884297	0.0541759	0.580062
Aqp11	0.137871	0.0542277	0.580062
Hk3	0.254594	0.0542387	0.580062
Aen	0.163104	0.0542536	0.580062
4933404O12Rik	-0.251013	0.0543221	0.580448
Akap12	0.406091	0.0544656	0.581635
Capn1	0.143707	0.0545603	0.582003
Btbd9	-0.13454	0.0545648	0.582003
Gm29609	0.698991	0.0546707	0.582787
Nudcd2	0.113745	0.0547146	0.582909
Cndp2	0.111089	0.0548225	0.583712
Metrnl	0.257646	0.0549134	0.584026
Zcchc8	-0.120336	0.054917	0.584026
Tbc1d2	0.419671	0.0550211	0.584633
Wdr76	-0.288463	0.0550582	0.584633
Paqr7	-0.236134	0.0550718	0.584633
Phldb1	0.220033	0.0551361	0.584961
Sros1	0.650617	0.0551678	0.584961
Prorp	-0.119103	0.0552856	0.585596
Srrm4	0.269144	0.0552929	0.585596
Thada	-0.161787	0.0554084	0.585685
Ccdc61	0.177602	0.0554188	0.585685
Hdac3	0.113816	0.0554305	0.585685
Maff	0.386696	0.0554317	0.585685
Pmepa1	0.377745	0.0555698	0.586798
Fam53b	0.13267	0.0556573	0.587067
Nadsyn1	0.135207	0.0556605	0.587067
Mvp	0.143897	0.0558124	0.587295
Sema6a	-0.256128	0.0558192	0.587295
Nap1l5	-0.751383	0.0558219	0.587295
Cd68	0.258228	0.0558904	0.587295
Add3	-0.187223	0.0559087	0.587295
Spop	-0.0981676	0.0559105	0.587295
Fhl3	0.532718	0.0559111	0.587295
Map4k2	-0.122251	0.0559562	0.587426
Relt	0.476799	0.0560603	0.587955
Jtb	-0.101496	0.0560887	0.587955
Sh2d4a	0.26148	0.0561048	0.587955
Vwa8	-0.132534	0.0561667	0.58826
Dynlrb1	-0.106083	0.0562699	0.588332
1810008I18Rik	-0.178268	0.0562857	0.588332
Gtf2i	-0.103126	0.0563104	0.588332
Wdr55	0.152377	0.0563491	0.588332
Cbx5	-0.124876	0.05637	0.588332
Gm10030	-0.329501	0.0563816	0.588332
Parp9	0.125592	0.0564614	0.588332
Clock	-0.12601	0.0564639	0.588332
Mif	0.13881	0.0564683	0.588332
Tcf7	0.2385	0.0566111	0.589303
Fkbp3	0.120886	0.0566272	0.589303
H19	0.717655	0.0568079	0.589704
Arhgap12	-0.111644	0.056818	0.589704
Gm5559	0.323829	0.0568725	0.589704
Ptk2b	-0.134291	0.0568847	0.589704
Rasgrp2	0.157116	0.0569	0.589704
Cd160	0.537018	0.0569434	0.589704
Slc9a7	-0.482491	0.0569623	0.589704
Il15ra	-0.142645	0.0569722	0.589704
Mmp21	0.854605	0.056981	0.589704
Kdm3b	-0.10713	0.056994	0.589704
Cdk2ap1rt	0.229099	0.0570633	0.590081
Ahr	-0.181374	0.0571333	0.590465
Sec22c	-0.200468	0.0572771	0.591182
Fam210b	-0.11165	0.057304	0.591182
Itch	-0.107698	0.0573254	0.591182
Cd63	0.434092	0.057335	0.591182
Rchy1	0.106683	0.0574249	0.591182
Klhl26	0.206346	0.0575268	0.591182
Mir6993	-0.861106	0.0575554	0.591182
Nt5c1b	0.828808	0.0575788	0.591182
Cyp2a4	0.961954	0.0576055	0.591182
Prr16	-0.154237	0.0576476	0.591182
Clba1	0.559939	0.0576805	0.591182
Myo1h	0.976586	0.0576893	0.591182
Maneal	-0.908482	0.0576893	0.591182
mt-Nd4	-0.122024	0.0577027	0.591182
Trpt1	0.236316	0.057812	0.591182
Dennd2c	-0.472016	0.0578457	0.591182
Hadha	-0.115395	0.0578628	0.591182
Nlrp1b	0.401492	0.0578638	0.591182
Card19	0.170812	0.0578762	0.591182
Fndc8	-0.651226	0.0578945	0.591182
Mcm3ap	-0.122966	0.0579252	0.591182
Lrrc4	0.800267	0.0579786	0.591182
Igkv3-10	-0.746686	0.0580023	0.591182
Maco1	-0.125606	0.0580609	0.591182
Id2	-0.232804	0.0580889	0.591182
Ptdss1	-0.124484	0.0581679	0.591182
Scgb1c1	-0.773515	0.058189	0.591182
Aox2	-0.773476	0.058189	0.591182
Gm26544	0.767494	0.058189	0.591182
Zfp213	-0.201188	0.0582104	0.591182
Exosc7	0.111108	0.0582458	0.591182
Zbtb46	-0.180671	0.0582852	0.591182
1700056E22Rik	0.344209	0.0582888	0.591182
Ssbp2	-0.329059	0.058339	0.591358
Pacsin3	0.136128	0.0584178	0.591822
Nomo1	-0.108627	0.058459	0.591906
Trank1	0.682428	0.0585709	0.592704
Tpm1	0.172271	0.0587134	0.593503
1700010I14Rik	0.555967	0.0587159	0.593503
Xkrx	-0.84487	0.0587803	0.593521
Thumpd2	0.266117	0.0588057	0.593521
Cbr2	-0.666571	0.0588781	0.593521
Gm17399	-0.69898	0.0588954	0.593521
Hmgcs2	-0.133049	0.0589245	0.593521
Hvcn1	-0.415907	0.0589725	0.593521
Znrf2	-0.0986365	0.0590717	0.593521
Sap30	0.24012	0.0590885	0.593521
Bcar3	-0.111744	0.0591091	0.593521
Gm5544	0.720188	0.0591454	0.593521
Cdc42ep1	0.156607	0.0591933	0.593521
Rrad	0.517465	0.0592422	0.593521
Mug-ps1	-0.332812	0.0592569	0.593521
Hjv	0.161254	0.0592688	0.593521
Parp3	0.155031	0.0592847	0.593521
Ubr3	-0.122067	0.0593621	0.593521
Cd9	0.263019	0.0594259	0.593521
Tnfaip6	0.717783	0.0595032	0.593521
Sh3bp2	0.260832	0.0595282	0.593521
Gm24840	-0.870024	0.0595738	0.593521
Tarbp1	0.174748	0.0595966	0.593521
Tmprss15	0.917614	0.0596783	0.593521
Tm4sf19	0.911794	0.0596783	0.593521
Gm27027	0.911777	0.0596783	0.593521
Gm2076	0.911776	0.0596783	0.593521
Gpr31b	0.866977	0.0596783	0.593521
Serpina9	0.842585	0.0596783	0.593521
Stab2	-0.196446	0.0597245	0.593521
Slc27a2	-0.102766	0.0597428	0.593521
Decr2	-0.124618	0.0598288	0.593521
Klf1	0.281797	0.0598965	0.593521
Rcor3	0.172688	0.059898	0.593521
Rnf166	0.132077	0.059908	0.593521
C3	0.149229	0.0599206	0.593521
Tmem185a	-0.136105	0.0599679	0.593521
Hsf2	-0.144464	0.0599834	0.593521
Gm5431	0.382838	0.0600263	0.593521
Cdcp1	0.186123	0.0600748	0.593521
mt-Tv	-0.711169	0.0600894	0.593521
Gm10384	-0.711165	0.0600894	0.593521
Pira12	0.705056	0.0600894	0.593521
Cluap1	-0.245183	0.0601054	0.593521
Ttc28	-0.229261	0.0601838	0.593834
Rapgef6	-0.12248	0.0602033	0.593834
Pdxdc1	-0.107903	0.0602948	0.59441
Hspb2	-0.65561	0.060534	0.595787
H1f3	0.6828	0.0605379	0.595787
Fosl1	0.677677	0.0605388	0.595787
Fam91a1	-0.0937579	0.0605671	0.595787
Calm3	0.110355	0.0606525	0.596301
Gpr4	0.301455	0.0607417	0.596735
Ephb1	-0.711203	0.0607632	0.596735
Gm2237	-0.8861	0.0609102	0.597852
Gm18228	0.769807	0.0609914	0.598322
Abca5	-0.182281	0.0610747	0.598694
Npc2	0.126613	0.0611563	0.598694
Phf11d	0.291556	0.061188	0.598694
Mob1b	-0.112935	0.0611928	0.598694
Sp4	-0.252527	0.061196	0.598694
Tbx3os1	-0.3431	0.0612354	0.598753
Igsf10	-0.380677	0.0612695	0.598761
Zkscan1	-0.121894	0.0614082	0.599791
Clns1a	0.0986421	0.061587	0.600996
Impg2	-0.317211	0.0616451	0.600996
Mitd1	0.170944	0.0616509	0.600996
Sgf29	-0.127291	0.0617115	0.600996
1700028E10Rik	-0.363659	0.0617264	0.600996
Gm3704	-0.363659	0.0617324	0.600996
Pde8a	-0.106162	0.0617964	0.601293
Cyp2d38-ps	-0.244812	0.06185	0.601489
Tnfrsf10b	0.458664	0.0620595	0.60272
Smarcal1	-0.139838	0.0620616	0.60272
Tespa1	-0.731168	0.0621101	0.60272
Vps51	-0.300342	0.0621827	0.60272
Plekha4	0.34655	0.0621981	0.60272
Vapa	0.0948754	0.0622179	0.60272
Rerg	-0.268799	0.0622216	0.60272
Nr1h5	-0.209739	0.0622738	0.60272
Cstdc4	0.788007	0.0622786	0.60272
Aaas	0.163952	0.062357	0.603153
Ghr	-0.134149	0.0623936	0.603183
Mug2	0.538545	0.06257	0.604199
Ccdc62	-0.271815	0.0626072	0.604199
Prelp	-0.130491	0.0626259	0.604199
Cep350	-0.131183	0.0626384	0.604199
Jkamp	-0.120901	0.0626937	0.604199
Gm22358	-0.805569	0.0627005	0.604199
Gm14418	0.472763	0.0627687	0.604485
Rnf213	0.203726	0.0628021	0.604485
Fkbp11	0.248548	0.0628311	0.604485
Lce6a	-0.888554	0.0629889	0.605678
Smad1	0.156092	0.0630248	0.605699
Olfml3	0.30033	0.0630944	0.605719
Tmem116	0.330369	0.0631449	0.605719
Bach1	-0.165836	0.0631577	0.605719
Hook1	-0.106681	0.0631618	0.605719
Gsdmd	0.135391	0.0632544	0.606284
Kat8	-0.115692	0.0632984	0.606382
Ric8a	0.125954	0.0633846	0.606884
mt-Nd6	-0.124012	0.0634412	0.607003
Mir7001	0.974918	0.0634646	0.607003
Gm15746	-0.259148	0.0635476	0.607029
Atad2b	-0.126618	0.0635555	0.607029
Adcy6	-0.121461	0.0635687	0.607029
Foxo4	-0.11339	0.0636377	0.607047
Pcdhga12	-0.559624	0.0636382	0.607047
Galnt14	-0.656629	0.0636895	0.607214
Gps1	-0.107263	0.0638744	0.608654
Sema6b	0.219122	0.0639957	0.609486
Tor1b	-0.115514	0.0641545	0.610675
2010001A14Rik	0.237345	0.0643326	0.611812
Prkg1	-0.385996	0.0643616	0.611812
P2rx5	-0.623757	0.0643761	0.611812
Meiob	0.255927	0.0644276	0.61194
Mapk7	0.253586	0.0644577	0.61194
Vkorc1	-0.147427	0.0644933	0.611954
Sdcbp	0.109217	0.0645289	0.611969
Ehbp1l1	0.163958	0.0645728	0.612061
Dbil5	-0.69351	0.0647059	0.612793
Ascc1	0.13643	0.0647182	0.612793
Aqp8	0.226055	0.0647966	0.613212
Pced1b	0.228672	0.0650039	0.614772
Tspan1	0.82346	0.0650299	0.614772
Tubb4b	0.162619	0.0651597	0.615045
Pdzd4	0.433859	0.0652696	0.615045
Bace1	-0.113826	0.0653244	0.615045
Espn	0.358822	0.0653311	0.615045
Aplnr	0.927368	0.0653327	0.615045
Stpg3	0.92734	0.0653327	0.615045
Gm7446	0.890147	0.0653327	0.615045
Gm12816	-0.894655	0.0653327	0.615045
Mir194-2	0.729816	0.0654441	0.615533
Arsb	-0.119933	0.0655018	0.615533
Ngb	-0.808818	0.0655042	0.615533
Angpt4	0.893901	0.0655333	0.615533
Zfp870	0.18861	0.065601	0.615533
Zfp512	-0.136206	0.0656221	0.615533
Zfp236	-0.115226	0.0656244	0.615533
Dgkg	-0.664223	0.0659208	0.617087
Saysd1	0.131105	0.0659919	0.617087
Ccr9	-0.453013	0.0660907	0.617087
4930595D18Rik	-0.850948	0.0660992	0.617087
L3mbtl1	-0.826114	0.0660992	0.617087
H4c18	0.872882	0.0660992	0.617087
Tmem95	0.861363	0.0660992	0.617087
Fscn2	0.861298	0.0660992	0.617087
Ppp1r3a	0.844992	0.0660992	0.617087
Top2b	-0.114299	0.066252	0.617876
Bltp2	-0.0978601	0.0662526	0.617876
Thrsp	0.313573	0.0663214	0.618142
Adprhl1	0.671361	0.0663817	0.618142
Dab2	-0.201083	0.0664165	0.618142
Gstp1	-0.191479	0.0664188	0.618142
Pvr	0.219796	0.0665207	0.61877
Slc35f2	0.263976	0.0665768	0.618971
Ldah	-0.118302	0.0666495	0.619047
G6pc2	0.807337	0.066682	0.619047
9030616G12Rik	-0.319274	0.0666883	0.619047
Gli2	0.66799	0.0667601	0.619393
Ankib1	-0.10566	0.0668168	0.619599
Sdsl	0.252776	0.066895	0.619678
Mettl21c	-0.774434	0.0669267	0.619678
Rpl18-ps2	-0.615554	0.0669288	0.619678
Cfap157	0.55964	0.0670032	0.6198
Fam222b	-0.117962	0.0670158	0.6198
Npr2	-0.158307	0.0670455	0.6198
Igkv5-48	0.736972	0.0671603	0.620542
Hars2	-0.104912	0.067204	0.620626
Itgax	0.432931	0.06735	0.621655
Pear1	-0.122117	0.0674662	0.621905
Atp6v1g1	0.100471	0.0674723	0.621905
Syde1	-0.181182	0.0675599	0.621905
B4gat1	-0.135143	0.0675876	0.621905
Cpne9	0.733942	0.067591	0.621905
Sord	-0.155664	0.0675942	0.621905
Zfp426	-0.140485	0.0676265	0.621905
Prickle1	-0.241642	0.067654	0.621905
Sp1	-0.112041	0.0677359	0.621982
Ccdc8	-0.308501	0.0677855	0.621982
Palmd	-0.145388	0.0677875	0.621982
Arhgdia	0.135864	0.067801	0.621982
Sh3kbp1	0.239514	0.0679035	0.622605
Adgrf5	-0.236623	0.0679729	0.622923
Selenok-ps1	0.782889	0.0680277	0.623108
Phlpp1	-0.184694	0.0680746	0.623219
Phf11a	0.608485	0.0681674	0.623648
Xrcc3	0.171984	0.0682081	0.623648
Slc2a6	0.625563	0.0682256	0.623648
Gm8355	-0.324096	0.0683709	0.624658
Tpk1	-0.161393	0.0684319	0.624898
Srgn	0.296185	0.0685095	0.625228
Cerk	0.184881	0.0685714	0.625228
Btbd3	0.130786	0.0685725	0.625228
Rap2a	-0.151512	0.0687175	0.626232
Fbxo42	0.143487	0.0689693	0.627332
Cspp1	-0.121318	0.0689941	0.627332
Ggt5	0.220579	0.0690591	0.627332
Vipr1	-0.158969	0.069062	0.627332
Cenpt	0.287058	0.0690772	0.627332
Otud6b	-0.0978116	0.069082	0.627332
Clec12a	0.260082	0.0690826	0.627332
Usp9x	-0.147174	0.06916	0.627717
Sorbs2	-0.202339	0.0692196	0.627941
Gm22772	0.741636	0.0693591	0.628374
Ptpn22	0.29254	0.0693997	0.628374
Akap9	-0.107267	0.0694003	0.628374
Psat1	0.578347	0.0694098	0.628374
Slc18a2	-0.213822	0.0694423	0.628374
Zmat3	0.133409	0.0694803	0.628401
Mrpl13	0.111262	0.0695391	0.628616
E230016M11Rik	0.48246	0.0696637	0.629426
Cth	0.243046	0.0697091	0.62952
Stk17b	0.294367	0.0699802	0.631384
Zbtb7c	-0.374924	0.0700228	0.631384
Exd2	-0.143414	0.0700948	0.631384
Parl	0.103131	0.0701415	0.631384
Cdc25c	0.716355	0.0701448	0.631384
Fmo4	0.17725	0.0701464	0.631384
Tmem144	0.221581	0.0702202	0.631384
Tmem42	-0.241741	0.0702864	0.631384
Gpr132	0.578192	0.0702886	0.631384
Med18	-0.266732	0.0703216	0.631384
[truncated: 15,963 more rows]
