# Supplementary material for: Hepatocyte-specific Cas9-mediated editing of G6pc and Slc37a4 elicits comparable biochemical and regulatory responses between glycogen storage disease (GSD) type Ia and Ib mice
Source: Mol Metab. 2026 Jun 10;110:102393. doi: 10.1016/j.molmet.2026.102393 (PMC13316303; doi:10.1016/j.molmet.2026.102393)
Supplement: Table S6 [file mmc6.xlsx]

## Sheet: IavsWT_all
GSD Ia vs Control	log2FC	PValue	FDR
ACLY	2.06092	2.99997e-106	9.72589e-103
GPI1	2.01325	5.27926e-91	8.55768e-88
DAK	2.07016	7.58874e-82	8.2009e-79
APOA4	2.20158	3.22997e-65	2.61789e-62
GYG	-4.54573	1.50767e-60	9.77571e-58
ALDOB	1.69414	2.06368e-51	1.11507e-48
PKLR	1.60107	1.48585e-49	6.8816e-47
ACACA	1.3859	3.21311e-48	1.30211e-45
PPP1R3G	3.42201	1.13728e-46	4.09675e-44
FASN	1.44669	2.00166e-46	6.48939e-44
SELENBP2	-1.74787	8.97988e-46	2.64662e-43
CES1G	-1.73429	4.93021e-45	1.29901e-42
PGD	1.26777	5.20884e-45	1.29901e-42
ETNPPL	1.60324	3.58845e-41	8.30983e-39
GPD1	1.20493	1.50065e-40	3.2434e-38
ME1	1.4965	1.06644e-39	2.16088e-37
IMPA2	3.87803	1.21318e-34	2.3136e-32
CYP2A5	-1.86374	4.01361e-31	7.22895e-29
DBT	-1.08113	2.98011e-26	5.08501e-24
IVD	-1.2039	7.95415e-26	1.28937e-23
SLC10A1	1.85305	2.86358e-25	4.42083e-23
GPD2	1.16588	5.25192e-25	7.73942e-23
PFKL	1.21326	2.08465e-23	2.93845e-21
CYP2C70	-1.73382	3.73305e-23	5.04273e-21
FBP1	1.0038	5.02574e-23	6.51738e-21
NNMT	1.11492	5.80898e-23	7.24335e-21
ELOVL5	2.42355	1.43125e-22	1.71856e-20
ENPEP	1.25638	5.01944e-22	5.8118e-20
LTF	2.78393	1.26884e-21	1.41848e-19
AGXT2	-1.207	2.4505e-21	2.64817e-19
SLC25A22	1.21627	2.74749e-21	2.87334e-19
SARDH	-0.974824	7.01031e-21	7.10232e-19
THRSP	1.27586	7.42091e-21	7.29048e-19
SERPINA1E	-2.33664	1.07464e-20	1.0247e-18
PRODH	-0.958744	2.17767e-20	2.01714e-18
CYP1A2	-1.37483	2.38424e-20	2.14714e-18
TM6SF2	3.16152	4.3529e-20	3.81408e-18
CES2C	-1.26875	4.69423e-20	4.00492e-18
HIBADH	-1.1556	7.43376e-20	6.17955e-18
KHK	1.00982	1.51356e-19	1.22674e-17
ACOT11	1.412	5.03464e-19	3.98105e-17
SCD1	1.97226	8.97003e-19	6.92401e-17
GYS2	1.10664	3.85995e-18	2.91022e-16
LDHA	0.765759	4.08869e-18	3.01262e-16
MPO	2.86894	5.22898e-18	3.76719e-16
AADAT	-1.17556	6.43016e-18	4.53186e-16
S100A9	4.7171	6.86237e-18	4.73357e-16
GAPDHS	1.07451	1.9507e-17	1.31753e-15
ASPG	0.877222	2.93033e-17	1.9388e-15
KCNA10	-1.18333	7.01075e-17	4.54577e-15
ALAS1	-2.10461	1.1492e-16	7.3053e-15
MMAB	-1.30344	1.86806e-16	1.16466e-14
CES1D	-0.936092	1.90931e-16	1.16792e-14
AOX3	-1.21142	2.20701e-16	1.32503e-14
GCAT	-0.932141	2.35895e-16	1.39049e-14
BCKDHB	-0.746102	3.33121e-16	1.92853e-14
CES2A	-1.2538	4.51608e-16	2.56862e-14
H2-D1	0.884578	5.2804e-16	2.95156e-14
UPB1	-1.43119	5.52907e-16	3.03818e-14
ALDH6A1	-0.813529	1.83513e-15	9.91581e-14
INMT	-0.88801	2.63126e-15	1.39845e-13
TMEM135	1.49832	3.00545e-15	1.57156e-13
RPIA	1.48437	3.29564e-15	1.69595e-13
PRKAG1	0.887574	4.04296e-15	2.04801e-13
LPIN1	1.11856	4.63508e-15	2.31184e-13
ENO1B	0.801758	6.85037e-15	3.36498e-13
ITIH4	1.06333	7.18703e-15	3.47766e-13
HINT2	-0.837357	7.80447e-15	3.7209e-13
NADK2	-0.816093	1.12136e-14	5.26878e-13
RGN	-0.82861	1.19721e-14	5.54481e-13
PRKAA2	1.1833	1.36035e-14	6.21162e-13
UGT1A9	1.22633	4.25988e-14	1.91808e-12
SULT1B1	-0.888602	4.31893e-14	1.91808e-12
NAGS	-1.13628	4.49556e-14	1.96954e-12
FUK	1.44608	6.09719e-14	2.63561e-12
CAR5A	-0.951562	6.69055e-14	2.85405e-12
RPS6KA3	1.91546	8.2991e-14	3.49425e-12
HDHD3	-0.893548	8.55623e-14	3.55632e-12
KYNU	0.698476	1.01817e-13	4.17835e-12
MVP	0.675955	1.13207e-13	4.56229e-12
ABAT	-0.894066	1.13987e-13	4.56229e-12
SULT1A1	-0.714963	1.25911e-13	4.97809e-12
CES1F	-0.889827	1.30604e-13	5.10143e-12
PRUNE	1.90016	1.5311e-13	5.90931e-12
OTC	-0.788151	1.95986e-13	7.47512e-12
PTGS1	1.88245	2.02081e-13	7.618e-12
H2-Q10	0.693905	2.29913e-13	8.56756e-12
HP	-1.32383	3.01384e-13	1.10784e-11
GLS2	-0.823697	3.04127e-13	1.10784e-11
GSTA4	-0.797125	3.24449e-13	1.16874e-11
BCKDHA	-0.654116	3.47249e-13	1.23712e-11
CYP2D9	-0.786948	3.82356e-13	1.34739e-11
D10JHU81E	-0.643009	6.08521e-13	2.12132e-11
CTSF	-0.95809	6.24049e-13	2.15231e-11
GSTT2	-0.721615	6.76169e-13	2.30752e-11
SULT2A1	-0.851429	8.15942e-13	2.7555e-11
ACSM1	-0.810511	1.50746e-12	5.03833e-11
TGFB3	3.48164	2.11239e-12	6.98812e-11
TUBB2A	0.860765	2.56552e-12	8.40143e-11
APOE	0.644913	2.85739e-12	9.26364e-11
GAPDH	0.984607	3.03189e-12	9.73206e-11
CPS1	-0.8077	3.25711e-12	1.03525e-10
COMT	0.566911	3.32188e-12	1.03707e-10
PRKAB1	1.77601	3.3268e-12	1.03707e-10
PANK1	1.15143	4.13383e-12	1.27637e-10
ACOX1	-0.590041	4.98197e-12	1.52373e-10
HSD3B5	-1.57613	5.88594e-12	1.78339e-10
PXMP4	1.47623	8.18815e-12	2.45796e-10
ACSM5	-0.812289	8.37725e-12	2.49165e-10
OCIAD2	3.3015	8.89937e-12	2.62289e-10
MT-ND4	0.969944	9.47772e-12	2.76818e-10
SRD5A1	1.60043	9.65879e-12	2.79588e-10
BDH2	-1.89292	1.18055e-11	3.38702e-10
SERPINF1	1.90664	1.23598e-11	3.51496e-10
LGALS9	0.822035	1.47662e-11	4.12952e-10
ABCD3	1.05888	1.47756e-11	4.12952e-10
ACSM3	-0.787344	1.55712e-11	4.31469e-10
ABCG2	1.79541	1.61866e-11	4.4472e-10
ERMP1	1.83239	1.86507e-11	5.08115e-10
KEG1	-0.833765	1.99509e-11	5.39006e-10
SERPINA3N	1.38268	2.04379e-11	5.476e-10
HNRNPC	-1.06901	2.59691e-11	6.90096e-10
DHRS7	1.39712	3.34333e-11	8.81225e-10
SLC25A4	2.51285	3.45999e-11	9.0462e-10
SUOX	-0.747493	3.92186e-11	1.01717e-09
SEC14L4	-0.575086	5.12505e-11	1.31868e-09
ABHD3	1.82387	5.20198e-11	1.32794e-09
GSTA3	-0.772775	5.24367e-11	1.32812e-09
AGPAT3	1.21106	6.36002e-11	1.59839e-09
SLC25A15	0.81711	6.642e-11	1.65641e-09
ACADSB	-0.599465	7.36617e-11	1.82299e-09
HSD17B10	-0.583953	7.9495e-11	1.9464e-09
HSD17B11	-0.65116	7.98492e-11	1.9464e-09
FECH	-0.846925	9.27834e-11	2.2448e-09
ADHFE1	-0.705503	9.65435e-11	2.30205e-09
ASS1	-0.557729	9.65695e-11	2.30205e-09
NDUFA1	1.89259	1.15793e-10	2.72446e-09
GSTT3	-0.771006	1.1597e-10	2.72446e-09
MT-ATP8	6.22733	1.18533e-10	2.76462e-09
SCP2	0.505825	1.39654e-10	3.234e-09
APRT	0.969241	1.56682e-10	3.60257e-09
ERLIN2	3.96028	1.69652e-10	3.87331e-09
LRRC48	-0.778851	1.72907e-10	3.92003e-09
ACAD10	-0.654757	2.01539e-10	4.53742e-09
CYP2C54	-1.00133	2.13128e-10	4.76525e-09
UGP2	0.684214	2.6604e-10	5.90754e-09
LGALS8	1.38715	3.01416e-10	6.64755e-09
MTTP	0.571006	3.41281e-10	7.47589e-09
CADPS2	-2.01046	3.49924e-10	7.61377e-09
SOD2	-0.738415	3.5717e-10	7.71964e-09
SLC2A2	1.08051	4.28574e-10	9.14788e-09
PPT1	-0.684975	4.28895e-10	9.14788e-09
GLDC	-0.674072	4.36942e-10	9.2586e-09
PEX11B	1.77865	4.83359e-10	1.01757e-08
TMEM120A	4.0969	5.01473e-10	1.04889e-08
GPT	-0.678432	5.14928e-10	1.07013e-08
IDH2	-0.594839	5.46699e-10	1.12892e-08
TBC1D24	1.68389	6.41734e-10	1.31677e-08
AK3	-0.537663	9.46592e-10	1.93009e-08
VKORC1L1	2.60805	1.11555e-09	2.26038e-08
UMPS	0.653767	1.15921e-09	2.33426e-08
IFITM3	1.31253	1.18422e-09	2.36094e-08
SELT	2.22522	1.18703e-09	2.36094e-08
FDX1	-0.775181	1.24308e-09	2.45736e-08
GOT1	0.619896	1.2524e-09	2.46078e-08
DCXR	-0.62163	1.40347e-09	2.741e-08
GCDH	-0.689357	1.48207e-09	2.87718e-08
ALDH1B1	-0.66238	2.01758e-09	3.89344e-08
SULT1D1	-0.617166	2.06831e-09	3.96773e-08
BHMT	-0.843351	2.25343e-09	4.29742e-08
ACSL5	0.809026	2.60905e-09	4.94651e-08
FAM210A	1.93299	2.77359e-09	5.22789e-08
GSTA2	-0.893525	3.12205e-09	5.85069e-08
CES3B	-0.75041	3.37715e-09	6.29237e-08
HNRNPL	-0.739896	3.43289e-09	6.35967e-08
ISOC2A	-0.697132	3.59872e-09	6.629e-08
ETHE1	-0.865865	3.73728e-09	6.77649e-08
SGK2	-1.04775	3.74125e-09	6.77649e-08
COQ9	-0.755692	3.74149e-09	6.77649e-08
CD36	1.42674	4.04319e-09	7.28223e-08
MCCC2	-0.572098	5.44906e-09	9.76014e-08
NDUFB6	1.20562	5.60674e-09	9.98739e-08
OSBPL11	2.69956	7.7336e-09	1.37007e-07
ANXA1	0.95236	8.38389e-09	1.47721e-07
CYP2E1	-0.762247	8.55594e-09	1.49937e-07
ECHDC3	-0.61962	9.29055e-09	1.61935e-07
HSPE1	-0.627278	1.06375e-08	1.84422e-07
ALDH7A1	-0.595319	1.16081e-08	2.00178e-07
CLYBL	-0.572555	1.3332e-08	2.2869e-07
SLC9A3R1	-0.733708	1.38505e-08	2.36334e-07
PPFIBP1	3.20453	1.39823e-08	2.37333e-07
CAR3	-0.792533	1.55493e-08	2.62557e-07
CES3A	-0.590005	1.58702e-08	2.66587e-07
LONP1	-0.511405	1.64787e-08	2.75381e-07
CYP2C37	-0.950052	1.6994e-08	2.82536e-07
EHD4	2.54412	1.91905e-08	3.17427e-07
GYS1	1.43962	1.94919e-08	3.20776e-07
NDUFB9	0.691173	1.99598e-08	3.26817e-07
CLPP	-0.643107	2.1104e-08	3.43815e-07
SLC38A3	0.987444	2.25147e-08	3.64964e-07
TMEM258	2.66246	2.66557e-08	4.2994e-07
TMEM147	2.01967	2.70708e-08	4.34473e-07
DHTKD1	-0.661443	3.22004e-08	5.14254e-07
ACAA2	-0.461573	3.77925e-08	6.00604e-07
PIK3C2A	1.60442	3.85755e-08	6.10058e-07
NDUFA11	0.726902	4.15181e-08	6.53406e-07
PPIF	-0.80944	4.28205e-08	6.70648e-07
ETFB	-0.522498	4.31722e-08	6.72905e-07
AMFR	1.7688	4.40532e-08	6.83352e-07
GPX1	-0.559082	4.7564e-08	7.34298e-07
TNFRSF11B	-0.935689	4.89573e-08	7.52226e-07
UOX	1.1693	5.12371e-08	7.83541e-07
NAPSA	-0.714874	5.15903e-08	7.85238e-07
DERL2	1.55373	5.30013e-08	8.02945e-07
MT-ND2	2.01089	5.41932e-08	8.17183e-07
ECHDC1	-0.446706	5.90646e-08	8.86516e-07
ETFA	-0.526528	6.06037e-08	9.05424e-07
CYP27A1	-0.541532	6.11154e-08	9.08881e-07
MUP20	-0.960976	6.28245e-08	9.30032e-07
SAMM50	0.831658	7.62786e-08	1.12407e-06
APOC4	1.29991	7.91232e-08	1.16065e-06
APOO	0.91974	7.94772e-08	1.16065e-06
BSG	1.01104	8.39426e-08	1.22037e-06
NAGA	-0.744429	9.36133e-08	1.35489e-06
FGL1	2.58058	9.41183e-08	1.35614e-06
MCCC1	-0.596818	9.54412e-08	1.36912e-06
UPP2	-1.66565	1.08093e-07	1.54377e-06
GOPC	2.23604	1.10239e-07	1.56752e-06
TPP1	-0.468221	1.14602e-07	1.62244e-06
DERL1	1.50959	1.1755e-07	1.65448e-06
CHCHD3	0.826441	1.17885e-07	1.65448e-06
CYP8B1	0.96943	1.1974e-07	1.67326e-06
MT-ND5	0.981697	1.27554e-07	1.7748e-06
NDRG2	-0.426861	1.31535e-07	1.82238e-06
AFMID	-0.65829	1.34284e-07	1.85255e-06
ALDH4A1	-0.522074	1.35295e-07	1.85858e-06
SAR1B	-0.456102	1.40965e-07	1.9283e-06
TST	-0.571632	1.42377e-07	1.93944e-06
PAQR9	1.91827	1.43897e-07	1.95194e-06
TAP1	1.33043	1.59118e-07	2.14942e-06
TECR	1.07675	1.63253e-07	2.19303e-06
AUH	-0.552503	1.637e-07	2.19303e-06
ELOVL6	1.75214	1.65281e-07	2.20511e-06
FN1	0.703004	1.69075e-07	2.24648e-06
FDXR	-0.644465	1.75536e-07	2.3228e-06
SERPINA3M	0.62521	1.91575e-07	2.52475e-06
MANBA	-0.88143	1.93909e-07	2.54516e-06
HPGD	-0.993103	1.9571e-07	2.55844e-06
FAH	-0.559274	2.18768e-07	2.84837e-06
HMGCS2	0.499598	2.27003e-07	2.94377e-06
FBL	-0.825736	2.35563e-07	3.04261e-06
SLC16A1	1.56066	2.44247e-07	3.14226e-06
NAT8	-1.76441	2.48478e-07	3.18406e-06
AKR1C6	-0.527667	2.59116e-07	3.3073e-06
FERMT3	1.04917	2.72267e-07	3.46153e-06
KRT26	-4.11599	2.77051e-07	3.50859e-06
CPOX	-0.521956	2.87028e-07	3.6208e-06
NDUFB4	0.607443	2.89627e-07	3.63943e-06
PEX3	1.08175	2.96379e-07	3.70989e-06
API5	-0.886237	3.10972e-07	3.87743e-06
F10	1.70799	3.12156e-07	3.87743e-06
SLC25A17	2.41898	3.13558e-07	3.87998e-06
AASS	-0.446523	3.1697e-07	3.90729e-06
PSMF1	2.21956	3.3525e-07	4.11697e-06
MVK	-0.681813	3.38368e-07	4.13958e-06
NDUFC2	0.698377	3.46952e-07	4.22865e-06
AGXT	0.76329	3.5061e-07	4.25722e-06
PCX	0.451816	3.66441e-07	4.43284e-06
SURF1	1.38095	3.7528e-07	4.52289e-06
COQ5	-0.737895	4.14311e-07	4.9748e-06
CELSR3	-0.886216	4.41984e-07	5.2875e-06
GM4952	-0.638493	4.53547e-07	5.40588e-06
SQRDL	0.492843	5.05767e-07	6.00621e-06
ENTPD5	-0.519682	5.27556e-07	6.24211e-06
ECHS1	-0.51757	5.32948e-07	6.28297e-06
FXYD1	1.14532	5.74781e-07	6.75159e-06
ATP1A1	0.808422	5.7835e-07	6.769e-06
NDUFA13	0.707983	5.96014e-07	6.95064e-06
UBA6	3.42722	6.38955e-07	7.39351e-06
TACO1	-0.530619	6.40387e-07	7.39351e-06
ADCK5	1.82738	6.40831e-07	7.39351e-06
NME3	-0.702714	6.45056e-07	7.41585e-06
EGFR	0.608243	6.61015e-07	7.56985e-06
KDM1A	1.77272	6.63121e-07	7.56985e-06
LDHD	-0.438478	7.27534e-07	8.27602e-06
PRODH2	-0.569917	7.39249e-07	8.37987e-06
VDAC2	0.762717	7.50992e-07	8.48333e-06
H2-K1	0.550009	8.04497e-07	9.03165e-06
IMMT	0.678351	8.05104e-07	9.03165e-06
SHMT2	-0.414713	8.47073e-07	9.44976e-06
CYP2B10	-1.20517	8.48204e-07	9.44976e-06
GALT	-0.583233	8.97979e-07	9.97002e-06
NDUFB5	0.696075	9.09445e-07	1.00629e-05
PRG2	2.8175	9.63371e-07	1.06233e-05
ELOVL2	1.33332	1.04084e-06	1.14386e-05
EHHADH	-0.520686	1.12431e-06	1.23143e-05
HNRNPA2B1	-0.515108	1.19854e-06	1.3083e-05
NDUFA5	0.648127	1.20564e-06	1.31164e-05
ARHGEF18	3.24399	1.21385e-06	1.31615e-05
SLC26A1	1.81913	1.2382e-06	1.33808e-05
CPQ	-0.589832	1.24287e-06	1.33867e-05
XPOT	0.819762	1.29399e-06	1.38911e-05
MAGT1	1.69704	1.32374e-06	1.41636e-05
PPM1K	-1.13165	1.34597e-06	1.4354e-05
TXNDC5	-0.515355	1.36656e-06	1.45259e-05
CHIL3	1.15499	1.44074e-06	1.52643e-05
C1QBP	-0.879434	1.45098e-06	1.53228e-05
HSD17B4	0.360739	1.45909e-06	1.53583e-05
NCEH1	1.11317	1.56071e-06	1.63749e-05
CYP2C50	-1.15381	1.64916e-06	1.7247e-05
AMY1	-1.95484	1.65836e-06	1.72874e-05
MPDU1	0.993796	1.67205e-06	1.73743e-05
PFKM	0.864275	1.73711e-06	1.7971e-05
APOB	0.451682	1.74056e-06	1.7971e-05
GSTM6	-0.534418	1.80864e-06	1.86147e-05
PEX16	0.93707	1.84777e-06	1.89572e-05
MRPL41	2.70663	1.97709e-06	2.022e-05
ACSS3	0.636254	2.01029e-06	2.04949e-05
FBLN1	2.04725	2.03548e-06	2.06866e-05
SLC25A16	2.91834	2.05452e-06	2.08149e-05
FH1	0.440135	2.13963e-06	2.15909e-05
PAPSS2	-0.527635	2.14588e-06	2.15909e-05
NDUFS1	0.542392	2.1511e-06	2.15909e-05
HAGH	-0.461095	2.18758e-06	2.18893e-05
MIA3	-0.956056	2.24852e-06	2.24299e-05
PEX14	0.901587	2.45052e-06	2.43699e-05
COX6B1	0.704875	2.51298e-06	2.49146e-05
ABCB7	1.0627	2.55871e-06	2.52906e-05
SLC25A10	0.624042	2.62546e-06	2.58715e-05
MUT	-0.50473	2.64558e-06	2.59909e-05
NARFL	1.06492	2.7053e-06	2.64972e-05
NIT2	-0.492917	2.76047e-06	2.69561e-05
SLC35A3	1.28903	2.87454e-06	2.79857e-05
TOR1AIP1	2.02636	3.05933e-06	2.96956e-05
ADCK3	-0.527151	3.08428e-06	2.98484e-05
NDUFA6	0.573145	3.11339e-06	3.00405e-05
NDUFA10	0.558515	3.12876e-06	3.00992e-05
TUFM	-0.39422	3.21917e-06	3.08774e-05
GCHFR	-0.669168	3.32289e-06	3.17782e-05
SMPD2	1.96712	3.41706e-06	3.25827e-05
CFH	0.617435	3.53915e-06	3.36479e-05
AHCY	-0.457539	3.66328e-06	3.47262e-05
COQ6	-0.605415	3.72398e-06	3.51987e-05
ARG1	-0.452537	3.8532e-06	3.63141e-05
NDUFB3	0.6649	3.8663e-06	3.6332e-05
TYMP	1.32189	3.88776e-06	3.64281e-05
GSTT1	-0.406115	4.05503e-06	3.78859e-05
NUDT14	1.22408	4.07917e-06	3.80019e-05
NDUFA4	0.57979	4.23329e-06	3.93247e-05
GSTP1	-0.617684	4.52482e-06	4.19128e-05
NDUFA9	0.533316	4.67615e-06	4.31911e-05
SDHC	0.549528	4.92477e-06	4.53582e-05
ACNAT2	0.537366	5.11208e-06	4.69501e-05
OSTC	1.29376	5.44181e-06	4.98372e-05
TOMM22	1.49355	5.48347e-06	5.00382e-05
SAFB	-1.06126	5.49463e-06	5.00382e-05
DDT	-0.631027	6.24524e-06	5.67145e-05
NDUFS4	0.532498	6.3513e-06	5.75165e-05
STXBP2	1.22886	6.57507e-06	5.92704e-05
SERPINB1A	0.756985	6.59168e-06	5.92704e-05
LPCAT3	0.925487	6.59982e-06	5.92704e-05
BPHL	-0.469822	7.22454e-06	6.47016e-05
PAH	-0.512513	7.51358e-06	6.71048e-05
HTT	2.01592	7.62848e-06	6.79438e-05
AMPD2	0.698965	7.69703e-06	6.83665e-05
ERO1LB	0.640361	7.75361e-06	6.86809e-05
HOGA1	-0.470577	7.82473e-06	6.9122e-05
PLS1	2.12416	8.02026e-06	7.06568e-05
CYP2D26	-0.47112	8.16759e-06	7.17597e-05
MT-CO2	0.556	8.2107e-06	7.18739e-05
UFSP2	0.879045	8.22493e-06	7.18739e-05
MT-ND1	0.631064	8.74951e-06	7.62524e-05
STT3B	1.27886	8.81668e-06	7.66318e-05
MT-CYTB	0.721822	9.15051e-06	7.92534e-05
SLC25A45	0.685775	9.16718e-06	7.92534e-05
GPAM	0.572225	9.30885e-06	8.02523e-05
H2-KE6	-0.418423	9.33224e-06	8.02523e-05
CCDC51	1.15652	9.8049e-06	8.40938e-05
TOLLIP	1.44464	9.84002e-06	8.41724e-05
MUG1	-0.677259	9.98912e-06	8.52229e-05
PDK2	-0.469056	1.01632e-05	8.6348e-05
SERPINA10	0.911765	1.01743e-05	8.6348e-05
TAPBP	1.05808	1.04116e-05	8.81319e-05
SNF8	1.21101	1.06338e-05	8.9778e-05
SSR3	1.31675	1.08579e-05	9.14319e-05
PKM	0.482304	1.12769e-05	9.47146e-05
MIF4GD	1.83704	1.16896e-05	9.79268e-05
MTX2	0.814315	1.18023e-05	9.86162e-05
HMGCL	-0.465534	1.22675e-05	0.00010224
NDUFS8	0.585503	1.27723e-05	0.000106174
UGDH	-0.439177	1.29469e-05	0.000107258
RQCD1	-3.42304	1.29689e-05	0.000107258
MTX1	0.691183	1.31129e-05	0.000108173
ZNFX1	1.80435	1.43591e-05	0.000118153
SQSTM1	1.47432	1.44672e-05	0.000118741
TPD52L2	-1.09724	1.4507e-05	0.000118766
DMGDH	-0.714093	1.48541e-05	0.000121302
EFR3A	3.35072	1.50688e-05	0.000122747
HNRNPD	-0.435826	1.58081e-05	0.000128446
NDUFS3	0.492469	1.60078e-05	0.000129743
PON2	1.07387	1.61864e-05	0.000130864
CBR4	-0.389996	1.63619e-05	0.000131953
44987	0.578569	1.67587e-05	0.000134818
RDX	-0.358356	1.68731e-05	0.000135402
BHMT2	-0.686253	1.76919e-05	0.000141622
SLCO2B1	1.53918	1.82841e-05	0.00014565
SNAP23	1.11987	1.82849e-05	0.00014565
NDUFS2	0.534647	1.84036e-05	0.000146236
STARD10	-0.428359	1.92001e-05	0.000151909
INSR	1.19439	1.92112e-05	0.000151909
FKBP11	1.8526	1.94022e-05	0.000153046
PPA2	-0.498107	1.99306e-05	0.000156833
KLKB1	1.53057	2.08392e-05	0.000163585
HSPD1	-0.421545	2.10165e-05	0.000164578
SCPEP1	-0.507851	2.11064e-05	0.000164884
CISD2	1.24831	2.1945e-05	0.000171023
TMEM167	1.03218	2.20809e-05	0.000171669
UBE2H	1.20667	2.21707e-05	0.000171955
ACOT8	0.489984	2.31948e-05	0.000179469
ERLIN1	1.50497	2.37606e-05	0.000183409
SLC39A14	1.23464	2.44595e-05	0.000188356
NUCB1	-0.931192	2.46473e-05	0.000189352
ALG2	1.319	2.55055e-05	0.000195482
SLC25A11	0.578921	2.57755e-05	0.000197085
F2	0.462082	2.59945e-05	0.000198292
NGP	1.13381	2.64939e-05	0.000201627
MGEA5	1.00773	2.75047e-05	0.00020883
FAM129A	1.38614	2.75703e-05	0.000208839
PEX26	1.14281	2.7737e-05	0.000209612
MAOA	1.32655	2.78789e-05	0.000210194
SEC11A	1.11279	2.91036e-05	0.000218919
IFIH1	1.38236	2.97004e-05	0.000222891
ATP6V0C	1.65306	3.05571e-05	0.00022879
EEF1A2	1.40299	3.10123e-05	0.000231663
TBC1D13	1.53263	3.1493e-05	0.000234713
CHID1	2.27392	3.28068e-05	0.000243944
GBP3	1.4725	3.29437e-05	0.000244143
FAHD1	-0.472821	3.30571e-05	0.000244143
TRAPPC5	2.05043	3.30595e-05	0.000244143
SLC4A1	0.964252	3.37946e-05	0.000249005
SERPINA3K	0.464294	3.39484e-05	0.000249571
NEK7	0.723469	3.45449e-05	0.000253082
SLC25A42	0.772752	3.46001e-05	0.000253082
IQGAP2	-0.343419	3.46602e-05	0.000253082
ACNAT1	1.13003	3.6582e-05	0.000266514
GANAB	-0.368966	3.67025e-05	0.000266792
DPYSL2	-0.415445	3.86297e-05	0.000280174
NDUFB8	0.665182	3.8737e-05	0.000280324
SSR4	1.16766	4.07714e-05	0.00029439
NDUFV1	0.486491	4.10306e-05	0.000295603
GAA	-0.609986	4.14562e-05	0.000298007
S100A8	1.25156	4.20228e-05	0.000301411
MON2	1.34402	4.30737e-05	0.000307784
PROSC	-0.415633	4.31011e-05	0.000307784
ABHD14B	-0.389967	4.37888e-05	0.000312007
44986	0.45089	4.54398e-05	0.000323061
ATP6V0D1	0.540215	4.57411e-05	0.000324491
ENOPH1	1.0042	4.58525e-05	0.000324572
HSD3B3	-0.522356	4.62379e-05	0.000325888
SLC25A3	0.559337	4.62395e-05	0.000325888
MRPS27	-0.522064	4.64012e-05	0.000326319
LDAH	0.774914	4.85036e-05	0.000340365
PEX11G	0.766819	4.87458e-05	0.000341326
FYCO1	1.30632	4.97534e-05	0.00034763
FAHD2A	-0.667278	5.02845e-05	0.000350586
ATP2A2	0.70532	5.05544e-05	0.000351711
GPRIN3	1.67296	5.07156e-05	0.000352077
UQCRQ	0.565403	5.14342e-05	0.000356303
RAI2	-0.517989	5.28661e-05	0.000365441
RTN4	0.86504	5.31545e-05	0.000366653
SLC25A5	0.458897	5.35494e-05	0.000368593
YWHAH	0.49719	5.41462e-05	0.000371911
COX4I1	0.558223	5.59091e-05	0.000383208
PLIN3	0.460353	5.68248e-05	0.000388662
LAD1	0.986107	5.78156e-05	0.000394607
CPT1A	0.491275	6.03619e-05	0.00041112
A1CF	-0.428022	6.11023e-05	0.000415291
MRPL28	1.02672	6.16682e-05	0.00041826
ERP44	-0.404992	6.186e-05	0.000418685
PLD4	0.914629	6.24018e-05	0.000421472
CTSA	-0.532841	6.28723e-05	0.000423767
TPM4	1.42469	6.43019e-05	0.000432504
KRT2	1.44611	6.71021e-05	0.000450404
SLC25A1	0.51083	6.80617e-05	0.000455901
SIGMAR1	0.805983	6.9609e-05	0.000465304
KPNA6	1.16786	7.20159e-05	0.000480402
STAT3	0.440743	7.42829e-05	0.000494508
SULT1C2	0.740957	7.60663e-05	0.000505342
PCMTD1	1.1335	7.78507e-05	0.000516139
SEPP1	1.04682	7.99302e-05	0.000527883
HNRNPK	-0.33864	7.99477e-05	0.000527883
FKBP5	-0.514442	8.11743e-05	0.000534892
SORD	-0.405558	8.15739e-05	0.000536435
DCAF11	-0.538027	8.17922e-05	0.000536782
SET	-0.518637	8.29364e-05	0.000543192
TCP1	0.610156	8.38768e-05	0.000547844
GOLGA4	0.727401	8.39848e-05	0.000547844
KCNMA1	-0.877654	8.45483e-05	0.000550413
DUS3L	1.47262	8.50556e-05	0.000552606
MRPS22	-0.530775	8.75479e-05	0.000567661
DYNLT3	1.57426	8.8163e-05	0.000570508
HNRNPU	-0.380858	9.05465e-05	0.000584764
SNRPD3	-0.472018	9.41461e-05	0.000606102
NDUFS7	0.516696	9.42243e-05	0.000606102
PSAP	-1.60848	9.49933e-05	0.000609838
PHYH	-0.402023	9.52225e-05	0.000610101
TMEM97	1.50438	9.67335e-05	0.00061856
MPST	-0.451095	9.96355e-05	0.000635863
VDAC1	0.533392	0.000104443	0.000665236
DLD	-0.410362	0.000107847	0.000685572
REEP5	0.92262	0.000110544	0.000701341
FKBP4	-0.40168	0.000113085	0.000714971
DNAJB12	0.961017	0.000113134	0.000714971
SURF4	0.72	0.000113414	0.000715345
OPA3	0.668026	0.000114487	0.000719552
SLC25A20	0.505688	0.000114525	0.000719552
SEC24A	-0.340481	0.000114774	0.000719727
TARSL2	1.73449	0.000116743	0.000729674
COA3	0.665553	0.000116811	0.000729674
TMX2	1.8876	0.000119733	0.000745159
GPD1L	0.384612	0.00011975	0.000745159
CLUH	-0.360302	0.000122122	0.000758465
CFB	0.529911	0.000123776	0.000767267
VDAC3	0.600628	0.000124096	0.000767788
OXSM	-0.41866	0.000125407	0.000774417
G6PC	-0.92992	0.000125812	0.000775444
NIPSNAP1	-0.393978	0.000126698	0.000779423
CCT5	0.594002	0.000129058	0.00079192
DDOST	0.813093	0.000129218	0.00079192
PPIB	-0.371613	0.000130102	0.000795832
COX7C	0.520566	0.000130637	0.000797597
BUB3	-0.466562	0.00013525	0.000824213
PDIA2	2.17146	0.000135613	0.000824874
LCLAT1	1.31305	0.000139537	0.00084715
CDA	0.688283	0.000143597	0.000870169
ITGA5	2.10698	0.000145838	0.000881654
ACOT1	-0.472949	0.000146036	0.000881654
CCDC25	-0.53201	0.000147176	0.000886883
QSOX1	1.08728	0.000148336	0.000892218
CYP2C29	0.65583	0.000149825	0.000899507
COTL1	0.396797	0.000150504	0.000901913
LSS	-0.725606	0.000153547	0.000918447
MRPS10	-0.504457	0.000157228	0.000938734
SELO	-0.514445	0.000167549	0.000998519
PXMP2	0.553524	0.000173905	0.0010345
SLC25A25	1.18014	0.000175291	0.00103961
TOMM40	0.730102	0.000175535	0.00103961
ANP32A	-0.379718	0.000175728	0.00103961
SLC12A1	2.16554	0.000176216	0.0010406
NDUFA12	0.534335	0.000177008	0.00104174
CASP6	-0.50706	0.000177365	0.00104174
AACS	0.389923	0.000177372	0.00104174
CALM3	-0.680813	0.000178855	0.00104855
EXOC8	0.997979	0.000182151	0.00106594
ACAA1B	0.356298	0.000186654	0.00109033
PTP4A1	1.2222	0.000188338	0.00109819
CES1E	-0.513844	0.000190675	0.00110982
CYP7B1	-0.903292	0.000195428	0.00113545
TRAM1	0.892139	0.000196994	0.0011425
ABHD6	1.1171	0.000202031	0.00116962
ASPH	0.682752	0.000202607	0.00117086
IFIT1	1.4203	0.000203571	0.00117434
SERPING1	0.501816	0.000204448	0.0011773
MOB1A	0.715386	0.000208439	0.00119816
BOLA1	-0.664158	0.000210454	0.0012064
MRPS28	-0.657158	0.000210617	0.0012064
AMT	-0.416215	0.000212019	0.00121228
BCMO1	-1.31417	0.000216346	0.00123485
RAI14	1.21523	0.0002174	0.00123868
GGCX	0.71472	0.000224882	0.00127906
CYP20A1	2.18167	0.000227825	0.00129353
TCF25	1.05937	0.000228585	0.00129558
SMAP2	-0.741517	0.000232457	0.00131523
GSS	0.391517	0.00023807	0.00134464
HGSNAT	1.5861	0.00024079	0.00135764
COMMD3	0.971955	0.000242632	0.00136565
PSMB9	0.461742	0.000244716	0.00137499
COBLL1	-0.560577	0.00024654	0.00138284
DNAJC11	0.804937	0.00025682	0.00143802
ARF4	1.53426	0.000259742	0.00145187
TRF	0.386113	0.000268684	0.00149927
PTPN23	1.36687	0.000274295	0.00152549
BLVRB	-0.379396	0.000274325	0.00152549
NUP93	2.13257	0.000276804	0.00153664
PHKG2	0.8431	0.000279021	0.0015463
NDUFB7	0.642865	0.000280292	0.00155069
DPY19L1	0.981696	0.000292008	0.00161276
HSD17B12	0.567655	0.000293146	0.00161629
PDLIM5	-0.386747	0.000293906	0.00161773
SPG20	1.24417	0.000295031	0.00162117
CAR8	-0.491728	0.000303156	0.00166091
PA2G4	-0.300767	0.000303289	0.00166091
ATP5J2	0.490847	0.000310774	0.00169904
MBOAT7	1.26756	0.000312971	0.00170817
HNRNPA3	-0.371974	0.000315505	0.00171911
NDUFA7	0.554421	0.000319993	0.00174064
NUDT21	-0.481792	0.000324656	0.00176304
GNAI2	0.438396	0.00033104	0.0017947
MLEC	0.99158	0.000332645	0.00180039
CYB5A	-0.509557	0.000333437	0.00180167
NDUFA2	0.416788	0.000338307	0.00182494
CMTR1	1.09217	0.00033941	0.00182785
MIEN1	0.510631	0.000341302	0.00183499
CCT7	0.537054	0.000355158	0.00190633
HAL	-0.369681	0.000371723	0.00198992
DPM1	1.07594	0.000371959	0.00198992
RNPS1	1.24059	0.000375535	0.00200574
CTSB	-0.384236	0.000377023	0.00200981
PTGR1	0.728042	0.000377536	0.00200981
GNPNAT1	-0.489083	0.000379295	0.00201586
SEC61B	0.829882	0.000389466	0.00206653
ETFDH	0.317218	0.000394908	0.00209198
P2RX4	1.32903	0.000398691	0.00210857
VPS35	-0.311554	0.000405947	0.00214345
CALR	-0.343239	0.000417608	0.00220144
CCBL1	-0.365175	0.000422346	0.0022228
HNRNPM	-0.519234	0.000430014	0.00225949
IFIT3	0.649219	0.000441375	0.00231543
CTSZ	-0.45866	0.000442422	0.00231718
NUDT4	0.447529	0.000443146	0.00231722
PHKA2	0.724965	0.000459405	0.00239838
TUBB5	0.384523	0.000461075	0.00240322
DNPH1	0.874442	0.000474369	0.00246855
MAN2B1	-0.449354	0.000475829	0.00247218
GSTM1	-0.377385	0.000481218	0.00249618
FMO5	-0.425921	0.000493174	0.00255411
DLAT	-0.303617	0.000496206	0.00256571
PDDC1	-0.570509	0.000507268	0.00261873
SRPR	-0.434974	0.000509654	0.00262687
CCT8	0.508532	0.000510721	0.00262819
VRK1	1.26138	0.000530251	0.00272253
SON	0.783605	0.000530733	0.00272253
NOP58	-0.642625	0.00053257	0.00272764
ACACB	0.430342	0.000539923	0.00276093
CECR5	-0.508673	0.00055187	0.00281758
ANXA5	0.309117	0.000553061	0.00281922
NUDT16	-0.675548	0.000560362	0.00285195
HYOU1	-0.416949	0.00056238	0.00285469
TPR	-0.604421	0.000562661	0.00285469
RMDN2	0.73043	0.000565993	0.00286711
HCLS1	1.09333	0.000571398	0.00288997
COX7A2	0.493332	0.000582925	0.00294125
GLTPD2	-1.21082	0.000583351	0.00294125
CYTH1	0.860833	0.000587142	0.00295577
MGLL	0.389902	0.000600418	0.00301792
RPN1	0.846409	0.000601739	0.00301987
MRPS17	-0.603611	0.000613274	0.003073
ILVBL	1.24305	0.000624154	0.00312269
SLC25A23	0.46137	0.00062664	0.0031303
PLXNA4	-1.11163	0.000630845	0.00314383
TBL2	0.978982	0.000631286	0.00314383
KRT10	1.06876	0.000649687	0.0032305
KLHDC7A	1.12286	0.00065705	0.00326211
KCMF1	1.00509	0.000659144	0.0032675
SNRPA1	-0.526043	0.000665376	0.00329336
TMED5	0.758046	0.000668483	0.00330116
NDUFAB1	1.06942	0.000668988	0.00330116
STEAP4	0.743268	0.000670504	0.00330361
FGG	0.412614	0.000695505	0.00342159
TMEM11	0.923959	0.000697396	0.00342569
MCEE	-0.793961	0.000718419	0.00352362
VCP	-0.252392	0.000727305	0.00356182
PTPN1	1.14733	0.000741893	0.00362778
KHSRP	-0.693052	0.000754656	0.00368463
LGALS1	0.463397	0.000771649	0.00376193
MRPS5	-0.471682	0.000778099	0.00378768
CCT4	0.516038	0.000790636	0.00384294
HNRNPF	-0.44071	0.000794474	0.00385581
SCARB2	0.524874	0.00080148	0.003884
HDLBP	-0.333732	0.000806325	0.00390165
ALDOC	-0.467582	0.000808238	0.00390508
HPD	-0.341662	0.000815715	0.00393534
SEC63	0.857774	0.000824977	0.00397288
DHRS11	-0.409719	0.000825947	0.00397288
PLEKHO2	0.83186	0.000828214	0.00397788
ARF6	-0.3342	0.000830432	0.00398263
IVNS1ABP	-0.973216	0.000845748	0.0040501
RMDN3	0.634959	0.000859179	0.00410835
GFPT1	0.508777	0.000874938	0.00417754
VIM	1.17154	0.000881571	0.00420302
HBA-A2	-0.543373	0.000896566	0.00426823
LSM6	1.08133	0.000914219	0.00434589
MYO1E	0.725588	0.000915805	0.00434706
ALDH9A1	-0.32975	0.000932745	0.00442099
PTMS	1.06927	0.000937433	0.00443673
GM28040	1.29941	0.000940682	0.00444561
ACP6	-0.46692	0.000942744	0.00444887
EIF2B2	0.374424	0.00094472	0.00445172
NPM1	-0.531643	0.000958303	0.00450917
PRDX5	-0.348822	0.000960032	0.00451076
SEC61A1	0.871367	0.000973678	0.00456825
ASL	0.317499	0.000982637	0.00460363
ACSF3	-0.365449	0.000984716	0.00460671
OAS1A	1.33101	0.000992002	0.00463411
RAB4B	0.848186	0.00101026	0.00471259
NDUFB11	0.57467	0.00102116	0.00475381
BRI3BP	0.969545	0.00102202	0.00475381
KDELR1	0.900704	0.00102555	0.00476337
ABCA6	-0.576515	0.00103865	0.00481605
BDH1	0.298244	0.00103986	0.00481605
PIR	-0.439798	0.0010442	0.00482923
LSM1	-1.08785	0.001056	0.00487683
HIST1H1E	1.81488	0.00111799	0.00515577
AOX1	-0.471001	0.00112073	0.00516064
MYO1C	0.577185	0.00112222	0.00516064
GALK1	0.309211	0.00113941	0.00523223
CNPY2	-0.529106	0.00114183	0.00523494
ALDH1L1	-0.351115	0.00114323	0.00523494
CCDC47	0.8697	0.00114644	0.00524227
PRPS2	0.912375	0.00115757	0.00528571
CMPK2	0.535851	0.00116674	0.00532007
TMEM33	0.704498	0.00117815	0.00536457
MRPS34	-0.374958	0.0011814	0.00537179
TMEM214	1.08282	0.00119028	0.00540459
NAA15	-0.31399	0.00119678	0.00542651
STT3A	0.816815	0.00120537	0.00545219
CCT3	0.526185	0.00120581	0.00545219
HSPBP1	1.03849	0.00121132	0.00546952
MECR	-0.358269	0.00123	0.00554612
LIPA	-0.365554	0.00124087	0.00558134
MYO6	0.534306	0.00124125	0.00558134
TXNRD2	-0.425572	0.00126416	0.00567262
HSPA1B	0.591951	0.00126505	0.00567262
CLPX	-0.315593	0.00128943	0.00576952
UBE2D3	0.331166	0.00129022	0.00576952
PSMB8	0.328237	0.00129604	0.00578757
NOMO1	0.763756	0.0013083	0.00583427
ATP1B3	1.07343	0.00131743	0.00586693
MACROD1	-0.470938	0.00132901	0.00591035
CAP1	0.257476	0.00134985	0.00599482
LAMTOR2	0.885079	0.00135317	0.00600135
ERGIC1	0.764809	0.00136275	0.00603557
HSD3B7	-0.556885	0.00137888	0.00609045
DSP	0.853981	0.0013789	0.00609045
HDAC6	1.04038	0.00140715	0.00620676
XDH	-0.33715	0.0014311	0.00630383
EHD3	-0.307781	0.00143559	0.00631502
VAPA	0.56834	0.00148713	0.00653289
VAMP4	-0.868506	0.00149462	0.00655692
EXOC2	0.928025	0.00149976	0.00657056
SCRN2	-0.355213	0.00150465	0.00658312
MRPL17	0.744114	0.00154177	0.00673643
ZMPSTE24	0.807522	0.00155188	0.00677145
DAD1	0.793476	0.00156956	0.0068394
LSR	1.0911	0.00157565	0.00685671
DNAJA1	-0.372146	0.00158731	0.00689819
PSPC1	1.61152	0.00159134	0.00690646
CREG1	-0.41162	0.0016169	0.007008
PLA2G15	-0.59286	0.00162273	0.00702391
SGPL1	0.917158	0.0016265	0.00702675
AFG3L2	0.421954	0.00162773	0.00702675
LAMP1	1.99785	0.00163047	0.00702923
RPN2	0.704489	0.00164915	0.00710034
ACOT12	0.296561	0.00165267	0.00710603
SNRPD2	-0.432419	0.00168522	0.00722924
AGMAT	-0.420357	0.00168578	0.00722924
TPK1	-0.40038	0.00168978	0.0072368
GPX3	0.523255	0.00169984	0.00727029
MLYCD	-0.316316	0.001713	0.00731693
SFPQ	-0.551804	0.0017226	0.00734823
NUTF2	0.452715	0.00172855	0.00734921
UBE2K	0.300004	0.00172898	0.00734921
ALAD	-0.320739	0.00172963	0.00734921
SDHD	0.421386	0.00174918	0.00742258
NFS1	-0.31929	0.00175811	0.00745072
CCT6A	0.510416	0.00177709	0.00752129
MTCH2	0.398834	0.00180721	0.0076344
LRP1	-0.440282	0.00180852	0.0076344
GSN	0.388962	0.00184176	0.00775865
HCCS	1.22127	0.00184309	0.00775865
NANP	0.630602	0.00184513	0.00775865
UQCR10	0.346696	0.00188423	0.00791281
PARP12	0.673971	0.00190319	0.00798209
FKBP3	-0.311757	0.00190777	0.00799093
GLRX3	0.480982	0.00191128	0.00799143
RAP1B	0.30879	0.00191282	0.00799143
MRPS23	-0.419539	0.00192537	0.00802651
NEDD8	0.808086	0.00192617	0.00802651
TMED4	0.623386	0.00195396	0.00813188
MTCH1	1.38436	0.00197479	0.00820217
RCC2	0.898458	0.00197615	0.00820217
GSDMD	0.415751	0.00197844	0.00820217
RBBP4	-0.418892	0.00198893	0.00823512
EIF1	-0.443895	0.00199511	0.00825018
WASHC4	0.89246	0.00199941	0.00825745
PON3	0.407341	0.00201985	0.00833125
CLEC4F	0.518465	0.00202659	0.00834843
CPSF6	-0.513076	0.00203263	0.00836267
DUSP3	0.587304	0.002044	0.00839879
FADS2	0.761055	0.00208332	0.00854161
NDUFA3	0.546807	0.00208403	0.00854161
4931406C07RIK	-0.333433	0.00210467	0.00861534
ALDH1A1	-0.395099	0.00211238	0.00863598
ATP6V1C1	0.534841	0.00212779	0.00868804
UBE2G2	0.977694	0.00213284	0.00869767
FKBP2	-0.353876	0.00214314	0.0087287
FHIT	-0.554254	0.00217099	0.00883105
SRSF7	-0.637579	0.00219518	0.00891828
CPSF2	-1.03875	0.00220345	0.00894066
APEX1	-0.324939	0.00229178	0.00928746
GPT2	-0.315205	0.00229822	0.0093019
ATP5C1	0.275672	0.00231769	0.00936901
DDX39	-0.305969	0.00234559	0.00946999
SEPSECS	0.458475	0.002359	0.00951228
GMDS	2.79027	0.00236323	0.00951752
MRPL16	0.954218	0.00238218	0.0095819
CAPN2	0.289708	0.00240302	0.00965376
LRRC59	0.480451	0.00243498	0.00977004
APOC3	0.663883	0.00246972	0.00989721
VPS29	-0.464337	0.00253803	0.0101487
RAB1	0.274328	0.00253873	0.0101487
GOLGA2	0.657443	0.00257673	0.0102879
DHX9	-0.488487	0.00258927	0.0103252
TARS2	-0.584978	0.00259799	0.0103473
SDF2L1	-0.645659	0.00262419	0.0104388
BTF3	1.39635	0.00270604	0.0107512
VNN1	0.629934	0.00273416	0.0108496
AKR1C13	-0.300275	0.00276977	0.0109775
COQ7	-0.747363	0.00278278	0.0110156
MGST1	0.661682	0.00279016	0.0110313
ATXN2	-1.20211	0.00280459	0.0110749
CLIC4	-0.344811	0.00284177	0.0112081
SPCS2	0.671183	0.00286125	0.0112712
PPT2	-0.551675	0.00288839	0.0113643
MRPS16	-0.38923	0.00296708	0.0116597
SEC16A	-0.584154	0.00298225	0.0117051
HSD17B13	-0.263591	0.00304546	0.0119334
SERPINF2	0.375377	0.00304775	0.0119334
RRBP1	-0.328902	0.00306965	0.0120046
MATR3	-0.500948	0.00310283	0.0121197
NUDT19	0.340525	0.00311616	0.0121571
SYNJ2BP	0.590985	0.00314333	0.0122484
NOP56	-0.635422	0.00315217	0.0122681
RHOG	0.532572	0.00315918	0.0122807
TMEM126B	0.500631	0.00316883	0.0123034
FUOM	0.507921	0.00317906	0.0123284
ERAP1	-0.337775	0.00323308	0.0125169
PRPF40A	1.03752	0.00323541	0.0125169
2810459M11RIK	0.648137	0.00330414	0.0127562
MRPS31	0.829773	0.00330513	0.0127562
NAPRT1	0.270324	0.00331288	0.012771
PFAS	-0.463963	0.00333523	0.0128418
LACTB2	-0.275001	0.00334487	0.0128637
ASGR2	-0.406506	0.00340967	0.0130973
EPRS	-0.269283	0.00346655	0.0133001
AADAC	0.394316	0.00347764	0.0133268
GLB1	-0.601428	0.00348823	0.0133517
DPP9	0.843831	0.00353677	0.0135215
ACY1	-0.334923	0.00354285	0.0135288
PITRM1	-0.377934	0.0035982	0.013724
EZR	1.73322	0.0036094	0.0137505
TUBA1C	0.348831	0.00364316	0.0138628
SLC25A21	0.502376	0.00369443	0.0140414
DAP3	-0.432412	0.00370149	0.0140518
TNPO2	0.398239	0.00374163	0.0141876
NFU1	-0.456661	0.00375032	0.0142039
TIMM9	0.849272	0.00376147	0.0142295
CBR1	0.292414	0.00378472	0.0143008
SIRT5	-0.32053	0.00383406	0.0144703
KARS	-0.278297	0.00386503	0.0145703
HTATIP2	0.358745	0.00387688	0.014598
ALDH5A1	-0.293637	0.00388439	0.0146093
QDPR	-0.297257	0.00389176	0.0146195
FN3KRP	0.499504	0.00389614	0.0146195
CORO1B	-0.329356	0.00390742	0.0146449
PHB2	0.352682	0.00393958	0.0147484
SRR	0.401904	0.00397262	0.0148549
ELP3	1.00843	0.00398679	0.0148764
CYB5R3	0.243493	0.00398755	0.0148764
CYP4B1	0.63644	0.0040366	0.0150325
SSR1	0.72792	0.00403866	0.0150325
TMEM109	0.677053	0.00408994	0.0152059
UBE2N	0.319196	0.00409577	0.0152102
ALDOA	0.30098	0.00411268	0.0152464
EML4	-0.647445	0.00411494	0.0152464
GTF2F1	-0.961244	0.00411975	0.0152468
COL6A1	0.568198	0.00412807	0.0152602
RPL29	0.997492	0.00413527	0.0152694
ZADH2	0.271363	0.00419821	0.0154842
BCL2L1	0.71595	0.00420715	0.0154995
VPS26A	-0.289774	0.00427748	0.0157407
MRPL43	1.36608	0.00431724	0.0158691
SND1	-0.24007	0.00433922	0.0159318
GLYAT	-0.32674	0.0043647	0.0160072
MRPS9	-0.410569	0.0043853	0.0160646
RBP1	-0.438282	0.00447857	0.0163877
ITGA1	0.898907	0.00450399	0.0164622
EIF6	0.31517	0.00454672	0.0165996
CTTN	-0.405159	0.00455226	0.0166011
ACOT7	-0.53469	0.00459133	0.0167248
SCAMP1	0.429886	0.00462735	0.0168371
OCIAD1	0.402958	0.00463584	0.0168491
MRPL2	0.585802	0.00465659	0.0169056
SOD3	0.893761	0.00469462	0.0170246
HNRNPUL2	-0.445898	0.00477205	0.017286
THBS1	0.707703	0.00483513	0.017495
DDAH1	-0.288504	0.00491725	0.0177723
APOA1BP	-0.402082	0.00493461	0.0178151
IARS2	-0.284017	0.00508151	0.0183251
CNN3	-0.505946	0.0051196	0.0184419
PLS3	-0.245047	0.00513765	0.0184864
NT5C	-0.342936	0.00516016	0.0185291
GULO	-0.263083	0.0051665	0.0185291
TTC36	-0.419018	0.00516666	0.0185291
CLPTM1	0.713869	0.00518217	0.0185642
ERGIC3	0.735342	0.00523664	0.0187304
DAZAP1	-0.537275	0.00524011	0.0187304
SMDT1	-1.60818	0.00525932	0.0187783
EMC1	0.792233	0.00529975	0.0189019
MRPS15	-0.516908	0.00533399	0.018998
FGB	0.392456	0.00533842	0.018998
CYC1	0.363663	0.00536553	0.0190576
GNS	-0.595006	0.00536692	0.0190576
CORO1A	0.473017	0.00543896	0.0192922
ARHGDIA	-0.309881	0.00555903	0.0196966
SLC25A12	0.365675	0.00560124	0.0198245
ABCE1	-0.245684	0.00562183	0.0198756
EMC2	0.87041	0.0056296	0.0198814
ITIH2	0.359759	0.00568497	0.0200551
SLC2A9	0.680208	0.00571955	0.0201552
SBDS	-0.257155	0.0057813	0.0203507
EIF1AX	-0.677569	0.00587057	0.0206425
CCT2	0.37081	0.00596839	0.0209637
MPC2	0.392212	0.00598804	0.02101
APOOL	0.654961	0.00602246	0.0211079
LDHB	0.737065	0.00606389	0.0212302
AQP1	0.454275	0.0062505	0.0218599
GLUD1	-0.326066	0.00627524	0.0219228
DTD1	1.18662	0.00628896	0.021947
RANBP2	0.522542	0.00629719	0.0219521
PIP4K2B	0.734659	0.00632103	0.0220116
SUCLG1	-0.209271	0.00637384	0.0221717
PRPF19	-0.321096	0.00648647	0.0225393
ARL6IP1	0.47273	0.0065036	0.0225746
PPCS	0.262243	0.00653212	0.0226493
IIGP1	-0.304954	0.00655252	0.0226745
SH3BGRL3	0.528611	0.00655335	0.0226745
RPP25L	0.75904	0.0066676	0.0230452
SCO2	0.605566	0.00673542	0.0232548
COASY	0.231496	0.00679776	0.023445
CYP4A10	-0.477286	0.00681191	0.0234556
RTN3	0.805538	0.00681529	0.0234556
HEXB	-0.544066	0.0068494	0.0235348
SAR1A	0.656577	0.00685544	0.0235348
COMMD8	-0.772797	0.00686237	0.0235348
ZFP207	0.686686	0.00686734	0.0235348
EIF3H	-0.320772	0.00693553	0.0237434
PDXDC1	-0.444124	0.00696559	0.0238212
CRAT	0.359141	0.00700522	0.0239314
PMM2	0.265028	0.00701384	0.0239357
RER1	0.586091	0.00704096	0.0240014
TMPO	1.05455	0.00704793	0.0240014
ACOX2	-0.236612	0.00719067	0.0244619
TPP2	0.38877	0.00733847	0.0249385
SLC29A1	0.775848	0.00736567	0.0250047
MAT1A	0.247418	0.00738269	0.0250363
RRAS2	0.871862	0.00749595	0.0253938
OAT	-0.274021	0.00751059	0.0254168
STX4A	1.25994	0.00752483	0.0254385
SCRN3	-0.288766	0.00753978	0.0254624
LRRC24	-0.376981	0.00759133	0.0256099
CAPZB	0.234348	0.00761066	0.0256484
RBM47	-0.311495	0.00762638	0.0256747
DZANK1	0.409322	0.00769331	0.0258732
PHB	0.315444	0.00772944	0.0259677
MRPS2	-0.389324	0.00788617	0.0264599
CML5	1.21108	0.00789228	0.0264599
CYP2F2	0.351429	0.00793708	0.0265826
MRPL4	0.557166	0.00796361	0.026644
HC	0.405555	0.00802831	0.0268328
MYG1	-0.31386	0.008075	0.026961
NCF4	0.779317	0.0080848	0.026966
PEX1	0.571824	0.00810251	0.0269973
PPM1F	0.491017	0.00818594	0.0272472
PGRMC2	0.466572	0.00820154	0.0272712
NIT1	-0.237739	0.00821535	0.0272891
GALE	0.269731	0.00823668	0.027332
FNTA	0.471271	0.00828234	0.0274554
SPHK2	0.529167	0.00830194	0.0274922
SUGCT	-0.46934	0.00837882	0.0277185
PZP	0.329949	0.0084158	0.0277965
HADHB	0.21037	0.00841955	0.0277965
NUDCD2	0.495208	0.00851853	0.0280947
FNDC3A	0.615632	0.00855034	0.0281709
GLO1	-0.325378	0.00856388	0.0281869
PRDX3	-0.23654	0.00866395	0.0284874
SEC31A	-0.22797	0.00867619	0.0284987
EEF1B2	-0.277129	0.00872544	0.0286314
ACSL4	0.412274	0.00876042	0.0287172
SF3B3	-0.389466	0.00879271	0.0287939
CD82	0.776043	0.00882699	0.028877
ARFGEF1	-0.653992	0.00885026	0.0289239
SDPR	1.14396	0.00893956	0.0291864
ACBD5	0.379761	0.00895436	0.0292053
AGPAT2	0.425629	0.00898551	0.0292774
TIMM50	0.455444	0.00904837	0.0294526
MMS19	0.499301	0.0092316	0.0300189
EIF3D	-0.394791	0.00934911	0.0303706
PDIA3	-0.248329	0.00944759	0.0306598
EIF4B	-0.409617	0.0094651	0.0306858
UQCRC2	0.292003	0.00947579	0.0306898
ISOC2B	-0.366726	0.00952958	0.0308332
GFM2	0.485029	0.00960238	0.0310303
MRPL40	1.10835	0.00961441	0.0310303
SSBP1	-0.337513	0.00962248	0.0310303
ACSS2	-0.241815	0.00963399	0.0310303
ARFGAP2	-0.357438	0.00963834	0.0310303
SMC3	0.932345	0.0096715	0.0311062
FAM195A	0.881415	0.00973924	0.031293
EIF4A2	-0.240497	0.00978063	0.0313949
GFER	-0.382143	0.00987318	0.0316606
ACADL	-0.22931	0.00998532	0.0319885
USMG5	0.388263	0.0100088	0.0320323
PITPNC1	1.17306	0.0100364	0.0320887
GRPEL1	-0.358568	0.0100642	0.032146
LANCL1	-0.366398	0.0101333	0.0323147
NAE1	0.616343	0.010137	0.0323147
AW549877	-0.695109	0.0101975	0.0324757
MT-CO3	0.571627	0.0102686	0.0326701
RALY	-0.502247	0.0103499	0.0328963
UQCRC1	0.278681	0.0103801	0.0329602
NAMPT	-0.236761	0.0104023	0.0329984
IQGAP1	0.410992	0.0104303	0.0330236
IDO2	-0.298559	0.0104307	0.0330236
H1F0	0.700473	0.0106117	0.033564
PTCD3	-0.284338	0.0106666	0.0337049
OPLAH	0.233961	0.0106794	0.0337124
UQCRFS1	0.320399	0.0107785	0.0339601
KCNRG	1.11064	0.0107788	0.0339601
IGF2R	0.629955	0.0108184	0.0340517
PEX7	-0.797154	0.0108602	0.0341332
CMAH	0.291355	0.0108741	0.0341332
BC026585	-0.310192	0.0108759	0.0341332
GLUL	-0.32378	0.0109081	0.0342013
C4BP	0.553612	0.0109238	0.0342174
PDIA4	-0.24064	0.0109393	0.0342328
MCFD2	-0.552708	0.0109992	0.0343869
ASAH1	-0.298253	0.0110685	0.0345671
CD38	0.480712	0.0110781	0.0345671
SERPINH1	0.470076	0.0111452	0.0347431
COX6C	0.581189	0.0112347	0.0349885
DERA	0.371992	0.0112932	0.0351368
KIF19A	1.1166	0.0113183	0.0351812
LAP3	-0.229164	0.0113608	0.0352794
AK2	-0.243511	0.0113851	0.035321
VAT1	0.325257	0.0114157	0.0353813
GDPGP1	-1.0393	0.0114264	0.0353813
NUP155	0.597066	0.0115201	0.0356375
CYP2C55	-0.607591	0.0115525	0.0357036
GCK	-0.302063	0.0116003	0.0358172
FKBP8	0.469765	0.0116208	0.0358466
KPNA3	0.28998	0.0117484	0.0362058
STOM	0.681216	0.0117977	0.036323
DSTN	-0.218789	0.0121815	0.037469
ANXA3	0.341666	0.0122492	0.0376415
SMYD5	0.547817	0.0123206	0.0378251
CSE1L	0.295949	0.0124027	0.0380141
COX15	0.534424	0.0124056	0.0380141
CAPG	0.490716	0.0124269	0.0380236
PITHD1	0.692121	0.0124322	0.0380236
NUB1	-1.24473	0.0125181	0.0382505
EIF2A	-0.30404	0.012565	0.0383575
SEC31B	-0.353355	0.0125966	0.0384177
TMEM70	0.675121	0.0126252	0.0384688
PRDX4	-0.367127	0.012665	0.0385539
CALU	-0.321277	0.0127833	0.0388777
PBLD1	-0.255283	0.0128112	0.038926
BAG3	0.649478	0.0129149	0.0392043
IRGM1	0.273278	0.0129281	0.0392076
ELMO1	0.793819	0.012994	0.0393707
ARF5	-0.315545	0.0133408	0.0403837
RPS6KA1	0.603775	0.01339	0.0404947
BST2	0.441301	0.0135134	0.0408297
TDO2	-0.302588	0.0135355	0.0408456
HIBCH	-0.244091	0.0135552	0.0408456
HGD	0.262347	0.0135564	0.0408456
PLCG1	0.75943	0.013699	0.0412369
RDH13	0.940286	0.0137321	0.0412617
ATP5L	0.752331	0.0137327	0.0412617
PRELP	0.466676	0.013811	0.0414586
TGM2	0.341031	0.0138283	0.0414721
ABCF2	0.577058	0.0140014	0.0419525
UNC119B	0.391847	0.0141107	0.0422408
TLL1	-0.3426	0.0141612	0.0423505
PHYKPL	0.456423	0.0141734	0.0423505
DGLUCY	-0.235724	0.0142887	0.0426375
IDI1	-0.324037	0.0142958	0.0426375
PSMD12	0.218159	0.0144601	0.0430879
DARS	-0.175302	0.0144866	0.0431271
ATP5K	0.250706	0.0145767	0.0432929
PTER	0.233419	0.0145801	0.0432929
MRPL11	0.799012	0.0145893	0.0432929
FHL1	0.602218	0.0145957	0.0432929
ARHGAP35	0.535207	0.0147098	0.0435917
TRAPPC3	0.374171	0.0147426	0.0436481
HAAO	-0.241582	0.0147558	0.0436481
GM10116	-0.400043	0.0147842	0.0436543
HRG	0.341565	0.0147848	0.0436543
SFXN5	0.375024	0.0149289	0.044001
RAB32	0.471044	0.0149294	0.044001
BIN1	0.749205	0.0150284	0.0442526
AKR7A5	-0.222676	0.0151053	0.0444387
SNRPD1	0.834481	0.0151701	0.0445889
CARS	-0.278276	0.0152473	0.0447348
PRRC1	-0.473634	0.0152474	0.0447348
RETSAT	0.466658	0.0153167	0.0448817
GGCT	-0.357677	0.0153251	0.0448817
STX5A	-1.39318	0.0153443	0.0448972
ACOX3	0.415845	0.0154034	0.0450295
MRPL45	0.594298	0.0154622	0.0451546
NPEPPS	0.291087	0.015474	0.0451546
SPTA1	0.594607	0.0155829	0.0454315
HNRNPUL1	-0.376195	0.0156204	0.0454998
TIMM17B	0.606408	0.0157199	0.0457092
HERPUD1	-0.793156	0.0157205	0.0457092
UBXN4	0.503345	0.0157414	0.0457214
PPA1	-0.231583	0.0157529	0.0457214
MUP12	-0.684893	0.015779	0.0457563
SUCLG2	-0.212521	0.0158563	0.045892
AGO1	1.02316	0.0158605	0.045892
HNRNPH2	-0.398838	0.0158683	0.045892
ECI1	-0.243661	0.0158857	0.0459015
SLC35D1	0.524002	0.0159886	0.0461576
GPHN	-0.287202	0.0160062	0.0461673
TARS	0.216001	0.0160645	0.0462883
ANXA11	-0.270653	0.0160767	0.0462883
ARCN1	-0.182076	0.0161343	0.046413
MCM5	0.738574	0.0161616	0.0464503
MYO18A	0.680633	0.0163064	0.0468249
LYZ1	-0.985057	0.0163502	0.046909
GSTK1	-0.229121	0.0164243	0.0470801
PFKFB1	-0.226496	0.0164429	0.0470918
DNAJB2	0.739928	0.0165144	0.0472548
RXRA	0.65842	0.0165425	0.0472772
PTPLAD1	0.579566	0.0165514	0.0472772
GLYR1	0.601049	0.0165733	0.047298
SNTB2	0.738516	0.0166234	0.0473994
NEK9	0.809697	0.016653	0.047442
PIP4K2C	0.91055	0.0167987	0.0478151
1600014C10RIK	0.453098	0.0168415	0.0478949
EIF3K	-0.312706	0.0168607	0.0479074
PSMD6	0.215469	0.0168983	0.0479722
ASPSCR1	-0.390155	0.0169239	0.0480029
ACAD11	0.254732	0.0169699	0.0480912
LNPEP	0.747571	0.0169997	0.0481143
COPB2	-0.240453	0.0170077	0.0481143
LCAT	-0.496494	0.0172465	0.0487058
TSPO	0.73355	0.0172468	0.0487058
ABCB10	0.529905	0.0172639	0.0487116
FIS1	0.51834	0.0173004	0.0487721
MTFP1	0.721502	0.0174227	0.0490741
MINAR2	0.511938	0.0175739	0.0494572
SNRPF	-0.407515	0.0175955	0.0494749
STAU1	0.651795	0.0176958	0.0497076
NUDC	-0.261258	0.0177106	0.0497076
RRAS	0.531132	0.0177242	0.0497076
NONO	-0.386044	0.0178179	0.0499269
UBXN6	0.655537	0.0179	0.0500145
FAM160B1	0.432923	0.0179008	0.0500145
SEC23A	-0.203481	0.0179059	0.0500145
RMDN1	-0.248016	0.0179108	0.0500145
SMU1	1.18522	0.0179527	0.0500884
RNPEP	0.258531	0.0179852	0.0501124
METTL7B	0.247111	0.0179923	0.0501124
SPTB	0.683304	0.0180941	0.0503529
LYN	0.443682	0.0182475	0.0507361
PEBP1	0.26566	0.018483	0.0513302
HMOX2	0.533128	0.0184928	0.0513302
CSTF1	-0.841537	0.0185405	0.0514184
TM9SF3	0.561536	0.0186493	0.0516762
SDHB	0.228114	0.0187569	0.0519298
UAP1L1	0.383643	0.0188444	0.0520683
CHUK	-0.895793	0.0188533	0.0520683
SEC61G	-2.21289	0.0188551	0.0520683
PPID	-0.242069	0.0188911	0.0521234
COX5A	0.521094	0.0190834	0.0526093
MPI	0.371815	0.0191224	0.0526719
OXR1	0.55288	0.0192178	0.0528897
CDIPT	0.589809	0.0192852	0.0530301
DYNLL1	0.68289	0.0193406	0.0531376
HNRNPLL	-0.393638	0.0194985	0.0535033
FDPS	-0.225564	0.0195204	0.0535033
ABCB8	0.539341	0.0195233	0.0535033
MRPS6	0.884408	0.0196398	0.0537772
BRAP	0.626737	0.0196688	0.0538113
PEPD	0.255989	0.0197343	0.0539217
TPMT	-0.213819	0.0197424	0.0539217
FBXO21	-0.925475	0.0197592	0.0539219
ZCCHC6	0.646911	0.0198124	0.0539717
HNRNPDL	-0.45117	0.0198223	0.0539717
SEC23B	-0.324728	0.0198349	0.0539717
BCL2L13	0.344934	0.019844	0.0539717
KNG1	0.345291	0.0199425	0.0541941
PLG	0.264577	0.0200488	0.0544373
PROC	0.902461	0.0200983	0.054526
ITIH1	0.344387	0.0202116	0.0547478
RUFY3	0.752827	0.0202138	0.0547478
BIN2	0.733719	0.0204618	0.0553732
RPS26	0.476581	0.0205238	0.0554947
MESDC2	-0.664939	0.0205626	0.0555533
FGF1	-1.09329	0.0206541	0.055713
C4B	0.296959	0.0206561	0.055713
SF3A1	-0.456121	0.0208099	0.0560811
PSMD10	0.540483	0.0211214	0.0568564
TXLNG	-1.16411	0.0211326	0.0568564
HBS1L	0.455854	0.0212873	0.0572251
SFXN1	0.331504	0.0213804	0.0574278
ACSL1	-0.20277	0.0214501	0.0575672
MBL2	-0.462956	0.0215946	0.0579072
BOLA2	0.333946	0.0216207	0.0579293
SHTN1	-0.543989	0.0217231	0.0581152
GM10053	-0.401126	0.021726	0.0581152
CES1C	-0.29359	0.0219263	0.0586026
SUB1	0.3624	0.021956	0.0586337
CCS	-0.245441	0.0222371	0.0593354
DPYS	-0.272794	0.0223448	0.0595738
YWHAG	0.339956	0.0226957	0.0604117
CD47	1.27643	0.0226963	0.0604117
KIF21A	0.481272	0.0228016	0.0606422
HPRT	0.235318	0.0229216	0.0608965
PSMD3	0.18775	0.0229348	0.0608965
ACAT1	-0.242277	0.0229996	0.0610067
SRRT	-0.388178	0.023014	0.0610067
SMURF1	0.327236	0.0231107	0.0612132
PSMA2	0.224365	0.0233111	0.0616937
SKP1A	-0.242304	0.0234796	0.0620887
BRCC3	0.535781	0.0235328	0.0621788
EMC8	0.771458	0.0236766	0.0625077
PALLD	-0.455026	0.023819	0.0627838
AKR1D1	-0.231089	0.0238199	0.0627838
ABCB11	0.44688	0.0239972	0.0631499
KPNA2	0.488424	0.0239977	0.0631499
HDGF	-0.318266	0.0240771	0.0633074
ATP5O	0.242144	0.0242354	0.0636119
CHDH	0.183798	0.0242377	0.0636119
UGT1A2	0.453988	0.0242688	0.0636119
PPP1R21	0.55864	0.0242714	0.0636119
ATP5F1	0.256434	0.0244677	0.0640429
FAM120A	-0.31441	0.0244754	0.0640429
ILF2	-0.390932	0.0245925	0.0642974
MSN	0.234997	0.0249965	0.0652602
ACMSD	-0.451561	0.025001	0.0652602
APOA2	-0.732734	0.0253317	0.0660704
MAIP1	0.390637	0.0258771	0.0674387
C3	0.242894	0.0261228	0.0680241
DHCR24	0.346703	0.0263701	0.068562
AP3M1	-0.331215	0.0263921	0.068562
PDIA5	-0.276829	0.0263928	0.068562
DBI	-0.414645	0.0264818	0.0687381
PLIN5	-0.422266	0.0265296	0.0687564
COL4A3BP	0.499677	0.0265312	0.0687564
NDUFA8	0.404842	0.0265937	0.0688633
ALDH2	-0.218767	0.0267103	0.0691099
AKR1A1	-0.204967	0.0270623	0.069965
PRPF8	-0.395258	0.0273225	0.0705814
ADPRHL2	0.445629	0.0273741	0.0706086
GOT2	-0.242275	0.0273766	0.0706086
IDH1	-0.225581	0.0276572	0.0712755
LPP	-0.374616	0.0280665	0.0722728
DKC1	-0.36624	0.0281085	0.0723236
HADH	-0.233367	0.028244	0.0726147
RAD23A	-0.401371	0.0283142	0.0727373
WDR37	0.888304	0.0286294	0.0734889
KIF1B	-0.363278	0.0287744	0.0738028
RAB8A	0.251155	0.0288607	0.0739655
PACSIN2	-0.233224	0.0290611	0.0744203
APOH	0.2499	0.0292241	0.0747786
MTOR	0.515027	0.0292622	0.0748171
STAM	0.543401	0.0296158	0.0756615
DHRS4	0.218335	0.029771	0.075998
TBC1D8B	-0.424433	0.0298092	0.0760358
NUMB	-0.229929	0.0299285	0.0762801
CISD3	0.230128	0.0299993	0.0764004
VWA8	0.215545	0.0301017	0.076601
EIF1A	-0.426749	0.030137	0.0766308
IPO9	0.492002	0.0304428	0.0773475
ATP1B1	0.424901	0.030508	0.0774525
DNAJC3	-0.228955	0.0306564	0.0777685
ESYT1	0.461381	0.0307119	0.0778484
PEF1	0.445348	0.0309218	0.078319
GPX4	0.205612	0.0312085	0.0789836
SF3A2	0.54845	0.0312726	0.0790839
RAB4A	0.841105	0.0313719	0.0792734
TARDBP	-0.300031	0.0315721	0.0796603
SF3A3	-0.310446	0.0315742	0.0796603
ALS2	0.529954	0.0316598	0.0797652
WBP2	0.393728	0.031665	0.0797652
SCAMP3	-0.380829	0.0317845	0.0799855
LARP1	0.387427	0.0318017	0.0799855
MSMO1	-0.661212	0.0320141	0.080457
H2AFY	-0.71556	0.0321434	0.0807195
DHRS1	-0.183912	0.0322396	0.0808983
DEK	-0.264155	0.032271	0.0809145
EEF1D	-0.186828	0.0323541	0.0810602
DPM3	0.445071	0.0325102	0.0813886
EMILIN1	0.744698	0.0329466	0.0824173
EMC7	0.596175	0.0331039	0.082747
ECSIT	0.441432	0.033161	0.0828259
COL14A1	0.316743	0.0334658	0.0835229
GM7536	0.395135	0.0336267	0.0838598
CTSL	0.298541	0.0337511	0.0841052
CIAPIN1	0.481224	0.033814	0.0841974
MAP4	-0.398115	0.0339046	0.0843582
DUSP18	0.453288	0.0339881	0.0844694
SUCLA2	-0.173375	0.0340014	0.0844694
LTN1	1.05121	0.0340476	0.0845194
DCPS	-0.298358	0.0342571	0.0849488
LAMTOR1	0.593154	0.0342886	0.0849488
LDLR	0.513903	0.0342992	0.0849488
SNX9	0.540134	0.0343915	0.0851123
LACTB	-0.326633	0.0344301	0.0851429
TXN1	-0.284921	0.0345223	0.0853058
TTC38	-0.216789	0.034565	0.0853464
ECI2	-0.209708	0.0347585	0.0857187
SNX2	-0.217502	0.0347687	0.0857187
DGUOK	0.977916	0.0348291	0.0858025
MSRA	-0.204347	0.0353141	0.0869311
ORM1	0.541936	0.0357773	0.0880046
ACY3	-0.216544	0.0359879	0.0883799
CP	0.291978	0.0360073	0.0883799
RPL35A	0.40727	0.036035	0.0883799
HSP90B1	-0.185574	0.0360389	0.0883799
VARS	-0.253881	0.0362408	0.0888079
HABP4	-0.57972	0.0364291	0.0892017
SRSF6	0.573264	0.0368333	0.0901235
RDH16	-0.254869	0.0368973	0.0902119
CLN5	-1.11263	0.0369752	0.0903342
RAB11B	0.175184	0.0370084	0.0903474
ALDH3A2	0.294732	0.0371032	0.0904989
TMEM56	0.870176	0.0371263	0.0904989
FAM98B	0.648636	0.0373326	0.0909332
RAP1A	0.283108	0.0374654	0.0911884
TIMM44	-0.223181	0.0375283	0.091273
SLC25A13	0.262377	0.0376832	0.0915809
CCDC93	-0.383902	0.0377872	0.0917648
AHSA2	0.409122	0.0379748	0.0921272
IMPA1	-0.213826	0.0379932	0.0921272
DNAJB11	-0.343156	0.0381461	0.0924288
COX6A1	0.544683	0.0382302	0.0925089
MRC1	0.359881	0.0382363	0.0925089
IYD	0.377028	0.0383154	0.0925708
MRPL1	0.419359	0.0383189	0.0925708
TM9SF1	0.879696	0.0384512	0.0928211
MP68	0.24116	0.0387667	0.0935132
DYNC1LI1	0.323392	0.039023	0.0940614
ITFG3	0.664913	0.0390823	0.0941343
YARS2	-0.512158	0.03956	0.0952141
SDHA	0.195297	0.0396873	0.0954496
CAT	-0.195593	0.03979	0.0956257
FABP4	0.31442	0.039835	0.0956631
CYP3A11	-0.349425	0.0398734	0.0956845
TIMM29	0.554477	0.040035	0.096001
ACAD8	-0.200428	0.0402886	0.0965379
ELAVL1	-0.279535	0.0403538	0.0966226
TOR1AIP2	0.466362	0.040401	0.0966642
TACC2	-0.52567	0.0405337	0.0969103
CDK6	0.503039	0.0407366	0.0972858
NDUFS6	0.440714	0.0407508	0.0972858
ATP5E	0.224848	0.0409789	0.0977136
PSMD13	0.174306	0.0409903	0.0977136
CLU	0.260611	0.0415545	0.0989466
MAL2	0.233634	0.0415686	0.0989466
MBNL2	0.408811	0.0416122	0.0989586
GNB2	0.217167	0.0416347	0.0989586
POLDIP2	-0.213482	0.0416861	0.0990082
RASIP1	0.527539	0.041783	0.0990991
HPX	0.266577	0.0417855	0.0990991
CUL4A	0.274337	0.0418459	0.0991698
TXLNA	-1.01764	0.0420965	0.0996909
EIF5	-0.196834	0.0423833	0.100297
SNRPB	-0.247619	0.0426306	0.100809
KRT18	0.536325	0.0426802	0.100852
CLPB	0.366441	0.0430855	0.101736
PEX11A	0.336899	0.0431558	0.101792
CLTA	0.560546	0.0431719	0.101792
SF3B6	-0.769315	0.0433381	0.102109
XYLB	-0.193047	0.0434445	0.102191
TIPRL	0.282329	0.043461	0.102191
SORBS2	-0.39208	0.0434778	0.102191
IL1RAP	-0.416836	0.0434991	0.102191
SELENBP1	-0.270669	0.0436233	0.102409
TCEA1	-0.333934	0.043705	0.102526
ACAT2	-0.184859	0.0441638	0.103528
FARSB	-0.193447	0.044264	0.103675
HSP90AB1	-0.140342	0.0442948	0.103675
RNF114	0.391934	0.0443225	0.103675
AGT	0.452237	0.0445761	0.104193
MIPEP	0.370298	0.0446948	0.104395
FGA	0.257771	0.0448979	0.104794
SPCS3	0.558223	0.045006	0.104898
SUMO2	-0.758837	0.0450069	0.104898
SRP9	-0.399026	0.0450457	0.104913
HIST1H1A	0.711309	0.045294	0.105406
RALA	0.284653	0.0453227	0.105406
CSRP1	-0.518058	0.0454739	0.105643
NT5C2	0.296813	0.0455046	0.105643
CTSD	-0.169629	0.0455222	0.105643
GART	-0.27914	0.0459447	0.106547
RBBP7	-0.196747	0.0461522	0.106952
UPP1	0.619995	0.0462484	0.107098
CLTB	-0.428163	0.0462888	0.107115
NIF3L1	-0.335431	0.0463376	0.107152
RHOT1	0.342395	0.0464656	0.107371
SNRNP40	-0.447689	0.0465806	0.10756
PSMD11	0.170715	0.0468779	0.108073
AAK1	0.628018	0.0468827	0.108073
SERPINC1	0.217541	0.0469211	0.108073
PHACTR4	-0.905687	0.0469362	0.108073
GMPS	-0.202216	0.0469782	0.108093
MRPS33	-0.321036	0.0471001	0.108297
COQ3	-0.287538	0.0472025	0.108455
CYP7A1	0.682749	0.0473731	0.10877
TCEB2	0.167433	0.0474415	0.10885
VAPB	0.660067	0.0478121	0.10956
PREB	0.413492	0.0478186	0.10956
TBCE	-0.575115	0.0479339	0.109747
GSTZ1	-0.203593	0.0480004	0.109822
ABCF1	-0.177484	0.0482138	0.110232
STIP1	-0.200741	0.0483512	0.110468
PSMG2	0.512992	0.0484243	0.110494
RABGGTB	0.343197	0.0484306	0.110494
AGPAT6	0.588927	0.0485074	0.110591
CSAD	0.27029	0.0486105	0.110749
RNF123	0.593415	0.0488039	0.111111
MRPS24	0.439234	0.0489766	0.111312
HMGB2	0.683548	0.0489853	0.111312
MOGS	0.421992	0.0489952	0.111312
DHDH	-0.194793	0.0490853	0.111439
SRPRB	0.579407	0.0493503	0.111962
LSM4	-0.350458	0.0495892	0.112392
U2SURP	0.479163	0.049631	0.112392
SAT2	0.527676	0.049656	0.112392
SCLY	-0.231188	0.0496807	0.112392
CASP7	-0.315049	0.049713	0.112392
AIP	-0.386092	0.0500004	0.112963
HBB-BS	-0.284758	0.050077	0.113057
GMPPB	0.257794	0.0501778	0.113206
ISG15	0.375684	0.0502241	0.113231
ARL8B	0.285159	0.050265	0.113245
DECR1	-0.188271	0.0507523	0.114263
SCFD1	0.337359	0.0511247	0.114954
BID	0.758901	0.0511302	0.114954
NRAS	0.511488	0.0512112	0.115057
GORASP2	-0.319668	0.0515387	0.115613
ASRGL1	-1.19564	0.051561	0.115613
PECR	-0.17727	0.0515658	0.115613
ALDH16A1	0.201107	0.0516092	0.11563
LMAN1	0.249206	0.0517769	0.115926
NQO1	0.353671	0.0521507	0.116682
ST13	-0.215001	0.0523724	0.117097
DECR2	0.187028	0.0524101	0.117101
UBXN1	-0.276912	0.052477	0.117135
MTA2	-0.300936	0.0525223	0.117135
PCMT1	0.486741	0.0525459	0.117135
NDUFS5	0.327313	0.0525696	0.117135
PML	0.406582	0.0526834	0.117307
MRPS26	0.443157	0.0528316	0.117557
AIMP1	-0.229143	0.0529031	0.117578
SNRNP200	-0.405641	0.0529138	0.117578
ATL2	0.324764	0.0530262	0.117747
UGGT1	-0.214384	0.0531179	0.11787
PMPCA	-0.200425	0.0532292	0.118036
SPTAN1	-0.236596	0.0535697	0.118697
FADS1	0.430536	0.0536003	0.118697
FUS	-0.392685	0.0540419	0.119544
RAD23B	-0.266785	0.0540568	0.119544
GBAS	-0.39045	0.0541167	0.119595
ARSB	-0.284191	0.0547468	0.120905
AKAP13	0.8148	0.0549173	0.121199
SF3B1	-0.278882	0.0550149	0.121256
EIF3A	-0.209914	0.0550178	0.121256
PCCA	-0.16949	0.055137	0.121436
G6PDX	0.24713	0.0553723	0.121829
DLST	-0.187554	0.0553903	0.121829
CASP8	0.249662	0.0554926	0.121971
IPO5	0.282547	0.0555518	0.122018
TANGO2	0.504497	0.0557488	0.122368
BC017158	0.562363	0.0561051	0.123067
NAA25	0.364524	0.0561857	0.12316
SIAE	-0.764	0.0563097	0.123349
COPB1	-0.18599	0.0564159	0.123498
SNX7	-0.36973	0.0564574	0.123505
CORO1C	-0.211041	0.056695	0.123941
AS3MT	0.187907	0.0570264	0.124582
LIMA1	-0.318145	0.0574523	0.125428
ATOX1	0.238782	0.0575206	0.125493
MRPL15	0.441225	0.0576121	0.125608
SCO1	0.689294	0.0578974	0.126145
HNF4A	0.518329	0.0579479	0.12617
PRCP	-0.328962	0.0581463	0.126517
SH3GLB2	0.488254	0.0585546	0.12732
SIDT2	0.610347	0.0586864	0.127521
APMAP	0.436139	0.058871	0.127836
RNASE4	0.423792	0.0589436	0.127905
H6PD	0.18127	0.0589817	0.127905
OSBPL1A	-0.310448	0.0592181	0.128294
MRPL21	0.247946	0.0592398	0.128294
CRELD2	0.561699	0.0595322	0.128841
C2CD2	-0.56885	0.0595912	0.128882
FABP5	0.328558	0.0598194	0.12929
SRP14	-0.362668	0.0600643	0.129733
SYNCRIP	-0.159222	0.060265	0.130079
TUBA1B	0.155489	0.0603526	0.130182
ATG4B	-0.526685	0.0604031	0.130204
NEDD4	0.247464	0.0609043	0.131197
SLCO1A6	0.790158	0.0613329	0.132033
PABPC1	-0.140558	0.0614944	0.132292
44990	0.332289	0.0617826	0.132761
TRMT5	0.637235	0.061794	0.132761
EIF4A1	-0.135839	0.0623559	0.133879
CRYZL1	0.768567	0.0624565	0.134007
PCK2	0.528086	0.0627513	0.13455
ISCA2	0.408612	0.062825	0.134619
STARD4	0.501693	0.0631005	0.135076
RPS29	0.353354	0.0631216	0.135076
MIC13	0.572328	0.0633676	0.135513
TSTA3	0.189016	0.0635094	0.135667
TOP1	0.431382	0.0635619	0.135667
MT-CO1	0.374159	0.0635651	0.135667
CXADR	-0.770302	0.0636096	0.135673
STAT1	0.223196	0.06402	0.136458
BLMH	-0.320294	0.0641173	0.136576
PLA2G6	-0.392377	0.0641611	0.136579
SLC27A2	0.227115	0.0642263	0.136628
ZPR1	-0.448731	0.0643672	0.136838
VPS4B	0.23407	0.0646467	0.137342
ANXA7	0.141832	0.0647008	0.137367
STAMBP	-0.433534	0.0648472	0.1375
PEX19	0.602885	0.0648482	0.1375
C8A	-0.297598	0.0652476	0.138257
MEMO1	-0.240087	0.0655013	0.138704
GSTM7	-0.255746	0.0656292	0.13872
NADK	0.406616	0.0656603	0.13872
MAPK14	0.241538	0.0656845	0.13872
SNRPE	-0.354115	0.0656887	0.13872
KIF13A	-0.458873	0.0657229	0.13872
PDCD6IP	0.18092	0.0663327	0.139916
SRRM2	0.33832	0.0665844	0.140355
PPP6R1	0.439871	0.0667943	0.140706
PDLIM1	-0.316622	0.0671263	0.141314
LYRM5	-0.288665	0.0672135	0.141406
RPL8	0.353469	0.0686044	0.144238
HCFC1	0.417772	0.0688624	0.144681
CANX	0.272148	0.0689481	0.144681
HINT1	-0.341616	0.0689488	0.144681
RBP4	-0.205522	0.0689948	0.144684
UBAC1	-1.77292	0.0693669	0.14537
MINPP1	0.519686	0.0695833	0.145644
EEF1G	-0.177004	0.069588	0.145644
PKN2	0.536381	0.0696324	0.145644
CLIC1	0.237706	0.070429	0.147215
TBC1D15	0.26106	0.0705982	0.147474
GLYCTK	-0.157421	0.0710649	0.148353
KRT8	0.395933	0.0713066	0.148762
C1QB	0.823174	0.0714855	0.149039
PPIL1	-0.354653	0.0719573	0.149833
LIPE	0.907095	0.0719588	0.149833
PSMB1	0.169612	0.0723945	0.150644
MRPL32	0.482923	0.0728778	0.151552
EDF1	-0.524056	0.073525	0.15277
NCL	-0.213076	0.0735574	0.15277
RRAGA	0.323435	0.0737606	0.153093
STARD5	0.19537	0.0738603	0.153202
45177	0.708942	0.0748459	0.154988
MUP3	-0.240933	0.0748551	0.154988
FBXO3	0.396151	0.0748647	0.154988
OLA1	-0.184649	0.0754912	0.156185
SERHL	-0.249922	0.0761945	0.15754
VRK3	0.52014	0.0762804	0.157617
GAR1	-0.516527	0.0766567	0.158294
DDC	-0.194752	0.0768797	0.158653
SEC62	0.391047	0.0771323	0.159073
PDCD6	0.181877	0.0774369	0.1596
DDX39B	-0.228414	0.0774986	0.159625
PLAA	-0.218774	0.0775855	0.159703
EPHX1	0.242155	0.0779344	0.160319
PCTP	0.263783	0.0783115	0.160993
RDH7	-0.182021	0.0784112	0.161096
CUTC	-0.389709	0.078497	0.16117
MTDH	0.470294	0.0789123	0.16192
YIPF5	-0.503039	0.0794352	0.16289
PPP1CC	0.274263	0.0795739	0.163071
TM9SF4	0.613991	0.0796375	0.163098
HNRNPH1	-0.2178	0.0797013	0.163126
METTL26	-0.165313	0.0798839	0.163397
CCBL2	0.196627	0.0806579	0.164876
ANP32B	0.624184	0.0807853	0.16491
CRNKL1	-0.452258	0.0808177	0.16491
URAD	-0.261256	0.0808272	0.16491
PRKCSH	-0.199395	0.0809476	0.165052
SLC16A10	0.678987	0.0817141	0.16651
UFC1	0.30427	0.0818582	0.166699
AHSG	0.283105	0.0820044	0.166892
EPS8L2	-0.270734	0.0825387	0.167874
FGGY	-0.199259	0.0828435	0.168388
GRB2	-0.371324	0.0829971	0.168592
CASP3	-0.26218	0.083048	0.168592
DRG2	0.307305	0.0831862	0.168767
YKT6	0.244286	0.0842872	0.170894
LYPLAL1	-0.1965	0.0850691	0.172278
STAB2	0.365602	0.0850764	0.172278
ITGB1	0.288689	0.0852256	0.172473
ATP5A1	0.155202	0.0856818	0.173288
SLC39A7	0.559767	0.0860341	0.173824
PGAM5	0.333569	0.0860541	0.173824
LIMS1	1.45998	0.0862072	0.174025
AKR1B3	-0.168671	0.0865286	0.174565
45184	-0.438542	0.0866097	0.17462
TNKS1BP1	-0.307714	0.0873138	0.17593
TSTD3	0.697819	0.0874359	0.176066
GSTM3	-0.213196	0.0876015	0.176291
ANXA2	0.200157	0.0879275	0.176837
EBP	0.383324	0.0880766	0.176919
MRPL18	-0.237325	0.0880788	0.176919
TMX1	0.8001	0.0881719	0.176919
MAPRE1	0.222298	0.0882343	0.176919
UBLCP1	0.460129	0.0882412	0.176919
DHRS7B	0.43055	0.0883452	0.177018
LMAN2	0.250667	0.0885646	0.177348
SAMHD1	-0.186646	0.0896399	0.179391
LMNA	-0.298508	0.0897468	0.179494
XRCC6	0.440643	0.0902044	0.180298
PPP6C	0.212323	0.090809	0.181292
NGLY1	0.307692	0.0908334	0.181292
RPL13A	0.367449	0.0908697	0.181292
ANP32E	0.630031	0.0910662	0.181555
MDP1	-0.804622	0.0911137	0.181555
PCBP1	-0.141711	0.0912315	0.181678
BAG6	0.462607	0.0913026	0.181708
ERG28	0.609149	0.0918928	0.182771
DUSP23	0.210658	0.0921823	0.183234
MLLT4	-0.336086	0.0922614	0.183279
TKT	0.173847	0.09244	0.183521
CERS2	0.316039	0.0927647	0.184053
KDELC2	0.645209	0.0929946	0.184308
ARSA	0.431855	0.0930067	0.184308
MRPL44	0.261445	0.0932474	0.184672
FBXL22	-0.389946	0.0933861	0.184834
LRRC47	-0.256548	0.0935309	0.185007
TBL1XR1	0.415727	0.0937977	0.185422
ANKRD28	-0.590024	0.0940285	0.185765
LUC7L2	0.351869	0.0941429	0.185878
CRIP2	-0.429153	0.0944216	0.186315
PSMD4	0.156292	0.0945169	0.186389
RAB18	0.147105	0.0948278	0.186889
DDI2	-0.164263	0.0949905	0.187095
CD81	0.569875	0.0952538	0.1875
SOAT2	0.450333	0.0957278	0.188319
TXN2	-0.344962	0.0958506	0.188446
CRLF3	0.442022	0.0959764	0.188579
HEXA	-0.343633	0.0962455	0.188993
PHPT1	-0.313209	0.0966292	0.189632
SNX12	0.292455	0.0969577	0.19006
EML2	0.2752	0.0969645	0.19006
CCDC58	0.375519	0.0974577	0.190911
MRPS35	-0.342778	0.0976274	0.191128
OGDH	-0.165617	0.0978731	0.191493
CAR1	-0.241913	0.0981742	0.191842
ZCCHC8	-0.476068	0.0981995	0.191842
CD2AP	-0.490209	0.0982289	0.191842
PTRH2	0.377638	0.098567	0.192387
CDS2	0.396836	0.0987504	0.192629
AHSA1	0.164925	0.0988384	0.192684
DLG1	0.377169	0.0995983	0.194029
BAAT	0.215127	0.0996478	0.194029
ERRFI1	0.472174	0.0999334	0.194468
IK	-0.630776	0.100165	0.194803
ABCC6	0.380924	0.10098	0.196269
THOC6	-0.33517	0.10107	0.196327
SNRPA	-0.293337	0.101328	0.196709
HS1BP3	0.539202	0.101553	0.197002
H13	0.305014	0.1016	0.197002
TOMM70A	0.198324	0.101752	0.197086
TSFM	-0.283554	0.101791	0.197086
HNRNPAB	-0.1785	0.101826	0.197086
PDE2A	-0.405398	0.102122	0.197541
P4HB	-0.145971	0.1023	0.197767
ITPA	-0.20001	0.102557	0.198146
RPL34	0.317363	0.103137	0.199149
UVSSA	-0.827056	0.103332	0.199406
SMPDL3A	0.39749	0.104294	0.201143
NEMF	-0.557896	0.104643	0.201695
EIF3C	-0.184281	0.104989	0.202242
RABGGTA	0.181466	0.105051	0.202243
THTPA	-0.791947	0.10542	0.202831
APOA5	0.334228	0.105756	0.203358
IGHG2C	0.30253	0.106082	0.203863
PEMT	0.481994	0.106202	0.203974
HDGFRP2	0.314161	0.106411	0.204253
BAIAP2	-0.34188	0.107283	0.205806
LETMD1	0.303152	0.107702	0.206487
DNPEP	0.198824	0.108891	0.208644
IGLC2	-0.636326	0.109661	0.209995
MTPN	-0.279918	0.110241	0.210888
ACADM	-0.157336	0.110258	0.210888
TXNIP	0.303263	0.110483	0.211194
FLNA	0.234842	0.110563	0.211223
FCHO2	-0.324023	0.110812	0.211574
ITFG1	0.653517	0.110934	0.211683
MUP11	-0.375514	0.111022	0.211726
RBM8A	-0.238544	0.111411	0.212223
MUP10	-0.260897	0.111414	0.212223
SACM1L	0.317459	0.111877	0.212981
BBOX1	0.165111	0.111977	0.213045
CRYGN	0.505449	0.112261	0.21346
CYP17A1	0.362585	0.112461	0.213716
ALG5	0.418867	0.112613	0.213807
KMO	0.187618	0.112641	0.213807
MRPS18B	-0.280999	0.11281	0.214002
PHKB	0.334325	0.113026	0.214228
PEX6	0.39328	0.113061	0.214228
MTHFD1	-0.150079	0.113627	0.215175
RPL18	0.398176	0.113947	0.215654
HSD17B2	-0.266629	0.114175	0.215879
ARPC1A	-0.188245	0.114225	0.215879
GSPT1	-0.179034	0.114265	0.215879
SPRYD7	0.482207	0.114501	0.216198
HMGB1	-0.20334	0.114796	0.21663
TMCO1	0.436698	0.115039	0.216962
ARFGAP1	0.264092	0.115277	0.217247
CSTF2	-0.293914	0.115325	0.217247
ATPAF2	-0.354266	0.115542	0.217531
SRSF5	0.644433	0.115635	0.217578
NSDHL	-0.18368	0.116048	0.21823
PLRG1	0.528862	0.11633	0.218633
GNB1	0.279596	0.116743	0.219281
CORO7	-0.232365	0.117446	0.220475
SARS	-0.16253	0.117515	0.220477
NFIA	-0.302174	0.117953	0.221171
MAN2B2	-0.281581	0.118243	0.221474
APPL1	0.271039	0.118316	0.221474
RTRAF	-0.367691	0.11832	0.221474
CIDEB	0.280878	0.118408	0.221511
ATAD1	0.269627	0.11865	0.221836
MBL1	-0.233676	0.119016	0.222392
B2M	0.287583	0.119123	0.222463
TWF1	-0.165976	0.119393	0.22284
KRT16	0.798814	0.119919	0.223624
EIF3B	-0.16661	0.119951	0.223624
PRPF6	0.410721	0.120871	0.225209
MAPK1	0.19005	0.12094	0.225209
NME2	-0.141246	0.121179	0.225523
TTC39C	-0.155382	0.121315	0.225648
MANF	-0.456801	0.121433	0.225737
CPPED1	0.210623	0.121796	0.226252
STK38L	-0.559046	0.121849	0.226252
COMTD1	0.6402	0.122011	0.226423
EIF3L	-0.1786	0.122354	0.226928
ATG3	-0.182259	0.122442	0.226962
U2AF1	0.515732	0.123248	0.228325
PAK2	0.272407	0.123732	0.229092
C8G	-0.274054	0.123925	0.229228
ATL3	0.247159	0.124	0.229228
TTR	-0.29596	0.124018	0.229228
PEA15A	-0.305894	0.124191	0.229417
TIAL1	0.359004	0.124557	0.229939
RPL6	0.300722	0.124615	0.229939
CPT2	-0.123602	0.125111	0.230722
NDUFB10	0.31156	0.125203	0.23076
HARS2	0.310517	0.125468	0.231118
NDUFAF2	0.171198	0.12575	0.231505
FAM114A2	0.413579	0.126397	0.232565
KLC4	0.306673	0.126597	0.232801
MRPL23	0.321258	0.12711	0.233612
EPB4.1L2	-0.357553	0.127236	0.233657
HACL1	0.16063	0.127279	0.233657
PSMG1	0.229772	0.128371	0.235529
SNTA1	-0.588877	0.128503	0.235611
STK38	0.460769	0.128591	0.235611
MAT2A	0.133891	0.128634	0.235611
TRAPPC11	-0.832026	0.129119	0.236366
LLGL2	-0.429214	0.129339	0.236634
COPZ1	-0.157335	0.129448	0.236701
AKR1C18	-0.184314	0.129945	0.237351
RANBP1	-0.204117	0.12995	0.237351
GCH1	-0.174906	0.130197	0.237612
EIF4A3	-0.23897	0.13024	0.237612
RPL37A	0.303115	0.130449	0.237861
PTBP1	-0.181005	0.130653	0.238098
PTGES3	-0.14941	0.131358	0.239249
RDH14	0.243478	0.131669	0.239627
HSPA4	-0.146451	0.131714	0.239627
SEC13	-0.141107	0.132217	0.240409
IGBP1	-0.262783	0.13238	0.240569
CGN	0.302842	0.132842	0.241274
PLBD2	-0.300532	0.133218	0.24182
MRPL22	-0.313229	0.133454	0.242077
FAM213A	0.270413	0.133508	0.242077
RPL32	0.36668	0.134003	0.242838
GYK	0.129075	0.134259	0.243098
KIAA1671	-0.503407	0.134403	0.243098
CELF1	-0.242734	0.134408	0.243098
VAMP8	0.244753	0.134446	0.243098
LASP1	-0.196223	0.134596	0.243233
PGAM1	0.158427	0.134856	0.243568
CTIF	0.412521	0.135018	0.243723
URAH	0.166943	0.135634	0.244699
RPL18A	0.28752	0.135932	0.245101
VPS36	0.350968	0.136093	0.245131
CAMK2D	0.321319	0.1361	0.245131
ARPC3	0.157455	0.136969	0.246559
ACADS	-0.156697	0.13741	0.247216
AFM	0.386277	0.137502	0.247245
UBE2J1	0.610359	0.13766	0.247391
ATHL1	-0.240228	0.137787	0.247456
APOA1	-0.156189	0.137899	0.247456
AGMO	0.547343	0.137925	0.247456
RPL22L1	-0.34828	0.138701	0.24871
VPS26B	0.315631	0.139105	0.249028
CROT	0.151294	0.139128	0.249028
METAP1	-0.175408	0.13916	0.249028
YTHDF3	0.397396	0.139241	0.249028
COX20	0.405443	0.139347	0.249028
ALCAM	0.477924	0.139362	0.249028
SAE1	-0.209746	0.139416	0.249028
ARFGEF2	-0.28853	0.139502	0.249045
MRPL48	-0.218036	0.139615	0.249109
NUDT7	-0.131111	0.140497	0.250497
ACP2	0.563283	0.140547	0.250497
PAIP1	-0.193739	0.140646	0.250536
DTD2	-0.229283	0.140887	0.250827
CSRP3	-0.275739	0.141341	0.251496
FXR1	0.310506	0.141516	0.251617
SCAF8	-0.494447	0.141563	0.251617
PGM3	0.17496	0.141836	0.251905
NUDCD1	0.208927	0.141881	0.251905
CUL4B	-0.385595	0.142371	0.252637
FAM21	0.361663	0.143242	0.254044
ALYREF	-0.287068	0.143677	0.254675
NAP1L4	0.216969	0.144352	0.255721
SWAP70	-0.554974	0.144501	0.255721
PSMD7	0.130488	0.144504	0.255721
WDR45B	-0.39771	0.144954	0.256378
LYRM4	-0.228892	0.145335	0.256912
ACTL6A	-0.299928	0.145473	0.256993
TBR1	-0.189692	0.145632	0.256993
FETUB	-0.240472	0.145663	0.256993
GOLIM4	-0.424116	0.145698	0.256993
CACYBP	-0.176352	0.145941	0.257282
SF1	-0.312811	0.146177	0.257557
RPS21	-0.216311	0.146452	0.257897
AIFM2	0.280961	0.146529	0.257897
FTCD	0.143289	0.147211	0.258957
PHLDA1	-0.75459	0.147419	0.259182
UBE2I	-0.183344	0.147785	0.259682
POLR2B	0.497585	0.147863	0.259682
ACOT4	0.238644	0.148628	0.260884
MYBBP1A	-0.288388	0.149091	0.261554
PGLS	0.142395	0.149373	0.261907
GAS2	0.405948	0.149552	0.262079
MIF	0.254743	0.149908	0.262562
ATP5D	-0.196432	0.150098	0.262753
OPA1	0.181095	0.150846	0.263919
STAB1	-0.307853	0.151776	0.265404
TFRC	0.543917	0.151978	0.265614
EFTUD2	-0.245807	0.152446	0.266287
AUP1	0.440461	0.152621	0.266388
CYP4V3	0.220938	0.152668	0.266388
TATDN1	0.228908	0.152773	0.266429
EIF3M	-0.180435	0.153403	0.267383
ACTR1A	0.254427	0.154729	0.26942
HDHD2	0.243398	0.154738	0.26942
IARS	-0.14478	0.154899	0.269506
PNPO	-0.18747	0.154953	0.269506
COPS2	0.165508	0.155137	0.269681
OGFR	0.498141	0.155935	0.270923
UROD	-0.168359	0.156207	0.271249
CHMP3	-0.285525	0.157208	0.272842
ANPEP	0.316069	0.157847	0.273804
WDR1	-0.126078	0.15856	0.274895
NAA10	-0.198528	0.159356	0.276126
CMBL	-0.1386	0.160196	0.277434
ACTR1B	0.159824	0.160342	0.277525
LRPAP1	-0.334783	0.16042	0.277525
SERPINA1A	0.150228	0.160706	0.277871
CBR3	0.305225	0.161355	0.278845
AIFM1	0.123434	0.161915	0.279664
AARS2	-0.303795	0.1621	0.279811
TBCB	0.3066	0.162173	0.279811
CRYL1	-0.154895	0.163137	0.281325
SARNP	0.659513	0.163627	0.282019
HRSP12	-0.148545	0.163823	0.282208
SEPHS2	-0.139242	0.16437	0.282998
BPIFA2	-1.05375	0.165034	0.283837
RPL22	0.255742	0.165115	0.283837
FAM49B	0.367707	0.165119	0.283837
MAT2B	-0.158762	0.165229	0.283875
SH3BGRL2	-0.195964	0.165894	0.284866
GALNS	0.436417	0.166193	0.285229
PSMA7	0.120535	0.166486	0.285581
RPL13	0.282219	0.166613	0.285647
TXNDC12	-0.219641	0.166984	0.286133
PRKACA	-0.220088	0.167163	0.286288
YIF1B	0.423432	0.167494	0.286704
CSDE1	-0.146475	0.167613	0.286756
ACO1	-0.14284	0.167835	0.286983
PGM2	-0.134902	0.169068	0.28894
GARS	-0.143499	0.169749	0.28995
S100A13	-0.596412	0.170327	0.290785
RUVBL2	-0.219866	0.170584	0.29107
TRABD	0.275069	0.171292	0.292125
SNX3	-0.13903	0.17157	0.292444
RPL24	0.25958	0.17199	0.293006
PTS	-0.185241	0.172118	0.29307
ADD3	1.31357	0.172381	0.293364
NIPSNAP3B	-0.127697	0.173104	0.294441
COPA	-0.142078	0.174219	0.295861
APBB1IP	0.449037	0.174255	0.295861
CSNK1A1	0.271004	0.174298	0.295861
STAT5B	0.251069	0.174304	0.295861
DPP3	0.148695	0.175016	0.296913
SEC22B	0.234839	0.175707	0.297929
DCTN2	-0.228338	0.175904	0.298109
TPM1	0.931069	0.176026	0.298159
PNPLA8	0.585542	0.176515	0.298831
NHP2L1	-0.297755	0.176626	0.298863
EIF2B4	0.311398	0.177518	0.300216
PSMD9	0.270681	0.177864	0.300644
PGK1	0.131059	0.178055	0.300809
RNMT	-0.290662	0.178302	0.301016
ACAD9	0.122284	0.178363	0.301016
VPS53	0.483328	0.178597	0.301255
TBRG4	-0.225282	0.179027	0.301823
SLC35E1	0.426011	0.17943	0.302345
PALMD	-0.587829	0.179584	0.302447
PSMB4	-0.118896	0.180812	0.304358
SIL1	-0.385968	0.180997	0.30451
HP1BP3	-0.370281	0.182456	0.306806
RNH1	0.127032	0.183021	0.307597
RPSA	-0.19473	0.183218	0.307769
SFXN2	-0.288077	0.183523	0.308121
HADHA	0.107072	0.184565	0.309628
OXNAD1	0.302705	0.184612	0.309628
NLN	-0.170603	0.185357	0.310718
NISCH	0.274544	0.185691	0.311116
PCBP2	-0.127459	0.186102	0.311644
FXR2	0.252413	0.186207	0.311659
NFIC	0.254389	0.186782	0.31246
RAB5C	0.177574	0.187407	0.313345
EEF1E1	-0.196268	0.187605	0.313513
MRPS21	-0.259189	0.188059	0.31411
VIPAS39	-0.398097	0.188264	0.31429
HSD17B7	0.220524	0.188362	0.314293
HSP90AA1	-0.0945017	0.188925	0.31507
PPP1CB	-0.128678	0.189245	0.315442
MRPS14	-0.240045	0.189605	0.315878
LMNB1	0.267178	0.189946	0.316284
GLRX	0.195811	0.19146	0.318628
CRK	-0.251542	0.19156	0.318628
UBQLN1	0.394947	0.191649	0.318628
BCHE	-0.237378	0.192978	0.320674
LPIN2	0.263806	0.193599	0.32143
CYP2A12	0.190075	0.193631	0.32143
DDX42	-0.234791	0.19377	0.321496
IRF2BP2	0.752023	0.193993	0.321545
PLVAP	0.365214	0.194052	0.321545
GSR	-0.138201	0.194097	0.321545
ADPGK	0.405642	0.194398	0.321878
SSRP1	-0.27948	0.194511	0.321901
TMEM106B	0.299914	0.19541	0.32312
TPRKB	0.218422	0.195447	0.32312
ACTBL2	0.301549	0.195634	0.323265
NPC2	-0.369081	0.195842	0.323443
RPS27RT	0.260842	0.196164	0.323811
FUBP1	-0.294746	0.196757	0.324624
ECH1	-0.125011	0.196932	0.324747
ACOT9	0.33387	0.197078	0.324822
GCN1L1	-0.205213	0.197549	0.325433
ERP29	-0.162484	0.198025	0.326001
TRA2B	-0.3449	0.198095	0.326001
EPM2AIP1	-0.323652	0.198503	0.326507
TXNDC17	-0.181963	0.198731	0.326718
CYP2J5	-0.224078	0.199088	0.327069
PAICS	-0.131662	0.199147	0.327069
UCHL5	0.202829	0.199746	0.327887
CTNND1	0.28504	0.199908	0.327987
NPEPL1	-0.130342	0.200576	0.328917
ZFYVE1	0.346715	0.201293	0.329886
IMPDH2	0.189324	0.201409	0.329886
CAPRIN1	-0.167525	0.201473	0.329886
FERMT2	-0.128999	0.201828	0.330141
ACP5	-0.295734	0.201832	0.330141
SLC27A5	0.193614	0.201962	0.330188
SRPK2	-1.3796	0.202631	0.331114
TMEM256	-0.739034	0.202741	0.331127
EPN1	-0.209356	0.202879	0.331185
PFN1	0.19349	0.203076	0.331244
CYP3A13	0.160489	0.203119	0.331244
FARP2	0.351595	0.205795	0.335439
DCUN1D1	0.211607	0.206258	0.336024
PSMA4	0.116407	0.206512	0.336269
PGM1	-0.166969	0.207189	0.337203
CDK5RAP3	0.276886	0.207705	0.337872
RPL26	0.272803	0.208373	0.33879
LGSN	-0.15268	0.208994	0.339564
SNX5	-0.12375	0.209075	0.339564
DCAF8	0.192756	0.209164	0.339564
ACAA1A	-0.108934	0.209648	0.34018
BTF3L4	0.193775	0.209919	0.34045
[truncated: 1,243 more rows]

## Sheet: IbvsWT_all
GSD Ib vs Control	log2FC	PValue	FDR
ACLY	2.18177	7.66068e-118	2.48359e-114
GPI1	1.80848	8.92736e-75	1.44712e-71
DAK	1.96399	2.22095e-74	2.4001e-71
APOA4	2.23573	4.90632e-67	3.97657e-64
GYG	-4.73526	2.12404e-64	1.37723e-61
ACACA	1.6059	2.2021e-63	1.18987e-60
FASN	1.6533	2.06395e-59	9.55903e-57
PKLR	1.68558	1.81679e-54	7.36254e-52
CES1G	-1.78119	2.8399e-47	1.02299e-44
ALDOB	1.59545	4.70728e-46	1.5261e-43
ME1	1.56368	4.98281e-43	1.46857e-40
ETNPPL	1.61683	8.22175e-42	2.22124e-39
SELENBP2	-1.61248	1.60322e-39	3.99817e-37
PPP1R3G	3.03892	2.15122e-38	4.98161e-36
GPD1	1.16867	2.62299e-38	5.66915e-36
CYP2A5	-2.01563	9.07312e-36	1.83844e-33
PGD	1.08636	9.13937e-34	1.74293e-31
THRSP	1.62299	3.58359e-32	6.45444e-30
G6PC	3.05768	6.11132e-32	1.04278e-29
IMPA2	3.50507	1.50495e-29	2.43953e-27
GPD2	1.20333	1.72313e-26	2.66018e-24
IVD	-1.18214	5.55163e-25	8.18108e-23
GYS2	1.31401	1.05134e-24	1.48193e-22
CYP2B10	-2.59015	4.52316e-24	6.11004e-22
ENPEP	1.31212	8.09253e-24	1.04944e-21
SLC10A1	1.77479	2.01548e-23	2.51315e-21
FBP1	0.996336	1.02896e-22	1.23551e-20
ELOVL5	2.32803	4.31648e-21	4.91135e-19
CYP2C70	-1.64398	4.39325e-21	4.91135e-19
CES2C	-1.30325	4.85043e-21	5.2417e-19
NNMT	1.06095	5.4839e-21	5.7351e-19
SCP2	0.738959	9.03357e-21	9.15213e-19
GSTA4	-1.02493	1.07917e-20	1.06021e-18
GSTA2	-1.40543	3.06476e-20	2.92234e-18
SLC25A22	1.1803	3.60341e-20	3.33778e-18
LDHA	0.797858	1.63151e-19	1.46927e-17
PFKL	1.06489	1.66931e-18	1.46268e-16
LPIN1	1.25267	2.13714e-18	1.82332e-16
ASPG	0.89105	9.44841e-18	7.85429e-16
SCD1	1.90347	1.14601e-17	9.28842e-16
KCNA10	-1.19724	3.11069e-17	2.45972e-15
SERPINA1E	-2.06667	7.95359e-17	6.13941e-15
DBT	-0.838543	1.47622e-16	1.113e-14
CES2A	-1.25665	3.89617e-16	2.87077e-14
ALDH1B1	-0.900621	4.52515e-16	3.26012e-14
COMT	0.658818	6.3023e-16	4.44175e-14
PRKAB1	2.07574	7.73057e-16	5.33245e-14
HIBADH	-1.0143	9.80758e-16	6.55677e-14
CYP1A2	-1.18873	9.90998e-16	6.55677e-14
GSTT3	-0.961919	1.10564e-15	7.16895e-14
LTF	2.26055	2.42613e-15	1.54226e-13
S100A9	4.19124	4.15909e-15	2.59303e-13
AGXT2	-0.983479	8.25704e-15	5.05081e-13
ETHE1	-1.14423	9.25437e-15	5.55605e-13
DCXR	-0.790971	1.51175e-14	8.91108e-13
KHK	0.853135	1.8302e-14	1.05955e-12
PCX	0.668365	6.13834e-14	3.49132e-12
ACOT11	1.17582	8.45961e-14	4.72863e-12
HP	-1.3525	9.5938e-14	5.27171e-12
PRKAA2	1.13013	1.80463e-13	9.751e-12
CES1D	-0.830498	2.61768e-13	1.39123e-11
AOX3	-1.07383	2.8893e-13	1.51083e-11
SULT1A1	-0.703247	3.09577e-13	1.5931e-11
PRKAG1	0.817481	4.43086e-13	2.24451e-11
HNRNPC	-1.16274	4.55265e-13	2.27072e-11
TMEM135	1.35992	6.58566e-13	3.23496e-11
RPS6KA3	1.83573	7.32545e-13	3.54464e-11
ABCD3	1.10595	1.87669e-12	8.94741e-11
ENO1B	0.723602	1.97432e-12	9.27646e-11
AADAT	-0.951439	2.34693e-12	1.08696e-10
ALAS1	-1.74037	4.01142e-12	1.83169e-10
SARDH	-0.718063	4.09625e-12	1.84445e-10
GCAT	-0.784626	4.47773e-12	1.9886e-10
TM6SF2	2.29367	5.25311e-12	2.30143e-10
PANK1	1.14361	5.71535e-12	2.47056e-10
RPIA	1.28873	6.21238e-12	2.65007e-10
UPP2	-2.18325	7.62967e-12	3.21239e-10
KYNU	0.637313	1.10134e-11	4.57761e-10
HINT2	-0.729856	1.16703e-11	4.78927e-10
APOE	0.620268	1.82087e-11	7.37907e-10
UPB1	-1.17349	2.34843e-11	9.3995e-10
TGFB3	3.26373	2.89816e-11	1.14584e-09
HMGCS2	0.639121	3.82223e-11	1.49297e-09
GAPDHS	0.818316	7.97543e-11	3.07814e-09
UOX	1.398	9.37011e-11	3.57387e-09
PRODH	-0.666173	1.05178e-10	3.96497e-09
HDHD3	-0.770906	1.11747e-10	4.1642e-09
GPT	-0.701272	1.34746e-10	4.96418e-09
IDH2	-0.614161	1.50215e-10	5.47187e-09
MTTP	0.580521	1.73995e-10	6.2677e-09
MT-ND4	0.900218	2.4158e-10	8.46244e-09
CYP2D9	-0.68516	2.42513e-10	8.46244e-09
MVP	0.57574	2.42753e-10	8.46244e-09
MMAB	-0.988961	3.23057e-10	1.1142e-08
UGP2	0.67455	4.69562e-10	1.60244e-08
MPO	1.99648	4.92713e-10	1.66393e-08
ALDH6A1	-0.633949	5.21684e-10	1.73769e-08
TUBB2A	0.762644	5.25274e-10	1.73769e-08
BDH1	0.561658	7.17428e-10	2.34939e-08
RGN	-0.658823	7.73038e-10	2.50619e-08
GAPDH	0.85704	1.15652e-09	3.71232e-08
ELOVL2	1.6725	1.27669e-09	4.05788e-08
LGALS8	1.3316	1.4108e-09	4.44061e-08
XPOT	1.01868	2.04318e-09	6.36921e-08
PXMP4	1.28641	2.16262e-09	6.65133e-08
CES1F	-0.717101	2.17471e-09	6.65133e-08
COX6B1	0.897438	2.29962e-09	6.96763e-08
NDUFA11	0.790109	2.59152e-09	7.77935e-08
PEX14	1.14152	2.87468e-09	8.55018e-08
SRD5A1	1.38501	3.04528e-09	8.97528e-08
CPS1	-0.684328	3.36477e-09	9.82755e-08
HSD17B4	0.441502	3.83043e-09	1.10877e-07
SLC25A15	0.731068	4.95582e-09	1.42184e-07
OTC	-0.624817	5.18305e-09	1.47399e-07
LGALS9	0.708419	5.64208e-09	1.59058e-07
NAGS	-0.871965	5.88274e-09	1.64412e-07
ITIH4	0.78853	6.69234e-09	1.85441e-07
EGFR	0.708311	7.33429e-09	2.01507e-07
AGXT	0.867366	7.51342e-09	2.04693e-07
DHRS7	1.21045	7.89887e-09	2.1224e-07
NDUFA1	1.68343	7.92137e-09	2.1224e-07
NADK2	-0.605924	8.81181e-09	2.34163e-07
ELOVL6	1.92899	1.00049e-08	2.63708e-07
BCKDHB	-0.521214	1.08477e-08	2.83615e-07
ALDH7A1	-0.59551	1.14853e-08	2.97883e-07
ACAD10	-0.586581	1.17939e-08	3.0346e-07
ABCG2	1.50647	1.1941e-08	3.04826e-07
CYP2C54	-0.895772	1.24849e-08	3.16219e-07
ABAT	-0.681529	1.36807e-08	3.4382e-07
GYS1	1.45211	1.48472e-08	3.70265e-07
ACOT8	0.656505	1.52012e-08	3.7385e-07
NDUFB4	0.670609	1.52215e-08	3.7385e-07
OCIAD2	2.66297	1.55523e-08	3.79102e-07
SULT1D1	-0.581694	1.60162e-08	3.87497e-07
PPT1	-0.615847	1.93139e-08	4.63821e-07
HSD17B10	-0.503838	1.97233e-08	4.70169e-07
GSTT2	-0.558846	2.47373e-08	5.85388e-07
FKBP5	-0.728408	2.61634e-08	6.14651e-07
ACACB	0.693776	2.66561e-08	6.2172e-07
ADHFE1	-0.605249	2.7019e-08	6.25684e-07
HPGD	-1.06166	2.77542e-08	6.38149e-07
AASS	-0.484086	3.00282e-08	6.83089e-07
NDUFB5	0.786466	3.01301e-08	6.83089e-07
BDH2	-1.51799	3.77512e-08	8.49927e-07
NDUFS1	0.62963	3.90013e-08	8.72016e-07
UGDH	-0.553684	3.97715e-08	8.83146e-07
NDUFB9	0.673796	4.43714e-08	9.78586e-07
H2-Q10	0.516824	4.47555e-08	9.80388e-07
CYP8B1	0.998714	5.01446e-08	1.09107e-06
MVK	-0.728746	5.08694e-08	1.09946e-06
SAMM50	0.842755	5.13811e-08	1.10228e-06
SGK2	-0.966284	5.16799e-08	1.10228e-06
FN1	0.730587	5.52294e-08	1.17028e-06
HSPE1	-0.594746	5.77307e-08	1.21534e-06
CAR5A	-0.685706	5.86044e-08	1.22578e-06
ECHDC3	-0.583565	6.25613e-08	1.30015e-06
NME3	-0.763964	6.43559e-08	1.32893e-06
IIGP1	-0.607787	6.52565e-08	1.339e-06
ACSM1	-0.615623	7.14336e-08	1.45653e-06
GPAM	0.696366	7.20584e-08	1.46008e-06
GSTA3	-0.632434	7.3583e-08	1.48171e-06
HNRNPL	-0.670259	8.39713e-08	1.68046e-06
NDUFC2	0.734098	8.60566e-08	1.71163e-06
ACSM5	-0.634481	8.8005e-08	1.73971e-06
UGT1A9	0.858492	1.00326e-07	1.97125e-06
SERPINA3N	1.08914	1.06212e-07	2.07433e-06
HNRNPA2B1	-0.564025	1.07107e-07	2.07929e-06
PEX11B	1.50543	1.09439e-07	2.11192e-06
ECHDC1	-0.435086	1.28407e-07	2.46329e-06
NDUFB8	0.855557	1.30836e-07	2.49512e-06
ACAA1B	0.500618	1.57604e-07	2.98803e-06
CLYBL	-0.527844	1.60047e-07	3.01669e-06
CELSR3	-0.916355	1.7999e-07	3.37299e-06
CES3A	-0.544193	1.83128e-07	3.41207e-06
SULT1B1	-0.611099	1.84726e-07	3.42217e-06
SLC2A2	0.894725	2.12623e-07	3.91661e-06
NDUFS4	0.609697	2.41299e-07	4.41972e-06
TNFRSF11B	-0.882608	2.59956e-07	4.73471e-06
FGL1	2.47263	2.80529e-07	5.08087e-06
IMMT	0.700813	3.46974e-07	6.24939e-06
BHMT	-0.717134	3.51653e-07	6.29867e-06
FDX1	-0.648	3.63835e-07	6.44099e-06
SQRDL	0.498982	3.64951e-07	6.44099e-06
SLC25A10	0.676018	3.65559e-07	6.44099e-06
SEC14L4	-0.443077	4.05182e-07	7.10055e-06
CHCHD3	0.785793	4.66924e-07	8.13853e-06
AGPAT3	0.926028	5.01028e-07	8.68627e-06
PPM1K	-1.17609	5.24372e-07	9.04263e-06
ERO1LB	0.71866	5.34571e-07	9.16973e-06
NDUFA4	0.63216	5.38908e-07	9.19547e-06
NDUFA5	0.668454	5.56739e-07	9.44999e-06
APOO	0.85299	6.21583e-07	1.04957e-05
NDUFS3	0.567877	6.65926e-07	1.11862e-05
APOB	0.468842	6.96638e-07	1.16418e-05
NDUFA9	0.577073	7.34079e-07	1.21832e-05
BSG	0.932903	7.36554e-07	1.21832e-05
ACSL5	0.670898	7.50963e-07	1.23585e-05
CD36	1.19191	7.72044e-07	1.26412e-05
NDUFS8	0.66351	7.78601e-07	1.26845e-05
CPT1A	0.603777	8.47862e-07	1.37219e-05
ENTPD5	-0.509981	8.52885e-07	1.37219e-05
SOD2	-0.578353	8.54974e-07	1.37219e-05
UMPS	0.526604	9.14346e-07	1.46025e-05
SLC25A1	0.630236	9.22975e-07	1.46681e-05
HNRNPD	-0.49411	9.99151e-07	1.57932e-05
HSD17B11	-0.489006	1.00352e-06	1.57932e-05
SNRPD3	-0.591631	1.01556e-06	1.59055e-05
CES3B	-0.619215	1.02329e-06	1.59496e-05
ACSS3	0.653479	1.06102e-06	1.64584e-05
F10	1.62461	1.07073e-06	1.653e-05
MUP20	-0.864571	1.08231e-06	1.66295e-05
PAQR9	1.76781	1.11078e-06	1.69865e-05
NDUFB3	0.700127	1.16888e-06	1.77911e-05
MT-ATP8	4.27689	1.26199e-06	1.91186e-05
MGLL	0.550595	1.30841e-06	1.97296e-05
GLS2	-0.543775	1.34906e-06	2.01833e-05
PEX16	0.949606	1.35095e-06	2.01833e-05
ASS1	-0.414925	1.42356e-06	2.11705e-05
TECR	0.985466	1.57415e-06	2.33032e-05
BCKDHA	-0.429432	1.68968e-06	2.48997e-05
D10JHU81E	-0.426419	1.71197e-06	2.5114e-05
CYP2C37	-0.802004	1.81351e-06	2.64479e-05
APOC4	1.15155	1.81921e-06	2.64479e-05
NDUFA12	0.680056	1.89671e-06	2.74514e-05
S100A8	1.46118	1.96243e-06	2.82764e-05
GPX1	-0.485876	2.04605e-06	2.93508e-05
SERPINA3M	0.569373	2.08119e-06	2.97234e-05
NDUFA13	0.672388	2.09774e-06	2.98285e-05
LRRC48	-0.576106	2.19434e-06	3.10658e-05
KRT26	-3.71914	2.25685e-06	3.18118e-05
44986	0.521753	2.40989e-06	3.38219e-05
ETFDH	0.422138	2.45498e-06	3.43062e-05
NDUFA6	0.578124	2.55811e-06	3.5594e-05
INMT	-0.525141	2.60668e-06	3.61147e-05
CYB5R3	0.397488	2.66047e-06	3.67032e-05
PPIB	-0.456033	2.70248e-06	3.70006e-05
ISOC2A	-0.553265	2.70486e-06	3.70006e-05
H2-D1	0.508263	2.85751e-06	3.89246e-05
GSTM6	-0.523265	2.94492e-06	3.99474e-05
KEG1	-0.577195	3.17533e-06	4.28934e-05
MT-CO2	0.579684	3.34605e-06	4.5012e-05
NDUFB11	0.812831	3.63952e-06	4.87575e-05
FMO5	-0.565306	3.86676e-06	5.15886e-05
FAM210A	1.47221	4.42295e-06	5.87673e-05
CPOX	-0.466316	4.4917e-06	5.94371e-05
SLC25A4	1.69048	4.51449e-06	5.94958e-05
PFKM	0.820909	5.49182e-06	7.20829e-05
HAGH	-0.442366	5.52746e-06	7.22581e-05
FXYD1	1.03179	6.34767e-06	8.26472e-05
NDUFS7	0.597625	6.40291e-06	8.3033e-05
RDX	-0.375659	6.48663e-06	8.37834e-05
XDH	-0.476856	6.65741e-06	8.56481e-05
PPFIBP1	2.46378	6.85154e-06	8.77972e-05
NDUFS2	0.561467	6.89212e-06	8.79695e-05
PAPSS2	-0.500183	6.99495e-06	8.89318e-05
ETFB	-0.428184	7.03427e-06	8.90824e-05
ACSM3	-0.522181	7.22204e-06	9.11045e-05
HSPD1	-0.44424	7.39608e-06	9.29384e-05
FECH	-0.583119	7.57269e-06	9.47902e-05
NDUFV1	0.530574	7.77544e-06	9.69538e-05
SUOX	-0.50414	7.84385e-06	9.74321e-05
PHKG2	1.03658	8.49028e-06	0.000105059
SLC38A3	0.783008	8.6154e-06	0.000106202
MTX1	0.705374	8.7144e-06	0.000107015
AMY1	-1.79899	9.35989e-06	0.000114509
ETFA	-0.429124	9.91676e-06	0.000120865
TSTD3	1.8472	1.05935e-05	0.000128629
NAGA	-0.610784	1.14375e-05	0.000138359
STAT3	0.487314	1.19263e-05	0.000143736
GSTM3	-0.54662	1.25005e-05	0.000150098
SDHC	0.524958	1.27201e-05	0.000152172
NDUFA10	0.52241	1.28603e-05	0.000153284
VDAC2	0.671172	1.304e-05	0.000154297
BCMO1	-1.55875	1.30405e-05	0.000154297
HNRNPU	-0.423569	1.34833e-05	0.000158955
ACADSB	-0.39903	1.39941e-05	0.000164381
SELT	1.55343	1.42956e-05	0.000167315
ALDH4A1	-0.429145	1.44445e-05	0.00016845
TST	-0.469883	1.49086e-05	0.000173239
CASP6	-0.585786	1.50708e-05	0.000174498
ACY1	-0.495892	1.61747e-05	0.000186613
COA3	0.740955	1.8292e-05	0.000210293
NUDT19	0.493673	1.86819e-05	0.000214017
FABP5	0.748674	1.95776e-05	0.000223488
GLDC	-0.459556	2.00285e-05	0.000227833
FUK	0.809743	2.0417e-05	0.000231441
NAT8	-1.44288	2.0638e-05	0.00023313
COX4I1	0.589018	2.13531e-05	0.000240371
HEXB	-0.857905	2.18069e-05	0.00024463
TMEM120A	2.6188	2.20457e-05	0.000246456
FDXR	-0.522632	2.21525e-05	0.000246799
ALG2	1.32692	2.28836e-05	0.000254071
SAR1B	-0.366121	2.35159e-05	0.0002602
CES1E	-0.581833	2.42544e-05	0.000266797
DDX39	-0.424886	2.42767e-05	0.000266797
ATP5J2	0.574727	2.45739e-05	0.000269151
DERL1	1.1883	2.63072e-05	0.000287165
PEX3	0.883586	2.64412e-05	0.000287659
PPIF	-0.616799	2.83756e-05	0.000307671
CLPP	-0.479465	2.85595e-05	0.000308633
SLC9A3R1	-0.539387	2.88525e-05	0.000310763
PEBP1	0.472189	2.90346e-05	0.000311689
NUDT4	0.532497	2.96007e-05	0.000316718
CCBL1	-0.432419	3.00992e-05	0.000320992
SERPINA3K	0.467161	3.03652e-05	0.000322768
SRPR	-0.522014	3.07776e-05	0.000326082
MT-ND5	0.770579	3.16727e-05	0.000334472
FAH	-0.44734	3.32473e-05	0.00034996
DYNLT3	1.666	3.49473e-05	0.000366664
PRG2	2.33266	3.55953e-05	0.000371898
CTSA	-0.550534	3.56756e-05	0.000371898
ACMSD	-0.836422	3.60335e-05	0.000374425
GCDH	-0.469294	3.6832e-05	0.000381499
SURF1	1.11445	3.6971e-05	0.00038172
NDUFB7	0.726519	4.11368e-05	0.000423383
HNRNPA3	-0.423496	4.1409e-05	0.000424836
TARDBP	-0.573006	4.20585e-05	0.000430138
SLC25A42	0.762509	4.37754e-05	0.000446289
SNRPD2	-0.561297	4.66948e-05	0.000474487
FBL	-0.64868	4.6834e-05	0.000474487
SHMT2	-0.342527	4.71549e-05	0.00047625
ERAP1	-0.466092	4.9255e-05	0.000495916
SEC31B	-0.575091	5.07094e-05	0.000508978
FH1	0.375488	5.21651e-05	0.000521973
STEAP4	0.885609	5.2615e-05	0.000524855
SLC25A11	0.55502	5.4544e-05	0.000542429
AFMID	-0.502345	5.55418e-05	0.000550662
AUH	-0.424119	5.70562e-05	0.000563952
RAI2	-0.513745	6.08133e-05	0.000599261
KLHDC7A	1.3274	6.10259e-05	0.000599534
STARD10	-0.400931	6.30122e-05	0.000617177
INSR	1.11555	6.37566e-05	0.000620913
AHCY	-0.394945	6.37767e-05	0.000620913
TPP1	-0.352203	6.55313e-05	0.000636085
DPYSL2	-0.402365	6.70892e-05	0.000649264
CAR3	-0.556521	6.78625e-05	0.000654792
KRT18	1.06236	6.8272e-05	0.000656753
SNAP23	1.03888	6.84709e-05	0.000656753
VWA8	0.395964	6.89932e-05	0.000659811
CPQ	-0.481674	7.36672e-05	0.000702438
MT-ND1	0.562033	7.40634e-05	0.000704145
AK3	-0.347313	7.53449e-05	0.0007123
SNRPA1	-0.612462	7.53606e-05	0.0007123
GOT1	0.403005	7.58696e-05	0.000713217
AMPD2	0.617631	7.58975e-05	0.000713217
COX5A	0.882182	7.86232e-05	0.000735849
FAHD1	-0.449585	7.87599e-05	0.000735849
CYC1	0.515696	8.04749e-05	0.000749712
SULT2A1	-0.464663	8.62851e-05	0.000801536
PHKA2	0.81002	9.25033e-05	0.000856845
CYP2D26	-0.412569	9.2923e-05	0.000858281
ARG1	-0.382455	9.3809e-05	0.000864002
DPY19L1	1.05856	9.60711e-05	0.00088233
FYCO1	1.25069	0.000100632	0.000921608
44987	0.52141	0.000103868	0.000948564
TCP1	0.60195	0.000104231	0.000949201
MIEN1	0.552628	0.000106786	0.000969751
IDO2	-0.451911	0.000107811	0.000976318
MUG1	-0.592398	0.000109732	0.00099095
DNAJC11	0.851553	0.000111467	0.00100382
CYP2E1	-0.509656	0.000112687	0.00100752
EHHADH	-0.412492	0.000113036	0.00100752
COX7A2	0.554097	0.000113083	0.00100752
GALT	-0.457725	0.00011312	0.00100752
SLC25A3	0.528661	0.000117295	0.00104184
CYP2C50	-0.922518	0.0001185	0.00104967
TPP2	0.558678	0.00011972	0.00105516
SCAMP1	0.584809	0.000119771	0.00105516
TMEM258	1.78206	0.000121507	0.00106755
CORO1B	-0.437804	0.000126864	0.0011116
NAMPT	-0.353528	0.000131763	0.00115141
ACOT1	-0.474763	0.000137727	0.00120029
ECHS1	-0.392015	0.00014352	0.00124743
AACS	0.395068	0.000145541	0.00126161
NDUFA3	0.675418	0.000146987	0.00127076
UQCR10	0.422454	0.000153819	0.00132628
CPSF6	-0.629955	0.000154804	0.00133123
NIT2	-0.397246	0.00015607	0.00133857
MT-ND2	1.36792	0.000163184	0.00139589
DERL2	1.06373	0.000163652	0.00139621
IDI1	-0.499002	0.000165161	0.00140538
MTX2	0.698224	0.000167905	0.001425
UQCRFS1	0.472801	0.000171179	0.00144898
HADHB	0.299899	0.000173792	0.00146727
MANBA	-0.631108	0.000183495	0.00154517
VDAC3	0.585181	0.000184125	0.00154646
UQCRH	0.738659	0.000188202	0.00157662
BLVRB	-0.388808	0.000192696	0.0016101
SDHD	0.501635	0.000196768	0.0016399
MAL2	0.426922	0.000199987	0.00166246
NDUFA7	0.572849	0.000201282	0.00166895
DDT	-0.518343	0.000202491	0.00167469
SLC16A1	1.10923	0.000207326	0.00171031
VKORC1L1	1.53002	0.000208339	0.00171431
METTL7B	0.386618	0.000217193	0.00178263
COQ5	-0.5355	0.000230421	0.00188642
ATP1A1	0.593663	0.000232054	0.00189501
BUB3	-0.449782	0.000233239	0.0018999
GANAB	-0.327284	0.00025014	0.00203247
RMDN3	0.69804	0.000251132	0.00203542
HNRNPUL2	-0.576766	0.00026699	0.00215856
VDAC1	0.500378	0.000271469	0.00218931
LONP1	-0.329069	0.000274622	0.00220924
IFITM3	0.776385	0.000276867	0.00222133
NDUFA2	0.422787	0.000277495	0.00222133
ACOT12	0.34269	0.000278193	0.00222143
GLTPD2	-1.28127	0.000279762	0.00222847
CTSF	-0.477194	0.000308608	0.00245223
SRSF7	-0.752128	0.000309726	0.00245509
MT-CYTB	0.584881	0.000316989	0.00250653
TIMM17B	0.905167	0.00033122	0.00261269
ALDOC	-0.500131	0.000340954	0.00268295
SLC25A20	0.469301	0.00034197	0.00268442
PAH	-0.40894	0.00034768	0.00272265
MCCC2	-0.350036	0.000348823	0.00272502
CFH	0.474832	0.000355229	0.0027684
PEX26	0.969822	0.000358082	0.00278394
NDUFA8	0.65309	0.000359728	0.00279004
COBLL1	-0.544114	0.00037251	0.00288229
MAN2B1	-0.45744	0.000375657	0.00289971
OSBPL11	1.59912	0.000377789	0.00290924
APOC3	0.779949	0.000384605	0.00295471
CADPS2	-1.10862	0.000387549	0.00296617
UFSP2	0.69754	0.000387926	0.00296617
NOP56	-0.764227	0.000393094	0.00299862
PEX11G	0.668156	0.000394466	0.00300202
MGST1	0.785016	0.000398472	0.00301093
GSTM1	-0.382753	0.000399357	0.00301093
DECR2	0.341628	0.000399643	0.00301093
NT5C	-0.434377	0.000399995	0.00301093
PXMP2	0.521753	0.000400281	0.00301093
ST13	-0.392638	0.00040141	0.00301243
DHX9	-0.574187	0.000403119	0.00301827
NCEH1	0.814923	0.000406628	0.00303753
H2-KE6	-0.331698	0.000438511	0.00326817
QSOX1	1.00408	0.00044926	0.0033406
SERPINF1	0.963333	0.000454469	0.0033716
SLC12A1	2.01283	0.000456729	0.0033744
AKR1C6	-0.358499	0.000456928	0.0033744
HSD3B5	-0.78816	0.000461484	0.0034003
CYP3A11	-0.596659	0.000463543	0.00340232
ABHD14B	-0.333939	0.000463857	0.00340232
DZANK1	0.537899	0.00046835	0.00342752
ALDH1A1	-0.448714	0.00048387	0.00353312
COX15	0.74709	0.000489942	0.00356942
SLC25A45	0.537622	0.000494391	0.00359375
ATP5C1	0.313675	0.000529554	0.00383273
HAL	-0.359884	0.000529631	0.00383273
CBR4	-0.313258	0.000533374	0.00385122
OSTC	0.974561	0.000563461	0.0040452
UQCRC1	0.375204	0.00056389	0.0040452
APOH	0.395583	0.000563983	0.0040452
PTGS1	0.858068	0.000593683	0.00424883
KRT8	0.755224	0.000612085	0.00437088
CCT3	0.556262	0.000622847	0.00443795
FKBP4	-0.355474	0.000631432	0.00448926
FADS2	0.843612	0.000655336	0.00464901
CCT8	0.497899	0.000667071	0.00472193
CORO1C	-0.376135	0.000691011	0.00488073
DCAF11	-0.461925	0.000713237	0.00502677
PRUNE	0.847673	0.000720193	0.00506478
SLC25A13	0.427166	0.000725514	0.00509116
ABHD3	0.915986	0.000748263	0.00523642
SPHK2	0.676934	0.000749445	0.00523642
DLD	-0.356567	0.000762709	0.00531764
AMFR	1.06806	0.000765347	0.00532458
FGG	0.409047	0.000773456	0.00536948
ADCK5	1.21295	0.000777915	0.00538889
NDRG2	-0.271383	0.000784071	0.00541995
STT3B	0.959008	0.00079278	0.00546849
FABP2	0.464957	0.00079989	0.00549468
OPA3	0.579981	0.000799966	0.00549468
ZADH2	0.317559	0.000810093	0.00555248
FN3KRP	0.579477	0.00082051	0.00561201
CMAH	0.382823	0.000825244	0.00563251
PHB2	0.408931	0.000833752	0.00567862
CNN3	-0.604332	0.000837338	0.00569109
DGLUCY	-0.321383	0.000842114	0.00571157
PRODH2	-0.383151	0.000855234	0.00578845
ALDH9A1	-0.331972	0.000861264	0.00581024
NDUFB6	0.682794	0.000862038	0.00581024
OXSM	-0.363324	0.000869026	0.00584519
SORBS2	-0.648105	0.000872377	0.00585558
RETSAT	0.641029	0.000885608	0.00593211
SCPEP1	-0.394403	0.000945771	0.00632204
ALAD	-0.338093	0.000959074	0.00639777
TMEM70	0.895559	0.00097432	0.00648613
AKR1B3	-0.324523	0.000983532	0.00653404
PIK3C2A	0.945456	0.00100213	0.006644
ATP2A2	0.57079	0.00101803	0.00671587
SMAP2	-0.661122	0.00101837	0.00671587
RBP1	-0.506897	0.00101919	0.00671587
SLC35A3	0.897291	0.00102416	0.00673493
ANXA1	0.539292	0.00103227	0.00677454
PRPF19	-0.386759	0.0010483	0.0068506
COX7C	0.44564	0.00104905	0.0068506
NDUFAB1	1.02922	0.00105024	0.0068506
ASAH1	-0.384812	0.00105337	0.0068506
CCT5	0.507715	0.00105586	0.0068506
SLC4A1	0.759052	0.00105654	0.0068506
SCARB2	0.51255	0.00106048	0.00686244
ARF4	1.36722	0.00107853	0.00696532
DHRS11	-0.399928	0.00109733	0.00707267
HMGB1	-0.420533	0.00112586	0.00724215
STX5A	-1.89817	0.00113529	0.00728831
MYO6	0.537883	0.00115116	0.00737562
GALK1	0.308657	0.00116297	0.00743658
ACP6	-0.458185	0.00117265	0.00746828
TOMM40	0.630716	0.00117298	0.00746828
NAPSA	-0.424574	0.00117484	0.00746828
CCT4	0.49849	0.00118488	0.00750634
CCT7	0.487338	0.00118546	0.00750634
BPHL	-0.338721	0.00120239	0.00759872
USMG5	0.488433	0.00120717	0.00761411
H2-K1	0.360143	0.00121031	0.0076191
SORD	-0.332812	0.00121739	0.00764881
CROT	0.330915	0.00122829	0.00769167
GSTT1	-0.284579	0.00122896	0.00769167
HOGA1	-0.339275	0.00125482	0.00783841
C2CD2	-0.979132	0.00127146	0.00792708
UQCRC2	0.361942	0.00130754	0.00811591
AMT	-0.360998	0.0013081	0.00811591
VPS35	-0.283116	0.00130926	0.00811591
TMEM33	0.696611	0.00133597	0.00826569
SFXN5	0.494664	0.00133966	0.00827272
ACNAT2	0.377292	0.00134439	0.00828615
COX6A1	0.844764	0.00136929	0.00842359
NEDD8	0.833895	0.00137845	0.00846389
SLC25A5	0.362363	0.00141136	0.00864961
BBOX1	0.331299	0.00144002	0.00880859
VPS26A	-0.322592	0.00147359	0.00899696
PCMTD1	0.90771	0.00148404	0.0090437
GNPNAT1	-0.436907	0.00149086	0.00906821
DMGDH	-0.522229	0.00150035	0.00910884
PEX6	0.790803	0.00151483	0.00917961
PLS3	-0.277653	0.00152404	0.00921816
TBC1D24	0.84682	0.00153488	0.00926645
SLC25A23	0.427004	0.00154529	0.00929642
UQCRQ	0.441555	0.00154558	0.00929642
NDUFS5	0.534028	0.00159333	0.00956587
PLS1	1.46823	0.00163462	0.00979561
MRPL28	0.803597	0.001644	0.00983365
CSRP3	-0.589186	0.00172301	0.0102873
TPK1	-0.399458	0.00173185	0.0103211
CCT6A	0.51084	0.00176156	0.0104788
CTSZ	-0.407567	0.00178777	0.0106153
SSR4	0.882681	0.00181466	0.0107552
CYP2C29	0.538437	0.00182696	0.0108084
PHKB	0.659392	0.00183467	0.0108152
TOLLIP	1.00826	0.00183478	0.0108152
DDAH1	-0.319368	0.00185393	0.0109083
UBE2K	0.297892	0.00186322	0.0109403
VIM	1.09397	0.00186613	0.0109403
APOA1BP	-0.444975	0.0018705	0.0109462
CIAPIN1	0.70681	0.00187669	0.0109533
EMC8	1.06548	0.00188023	0.0109533
SDHAF2	1.37445	0.00188187	0.0109533
ATP5F1	0.353681	0.00192851	0.0112047
MT-CO3	0.691233	0.0019406	0.0112548
GSTP1	-0.416225	0.0019587	0.0113395
CSTF1	-1.11189	0.00196586	0.0113606
GFM2	0.578937	0.00201339	0.0115949
TPM4	1.09243	0.00201355	0.0115949
DSP	0.82356	0.00202546	0.0116428
NEK7	0.537663	0.00203834	0.0116961
APOOL	0.735722	0.00205721	0.0117806
SLC26A1	1.135	0.00206034	0.0117806
CTTN	-0.439922	0.00207247	0.0118291
MIF4GD	1.26939	0.00209069	0.0119115
F2	0.337667	0.00209424	0.0119115
PDK2	-0.326473	0.00210167	0.0119327
ACNAT1	0.836825	0.0021159	0.0119926
BHMT2	-0.490149	0.00212184	0.0120053
HGD	0.326233	0.0021488	0.0121366
KARS	-0.29543	0.00216565	0.0122105
BTF3	1.4264	0.0022026	0.0123973
GPD1L	0.305812	0.00221215	0.0124294
GM28040	1.19841	0.00222999	0.012492
LAD1	0.746888	0.002231	0.012492
ACBD5	0.444345	0.00223778	0.012503
TRAM1	0.730505	0.0022424	0.012503
SSR3	0.90686	0.00224452	0.012503
TXNDC5	-0.325307	0.00226137	0.0125752
HYOU1	-0.368929	0.00226531	0.0125755
HCCS	1.19408	0.00231184	0.0127697
ARF6	-0.30458	0.00231309	0.0127697
PEX19	1.00095	0.00231406	0.0127697
TMEM147	1.07836	0.00231604	0.0127697
HADHA	0.24536	0.00237359	0.0130648
FAM160B1	0.555785	0.00239717	0.0131528
HDGF	-0.428671	0.00239769	0.0131528
PA2G4	-0.25258	0.00240927	0.0131768
HTT	1.3396	0.0024134	0.0131768
GBP2	-1.19033	0.00241426	0.0131768
ALS2	0.749525	0.00244015	0.0132957
SLC25A12	0.399351	0.00248965	0.0135427
PDHB	0.244985	0.00251399	0.0136294
GPRIN3	1.2332	0.00251401	0.0136294
AKR1C13	-0.302362	0.00258716	0.0140026
SNX3	-0.306198	0.002623	0.014173
NDUFS6	0.649359	0.00262929	0.0141833
COMMD3	0.793791	0.00264706	0.0142554
SNRPB	-0.36736	0.00265209	0.0142588
SQSTM1	1.00927	0.00269519	0.0144666
PSMB10	-0.456528	0.00286746	0.0153658
PCYT2	0.264914	0.0028968	0.0154974
SAFB	-0.690457	0.00292433	0.0156189
CCT2	0.40104	0.00294931	0.0157264
LSS	-0.56854	0.00296018	0.0157585
DTD1	1.2918	0.00300428	0.015967
TOR1AIP1	1.25882	0.00303694	0.0161142
KPNA1	-1.86182	0.00304935	0.0161536
OCIAD1	0.421045	0.003097	0.0163557
MRPL16	0.928654	0.0030976	0.0163557
EMC7	0.829766	0.00311493	0.0164205
MYO1C	0.522533	0.00316562	0.0166606
IMPA1	-0.303927	0.00319968	0.0168126
FGB	0.415125	0.00321655	0.0168739
MIA3	-0.591749	0.00324281	0.0169407
NUP155	0.696488	0.00324381	0.0169407
HSD17B12	0.460851	0.00324923	0.0169407
PDIA3	-0.281637	0.0032502	0.0169407
NDUFV2	0.528501	0.00326224	0.0169762
APEX1	-0.312915	0.00331469	0.0172215
PSMF1	1.23944	0.00333813	0.0173155
SDHA	0.278427	0.00337429	0.0174704
MYG1	-0.347358	0.00337876	0.0174704
ASL	0.281969	0.0034192	0.0176513
RMDN2	0.619036	0.00343431	0.0177012
CECR5	-0.430234	0.00345869	0.0177985
CMTR1	0.887289	0.00347819	0.0178705
CLPB	0.528317	0.00358624	0.0183965
ATP1B1	0.57252	0.00360478	0.018462
HSPA1B	0.534059	0.00361039	0.018462
VTN	0.501548	0.00362646	0.0185149
ARHGDIA	-0.324819	0.00365958	0.0186546
DUSP3	0.553157	0.00366597	0.0186579
COQ9	-0.370662	0.00368457	0.0187231
APRT	0.435817	0.00375299	0.019041
SLC39A14	0.840023	0.00381179	0.0193091
HMGCL	-0.307519	0.00382739	0.0193579
APOA5	0.598625	0.00384911	0.0194115
MRPL41	1.58121	0.00384996	0.0194115
TYMP	0.81898	0.00386311	0.0194475
PRCP	-0.502127	0.00388066	0.0195056
COQ6	-0.376148	0.00396776	0.0199125
DUSP18	0.616754	0.00397812	0.0199337
GSTM2	-0.26931	0.00399373	0.019981
RQCD1	-2.14425	0.00401288	0.0200459
MRPL40	1.23236	0.00408741	0.0203868
TARSL2	1.27586	0.00411061	0.020471
SBDS	-0.267169	0.00414061	0.0205887
KDELR1	0.784417	0.00417241	0.0207151
GNS	-0.611503	0.00422567	0.0209264
NDUFB10	0.582614	0.00422788	0.0209264
BCL2L13	0.42323	0.00428587	0.0211811
ARHGEF18	1.80513	0.00430698	0.021253
TXNRD2	-0.376571	0.00431864	0.0212782
EXOC2	0.831305	0.00439267	0.0216101
PPID	-0.293649	0.00441158	0.0216702
ANP32A	-0.287721	0.00444967	0.0218242
PHB	0.336608	0.00448332	0.0219561
NARFL	0.640425	0.00449408	0.0219756
ARSB	-0.420325	0.00453527	0.0221436
PROSC	-0.28795	0.00456509	0.0222364
SERPINB1A	0.474783	0.00456799	0.0222364
PDLIM5	-0.302668	0.00458059	0.0222643
DEK	-0.3498	0.00460103	0.0223004
PABPC1	-0.21305	0.00460267	0.0223004
ATP6V0D1	0.374906	0.00460865	0.0223004
TACO1	-0.301174	0.00463765	0.0224073
CYP7B1	-0.683532	0.00468086	0.0225824
DDC	-0.311448	0.0046918	0.0226015
AKR1A1	-0.261946	0.00473707	0.0227858
AK4	0.345341	0.00481283	0.0231158
MLEC	0.775738	0.00483738	0.0231994
GPHN	-0.335991	0.00484573	0.0232051
MPC2	0.401775	0.00487413	0.0233067
ABCB8	0.650049	0.0049355	0.0235654
CAR8	-0.381785	0.00499197	0.0237999
COQ7	-0.699549	0.00508898	0.0242269
MRPS28	-0.49565	0.00510594	0.0242719
ACAA2	-0.234468	0.00513088	0.0243548
ERLIN1	0.98251	0.00523544	0.0248148
ATXN2	-1.12021	0.0052744	0.0249629
HAO1	0.292686	0.00529001	0.0250003
MT-CO1	0.56323	0.00530647	0.0250416
MTFP1	0.84736	0.00531808	0.0250599
EMC2	0.876121	0.00532797	0.0250701
CHDH	0.226639	0.00546809	0.0256921
SSBP1	-0.361436	0.00556876	0.0261272
CARS	-0.317763	0.00560423	0.0262556
PITPNC1	1.26434	0.0056204	0.0262934
CYP27A1	-0.276207	0.00563783	0.0263175
FKBP11	1.17849	0.0056439	0.0263175
RHOG	0.499145	0.0056499	0.0263175
ITGA5	1.50532	0.00569283	0.0264794
MSMO1	-0.852772	0.00582234	0.027043
MRPL45	0.677386	0.00583217	0.0270499
TIMM50	0.481036	0.00584688	0.0270794
SEC63	0.704309	0.00591744	0.0273671
CES1C	-0.352642	0.00593177	0.0273943
ALDH1L1	-0.296015	0.00608404	0.0280575
DDOST	0.580127	0.00614685	0.028307
DPP9	0.790601	0.00623827	0.0286872
MOGS	0.5862	0.00632839	0.0290604
HSD17B13	-0.242765	0.00634729	0.029106
PTRH2	0.625239	0.00636584	0.0291223
DHRS4	0.274174	0.00636882	0.0291223
ALDH5A1	-0.277017	0.00644513	0.0294297
EML4	-0.61305	0.00656863	0.0299515
SAMHD1	-0.298998	0.00657822	0.0299531
ELAVL1	-0.370612	0.00659915	0.0300062
TAPT1	0.769971	0.00670237	0.0304329
SF3A3	-0.390754	0.00684505	0.0310306
PIR	-0.362511	0.00685314	0.0310306
NANP	0.546853	0.00687005	0.0310637
ISOC2B	-0.382097	0.00691769	0.0312356
TARS	0.242212	0.00694944	0.0313353
CYB5A	-0.382724	0.00697963	0.0314277
COASY	0.230547	0.00702808	0.0315739
GGCT	-0.397737	0.00703156	0.0315739
GPT2	-0.278359	0.0070827	0.0317595
HNRNPF	-0.353344	0.00711263	0.0318497
RPN2	0.600435	0.00723534	0.0323544
COX6C	0.615744	0.00725397	0.0323931
LYPLAL1	-0.306455	0.00727275	0.0324174
FERMT3	0.543423	0.00727942	0.0324174
MAGT1	0.922788	0.00737939	0.0328175
MCCC1	-0.298772	0.00740805	0.0328999
ADCK3	-0.301946	0.00742612	0.032935
LPCAT3	0.54656	0.00745829	0.0330043
NUDT21	-0.358212	0.00746212	0.0330043
CHIL3	0.634875	0.00752391	0.0332323
VPS53	0.966227	0.0075517	0.0333097
MRPL43	1.27269	0.00770039	0.0339194
MTCH2	0.340267	0.00774101	0.0340134
PLIN3	0.304185	0.00774271	0.0340134
SIGMAR1	0.536517	0.00788106	0.0345566
4931406C07RIK	-0.288004	0.00788768	0.0345566
ERRFI1	0.763228	0.00804717	0.0351744
GPX4	0.25296	0.00805041	0.0351744
GALE	0.270256	0.00811272	0.035399
PSMD6	0.23851	0.00819103	0.0356525
MT-ATP6	0.320626	0.00819283	0.0356525
TOMM22	0.856463	0.00822267	0.0357344
CTSB	-0.285192	0.00826922	0.0358886
PRDX4	-0.388861	0.00828535	0.0359106
C4BP	0.574002	0.00833383	0.0360534
ATP5K	0.270772	0.00834055	0.0360534
A1CF	-0.281038	0.00842079	0.0363518
MESDC2	-0.756799	0.0084755	0.0365393
MRPL2	0.544263	0.00852928	0.0367223
MPST	-0.304094	0.00863323	0.0371206
MRPL17	0.615865	0.0086557	0.0371679
HEXA	-0.543114	0.00868208	0.0372319
LDHD	-0.23172	0.00875278	0.0374526
DCPS	-0.369619	0.00875665	0.0374526
KCMF1	0.77043	0.00877062	0.0374629
LYRM5	-0.413513	0.00880541	0.0374825
RBM47	-0.305805	0.00880548	0.0374825
NUCB1	-0.575166	0.0088099	0.0374825
TRAPPC5	1.26378	0.00884185	0.0375692
STIP1	-0.265949	0.00892814	0.0378861
ILF2	-0.454734	0.00897078	0.0380141
KNG1	0.387741	0.00898175	0.0380141
AKR1D1	-0.266478	0.00916969	0.0387128
CCDC25	-0.364655	0.0091707	0.0387128
LSM4	-0.464653	0.00929875	0.0392023
TMEM126B	0.439696	0.0095099	0.0400404
PGAM5	0.503619	0.00964957	0.0405758
MGEA5	0.618157	0.00968498	0.0406719
HCLS1	0.816248	0.00975467	0.0409116
RBBP4	-0.349779	0.00979158	0.0410133
TSPO	0.796089	0.00982225	0.0410887
CASP7	-0.41461	0.00986056	0.0411958
PLA2G15	-0.484631	0.00989715	0.0412955
ERMP1	0.684998	0.00998033	0.041589
TAP1	0.644273	0.0101758	0.042349
RRBP1	-0.285283	0.0102073	0.0423938
GM4952	-0.324102	0.0102127	0.0423938
MTCH1	1.14141	0.0102998	0.0427009
ERP44	-0.2588	0.0104026	0.043072
OPLAH	0.234725	0.010427	0.0431176
RPN1	0.629423	0.0104891	0.0433194
TMED5	0.567271	0.0107032	0.0441471
IQGAP2	-0.21139	0.0107568	0.0443119
TMEM11	0.691189	0.0109076	0.044794
CRYL1	-0.282897	0.0109079	0.044794
DNAJB12	0.630498	0.0109153	0.044794
NEDD4	0.335886	0.011003	0.0450969
CTSL	0.356824	0.0111952	0.0458269
UBE2G2	0.804774	0.0112358	0.0459351
CALR	-0.245981	0.0113973	0.0465368
NAPRT1	0.232515	0.011511	0.0469418
CCDC47	0.673432	0.0115562	0.0470666
MUT	-0.270732	0.0116113	0.047232
ACAD11	0.26918	0.0116498	0.047329
PTPN23	0.937208	0.0118132	0.0478936
SSR1	0.63651	0.0118311	0.0478936
HACL1	0.265219	0.0118459	0.0478936
PLA2G12B	0.768595	0.0118478	0.0478936
HPD	-0.256677	0.0118679	0.0479151
SYNJ2BP	0.502855	0.0118934	0.0479582
MDH2	-0.23554	0.0119549	0.0481464
TRMT5	0.859154	0.0120614	0.0485043
RBBP7	-0.247707	0.0120773	0.0485043
FADS1	0.560509	0.0120887	0.0485043
CYP2C55	-0.603558	0.0121114	0.0485353
LMAN1	0.321258	0.0121998	0.0488294
LASP1	-0.328639	0.0122754	0.0490711
OXR1	0.591334	0.0123131	0.0491615
PEX1	0.539411	0.0124718	0.049694
GCHFR	-0.358412	0.0124772	0.049694
SURF4	0.464493	0.0125051	0.0497443
AOX1	-0.35969	0.0127534	0.0506698
TBC1D13	0.902038	0.0129595	0.0514258
SEC24A	-0.219071	0.0130149	0.0515824
SEC61B	0.578603	0.0130777	0.0517678
PDIA4	-0.234622	0.0130988	0.0517881
RDH16	-0.302792	0.0131893	0.0520824
AGPAT2	0.403647	0.0132078	0.052092
TPR	-0.433385	0.0132363	0.0521412
HNRNPUL1	-0.38447	0.0134867	0.0530631
MLYCD	-0.248967	0.0135418	0.0532152
SMURF1	0.35519	0.0136938	0.0537475
RAB4B	0.633403	0.013791	0.0540632
PDE12	0.443138	0.0138622	0.0542158
SEC11A	0.649939	0.0138633	0.0542158
SEPSECS	0.370283	0.0139837	0.0546207
PLBD1	-0.303725	0.0142535	0.0556076
GART	-0.34244	0.014383	0.0560452
GOPC	0.993748	0.0145175	0.0565016
PALLD	-0.491949	0.014583	0.0566882
CAPN2	0.232977	0.0146216	0.0567702
VAPA	0.435951	0.0146766	0.05688
ERP29	-0.308223	0.0146849	0.05688
CUL4A	0.328441	0.014866	0.0575127
HNRNPDL	-0.471401	0.0149449	0.057749
CYP2C40	0.337255	0.0149787	0.0577912
PRPF8	-0.435837	0.0149915	0.0577912
MPDU1	0.500661	0.0150918	0.0581087
LNPEP	0.760973	0.0151397	0.058224
ATP5B	0.200468	0.0152134	0.0584383
UGT1A2	0.489159	0.0152419	0.0584783
FHIT	-0.438082	0.0152674	0.0585071
FAM98A	0.662223	0.0154195	0.0589323
ITIH2	0.315033	0.0154216	0.0589323
ARF5	-0.308843	0.0154329	0.0589323
AFG3L2	0.323766	0.0155457	0.0592931
PIN4	-1.2593	0.0155743	0.0593015
SULT1C2	0.451421	0.0155857	0.0593015
STXBP2	0.652686	0.0156028	0.0593015
SEC62	0.535516	0.0156253	0.0593176
DHTKD1	-0.288125	0.015652	0.0593493
MAN1A	0.511134	0.0156942	0.0594189
SEC23B	-0.336773	0.015707	0.0594189
HDLBP	-0.240041	0.0158973	0.0600686
PFAS	-0.380457	0.0160203	0.0603956
OAT	-0.246836	0.0160211	0.0603956
SF3B1	-0.349769	0.0161552	0.0608305
SF3B3	-0.357237	0.0162275	0.0610321
ATAD1	0.415411	0.0163131	0.0612828
TOP1	0.558481	0.0164443	0.0617043
SNRNP70	-0.649522	0.0165843	0.0621577
PPA1	-0.229484	0.0167239	0.0624668
SERPINB6A	-0.25222	0.0167361	0.0624668
PSMD11	0.205534	0.0167369	0.0624668
FDPS	-0.231037	0.0167543	0.0624668
SPCS2	0.53746	0.0167636	0.0624668
ASGR1	0.245135	0.0167824	0.0624668
MAIP1	0.418962	0.0168914	0.0628002
DDX17	-0.41153	0.0169841	0.0630485
PLXNA4	-0.771489	0.016997	0.0630485
TRF	0.252485	0.0170915	0.0633265
TMEM214	0.791244	0.0172746	0.0639317
PON3	0.31383	0.0173068	0.0639781
TIMM9	0.694471	0.0175596	0.0648308
MRPL55	0.419879	0.0175775	0.0648308
PDIA2	1.31389	0.0178093	0.0656112
TMEM97	0.899636	0.0181186	0.0666001
PYGL	0.23825	0.0181188	0.0666001
HSDL2	0.239336	0.0181652	0.066695
PGRMC2	0.416596	0.0182004	0.0667485
FAHD2A	-0.387365	0.0182503	0.0668184
HSP90B1	-0.20893	0.0182687	0.0668184
UBA6	1.51123	0.018291	0.0668184
GLYAT	-0.27036	0.0183019	0.0668184
FKBP8	0.438382	0.0184967	0.0674535
TIMM29	0.635511	0.0187059	0.06814
PAICS	-0.241027	0.018795	0.0683877
ORM1	0.606236	0.0189327	0.0688113
HSD3B3	-0.300221	0.018992	0.0689497
CFB	0.323091	0.0190576	0.0691104
TARS2	-0.4543	0.0191779	0.069469
ERGIC1	0.557106	0.0193382	0.0699713
LRRC24	-0.330039	0.019383	0.0700556
SPTA1	0.574452	0.019434	0.0701266
MAT2A	0.20593	0.0194653	0.0701266
PPM1F	0.43363	0.0194676	0.0701266
SERPING1	0.315133	0.0195186	0.0702322
SELO	-0.318527	0.0195942	0.0703602
NUDT16	-0.455886	0.0195975	0.0703602
TMX2	1.12106	0.0196816	0.0705638
AW549877	-0.63038	0.0197182	0.0705638
GGCX	0.45039	0.0197195	0.0705638
GM11273	0.651875	0.0203244	0.0726478
HNRNPK	-0.198864	0.0204411	0.0729682
ACOX2	-0.204007	0.020459	0.0729682
PDHA1	0.202099	0.0211527	0.0753413
ATP5O	0.24769	0.0211709	0.0753413
MRPS33	-0.372773	0.0211942	0.0753416
FAM195A	0.784403	0.0212209	0.075354
LGALS1	0.31685	0.0213403	0.0756949
MUP12	-0.652696	0.0213648	0.0756991
RDH7	-0.237635	0.0216091	0.076481
SFXN1	0.330688	0.0217019	0.0767259
EIF6	0.254455	0.0219248	0.0774295
PTMS	0.735383	0.0221017	0.0779691
TMEM167	0.552502	0.0221499	0.0779949
MRC1	0.397392	0.0221571	0.0779949
FUOM	0.392977	0.0223348	0.0785351
GMPS	-0.232385	0.0224561	0.0788627
TUBA1C	0.273684	0.0224766	0.0788627
PLG	0.259562	0.0225237	0.0789425
IK	-0.877752	0.0226437	0.0792773
MSRA	-0.221088	0.0227859	0.0796062
LAMP1	1.41917	0.0227907	0.0796062
CAST	-0.432565	0.0228113	0.0796062
CDA	0.41076	0.0228643	0.0797054
SEC61A1	0.598703	0.0229137	0.0797918
HPN	0.844071	0.0229947	0.079988
MATR3	-0.384411	0.0231036	0.0802807
PITRM1	-0.294544	0.0231908	0.0804974
MRPS24	0.506448	0.0232888	0.0807513
CLUH	-0.212533	0.0233224	0.0807811
NIT1	-0.203903	0.023375	0.0808769
C4B	0.290529	0.0235633	0.0814278
SLC27A2	0.2779	0.0235844	0.0814278
ECI1	-0.228545	0.0236921	0.0817125
AADAC	0.30498	0.0237335	0.0817683
VNN1	0.474394	0.0238175	0.0819594
KIF19A	0.993801	0.0238395	0.0819594
MINPP1	0.647613	0.0239409	0.0822207
PRPS2	0.630586	0.0241295	0.0827808
ATP6V0C	0.877685	0.0241923	0.0829087
API5	-0.38767	0.0243094	0.0832217
NGP	0.6017	0.024481	0.083721
THOC6	-0.459282	0.0248045	0.0846964
EIF4B	-0.354095	0.0248309	0.0846964
DPM1	0.673739	0.0248446	0.0846964
CLPX	-0.219684	0.0249994	0.0851344
CPSF2	-0.756604	0.0250339	0.0851626
DDX39B	-0.289926	0.0250862	0.0852511
EEF1D	-0.195375	0.0252313	0.0856545
EHD4	0.965642	0.0253059	0.0858176
DAD1	0.558472	0.0256102	0.0866958
TRABD	0.449308	0.0256183	0.0866958
LDLR	0.541806	0.0256927	0.0868567
AKAP13	0.948674	0.0257566	0.0869823
TBR1	-0.290751	0.0257945	0.0870102
XPNPEP3	-0.326947	0.0258186	0.0870102
ATP5H	0.280216	0.0266529	0.0897097
ABCB10	0.493004	0.0266887	0.0897097
MRPL15	0.515299	0.0267026	0.0897097
PPA2	-0.257952	0.0268948	0.090262
SF3A1	-0.436088	0.0270832	0.0908002
CREG1	-0.287475	0.0275351	0.0920447
ACAT2	-0.202435	0.0275436	0.0920447
PPP6R1	0.529185	0.0275659	0.0920447
MIC13	0.680122	0.027568	0.0920447
PHYH	-0.226475	0.0277486	0.0925524
CERS2	0.413968	0.0277846	0.0925772
TPMT	-0.201691	0.0278712	0.0927449
TOR1AIP2	0.500381	0.027917	0.0927449
HIBCH	-0.217326	0.0279207	0.0927449
ZMPSTE24	0.558292	0.0281456	0.093396
MCEE	-0.512979	0.0282846	0.0937613
GUSB	0.284022	0.0284122	0.0940881
UVSSA	-1.11739	0.0286039	0.0946264
GTF2F1	-0.730404	0.0286554	0.0947
UBXN4	0.455783	0.0286977	0.0947432
CFL2	-0.18603	0.0291348	0.0960306
XYLB	-0.208554	0.0291469	0.0960306
KMO	0.257842	0.0292913	0.0964085
CBR1	0.21988	0.0293968	0.0966575
FUS	-0.444077	0.0294278	0.0966617
UBE2D3	0.223917	0.029464	0.0966826
ANXA11	-0.244496	0.0296437	0.0970941
HSPBP1	0.693894	0.0296493	0.0970941
RAC1	-0.192773	0.029742	0.0972723
HSP90AA1	-0.156348	0.0297638	0.0972723
IPO5	0.320692	0.0298169	0.0973066
GDA	-0.241189	0.0298343	0.0973066
MRPS6	0.82195	0.0299603	0.0976195
TMEM56	0.904926	0.0302862	0.0985823
ACADL	-0.192662	0.0303935	0.0988322
HSPA4	-0.210161	0.0305686	0.0993021
GM4477	0.909347	0.0306541	0.09948
TRA2B	-0.580161	0.0307647	0.0997392
PRDX5	-0.227815	0.0309263	0.100163
GDPGP1	-0.883768	0.0310034	0.100247
RMDN1	-0.225932	0.0310153	0.100247
GM4070	-0.662867	0.031045	0.100247
CRAT	0.287002	0.0310898	0.100292
NOMO1	0.510336	0.0312065	0.100568
C8A	-0.347023	0.0316308	0.101834
ZCCHC8	-0.618736	0.0318989	0.102595
P2RX4	0.796188	0.0320338	0.102927
DSTN	-0.187031	0.0320938	0.103018
SCO1	0.778769	0.032359	0.103766
TMEM109	0.50293	0.0325939	0.104386
OPA1	0.26947	0.0326166	0.104386
SCLY	-0.25138	0.0328497	0.105028
ACSS2	-0.199174	0.0329563	0.105265
ACOX3	0.365223	0.0332851	0.106211
SIDT2	0.687574	0.033358	0.106339
UBE2I	-0.269541	0.0334175	0.106424
STT3A	0.534396	0.0334956	0.106555
TM9SF4	0.745929	0.0335243	0.106555
ATIC	-0.194367	0.0337213	0.107076
PRDX3	-0.191049	0.0339547	0.107634
NUDT7	0.188658	0.0339636	0.107634
EEF1G	-0.20682	0.0340054	0.107662
IL17F	0.927688	0.0345483	0.109274
MRPS10	-0.281386	0.0347028	0.109655
CD38	0.399142	0.0348024	0.109863
KRT2	0.754177	0.034949	0.110219
YWHAE	0.169406	0.0353682	0.111432
CD47	1.17553	0.0354462	0.111441
SLC25A17	0.952919	0.0354503	0.111441
GLG1	-0.531746	0.0354742	0.111441
ACADM	-0.207095	0.0355775	0.111657
CISD2	0.610727	0.0357542	0.112104
GLRX3	0.324306	0.0361477	0.113123
MTA2	-0.32527	0.036149	0.113123
PITHD1	0.578714	0.0363538	0.113654
NFS1	-0.213409	0.0364304	0.113725
DHRS7B	0.528987	0.0364466	0.113725
LANCL1	-0.297354	0.0368255	0.114767
SEPP1	0.549987	0.0368514	0.114767
ATP5L	0.635968	0.0369487	0.114882
TM9SF3	0.497653	0.0369594	0.114882
SF3B6	-0.794474	0.0370068	0.11492
MAT1A	0.192343	0.0372318	0.115472
TXN1	-0.28074	0.0372561	0.115472
MECR	-0.230647	0.0373273	0.115583
UQCRB	0.331377	0.0373636	0.115585
REEP5	0.493686	0.0374403	0.115712
CYP2F2	0.27498	0.0376895	0.116371
SCRN2	-0.232372	0.0377353	0.11639
LMNA	-0.365623	0.0377775	0.11639
GNAI2	0.253336	0.0378035	0.11639
GRIPAP1	0.599848	0.0379777	0.116816
SNRPA	-0.371167	0.0382583	0.117567
DUSP23	0.258915	0.038516	0.118247
DRG2	0.366839	0.0387043	0.118713
SNRPF	-0.354376	0.0388987	0.119103
LRRC59	0.326924	0.0389049	0.119103
LAMP2	0.292338	0.0395779	0.12099
STAU1	0.564933	0.0395959	0.12099
FAM162A	0.325042	0.0397515	0.121351
IL1RAP	-0.424412	0.0398372	0.121498
SUMO2	-0.777732	0.0399829	0.121828
GSTZ1	-0.211338	0.0401186	0.122126
PYCRL	0.214564	0.0407153	0.123767
HNRNPH2	-0.338216	0.0407339	0.123767
COPS8	0.438476	0.0408521	0.123939
PPCS	0.19711	0.040867	0.123939
AKR7A5	-0.187276	0.0409676	0.124128
SERPINA10	0.419493	0.0410366	0.124221
MINAR2	0.440013	0.0411262	0.124248
NPM1	-0.328145	0.0411571	0.124248
TUBB5	0.223962	0.0411604	0.124248
VAMP4	-0.555857	0.0412137	0.124293
NHP2L1	-0.450037	0.0413541	0.1246
TNPO2	0.279833	0.041476	0.124852
DUS3L	0.75098	0.0419624	0.126198
PTPN1	0.685548	0.0421599	0.126675
DLST	-0.198783	0.0423144	0.127022
KRT10	0.631604	0.0423879	0.127124
ATP5A1	0.182641	0.0431459	0.129278
GC	0.325854	0.0432008	0.129323
BC026585	-0.246086	0.0432699	0.129411
KHSRP	-0.414245	0.0434045	0.129693
FAF2	0.341512	0.043744	0.130588
ALDH2	-0.198933	0.0439037	0.130899
LUM	-0.312677	0.0439292	0.130899
HBS1L	0.398497	0.0440077	0.131013
HMOX2	0.455331	0.0440781	0.131102
CAR1	-0.294406	0.0442132	0.131383
RABGGTB	0.349257	0.0446094	0.132439
SND1	-0.168778	0.0448649	0.133076
CD2AP	-0.594413	0.0452052	0.133963
MRPS31	0.563405	0.0453052	0.134136
TOMM70A	0.241826	0.0460442	0.1362
MP68	0.232476	0.0463355	0.136937
RALY	-0.389764	0.0464078	0.137026
NPEPPS	0.238857	0.0468993	0.138351
ACY3	-0.204918	0.0471912	0.139085
VPS4B	0.251103	0.0474802	0.13981
ARHGAP35	0.434046	0.0476839	0.140282
LCLAT1	0.674316	0.0477323	0.140298
YWHAH	0.243328	0.0477761	0.140299
CELF1	-0.320724	0.0480386	0.140942
SCO2	0.439106	0.0490514	0.143784
BIN2	0.621838	0.0491561	0.1439
ALDH16A1	0.203243	0.0491798	0.1439
QDPR	-0.202259	0.0493952	0.1444
CARKD	-0.240788	0.0497561	0.145324
SNX2	-0.20209	0.049814	0.145357
H13	0.365533	0.0498571	0.145357
DLAT	-0.170586	0.0502261	0.146301
KCTD12	-0.302735	0.0502826	0.146334
POLR2H	-0.506679	0.0506119	0.14716
DNPH1	0.485474	0.0511481	0.148586
HSP90AB1	-0.136023	0.0512472	0.148741
CCDC51	0.504322	0.0514052	0.149066
EPRS	-0.179162	0.0517081	0.14981
STAB2	0.412327	0.0522031	0.151109
GSDMD	0.260555	0.0522986	0.151251
SRSF1	-0.348833	0.0526248	0.152058
PGP	0.235814	0.0529714	0.152924
EHD3	-0.186424	0.0533871	0.153987
EPHX2	0.193699	0.0535037	0.154186
LCP1	-0.187067	0.0537244	0.154684
EMC1	0.546014	0.0538775	0.154987
MRPS5	-0.269921	0.0541165	0.155438
CLU	0.246252	0.05413	0.155438
AQP1	0.319539	0.0541894	0.155471
COL6A1	0.380507	0.0543361	0.155754
TXNIP	0.365594	0.0544425	0.155812
BOLA1	-0.343485	0.0544945	0.155812
GLUL	-0.244456	0.0545006	0.155812
TMEM50A	0.508263	0.0546071	0.155895
PDDC1	-0.314636	0.0546257	0.155895
TMED4	0.385299	0.0550115	0.156858
SNRNP40	-0.431498	0.0550641	0.15687
IVNS1ABP	-0.555349	0.0553196	0.157459
ACBD3	0.440618	0.0554588	0.157717
DCAKD	0.52276	0.0555796	0.157922
STAT1	-0.230669	0.0556302	0.157927
TUFM	-0.161246	0.0565185	0.160309
PGAM1	0.201931	0.0567131	0.160683
PNPLA8	0.82793	0.056819	0.160683
OASL1	-0.604587	0.0568594	0.160683
MRPL21	0.250301	0.0568692	0.160683
OSBP	0.222578	0.0568981	0.160683
ARPC4	-0.226794	0.0569583	0.160713
HADH	-0.202416	0.0570183	0.160716
THEM4	-0.363849	0.0570586	0.160716
EIF1A	-0.374235	0.0571415	0.16081
BAAT	0.248318	0.0573935	0.161379
SEC31A	-0.164973	0.0574656	0.161442
ITIH1	0.281533	0.0575328	0.16149
PREB	0.396185	0.0579064	0.162398
PDLIM1	-0.327815	0.0580367	0.162623
PSMD3	0.156364	0.0581602	0.162789
ILVBL	0.681246	0.0582431	0.162789
MRPS17	-0.332861	0.0582465	0.162789
TCEA1	-0.312355	0.0591803	0.165256
GRB2	-0.404145	0.0592533	0.165318
EIF2A	-0.229637	0.0593166	0.165352
MRPS34	-0.217567	0.0596093	0.166025
PEMT	0.562298	0.059685	0.166058
GPLD1	-0.485102	0.0597235	0.166058
PHYKPL	0.349795	0.0599238	0.166472
EZR	1.10208	0.0599945	0.166526
CSE1L	0.222302	0.0602534	0.167101
GOLGA4	0.345964	0.0603837	0.16732
KIF1B	-0.311452	0.0607568	0.16821
EDF1	-0.548035	0.06135	0.169707
ADPRHL2	0.376271	0.0623489	0.172323
SGPL1	0.539243	0.0625252	0.172663
RTN4	0.396067	0.0627407	0.173029
RNMT	-0.402124	0.0627868	0.173029
ISG15	-0.356782	0.0629279	0.173029
MRPL44	0.289694	0.0629421	0.173029
ZFPL1	0.647977	0.0629718	0.173029
FAU	-0.455777	0.0630187	0.173029
CYP4B1	0.410496	0.0630602	0.173029
SYNCRIP	-0.157505	0.0630848	0.173029
DYNLL1	0.541468	0.0632253	0.173128
ARHGEF1	0.398881	0.0632277	0.173128
AHSA1	0.185486	0.0634316	0.17354
ACAT1	-0.197699	0.0635241	0.173647
SMU1	0.92402	0.063643	0.173793
LPIN2	0.376552	0.0636847	0.173793
NDUFAF2	0.207065	0.064082	0.17473
PSMB5	0.191718	0.0642475	0.175034
STK38	0.561333	0.0643849	0.175261
FKBP2	-0.212723	0.0647889	0.176213
LDAH	0.350166	0.0651301	0.176992
HNRNPAB	-0.201153	0.0652511	0.17704
TRAPPC4	0.495303	0.0652823	0.17704
VARS	-0.223408	0.0653115	0.17704
PEX11A	0.306806	0.0654868	0.177331
HAAO	-0.182398	0.0655583	0.177331
EIF2B4	0.425477	0.0656303	0.177331
HNRNPA1	-0.206046	0.0656741	0.177331
ATHL1	-0.298014	0.0656925	0.177331
ASPSCR1	-0.300383	0.065778	0.177415
PPP2CA	0.1842	0.066098	0.17813
PGM2	-0.180207	0.0662411	0.178367
PGM1	-0.243061	0.0664198	0.178582
EIF1AX	-0.450302	0.0664313	0.178582
ATOX1	0.230269	0.0669981	0.179738
SYNRG	-0.458801	0.0670001	0.179738
ATL2	0.307406	0.0670274	0.179738
PSMD10	0.42865	0.0671565	0.179935
TBL2	0.520256	0.0674877	0.180673
FGA	0.234702	0.067802	0.181365
ACADVL	0.131815	0.0679278	0.181467
ACOT7	-0.343763	0.0679521	0.181467
STX4A	0.852263	0.0683702	0.182392
SFPQ	-0.320177	0.0684111	0.182392
CLTA	0.504403	0.068672	0.182937
DERA	0.266989	0.0688273	0.183076
CASP8	0.237197	0.0688371	0.183076
RUVBL2	-0.291979	0.0689018	0.183098
2810459M11RIK	0.399498	0.0695138	0.184573
SNX5	-0.178411	0.0702	0.186242
FARS2	-0.565083	0.0705688	0.187068
NADK	0.398668	0.071095	0.188293
SLCO2B1	0.63659	0.071147	0.188293
UNC119B	0.287783	0.0712623	0.188444
GLB1	-0.370436	0.0713578	0.188543
KIF21A	0.380706	0.0714666	0.188676
ADD3	1.75544	0.071549	0.18874
AHSG	0.293246	0.071648	0.188769
ABHD6	0.536481	0.0716763	0.188769
ERLEC1	0.495194	0.0717435	0.188793
SF1	-0.387679	0.071852	0.188925
GSR	-0.191331	0.0722624	0.18985
ATP1B3	0.595097	0.0727849	0.191068
SH3BGRL2	-0.253639	0.072997	0.191469
FGGY	-0.205928	0.0730644	0.191491
ERLIN2	0.995893	0.073375	0.19215
LONP2	0.187863	0.0735712	0.192508
PSMB4	-0.158889	0.0737428	0.192802
EFTUD2	-0.307147	0.0738755	0.192894
CPSF7	-0.702283	0.0738972	0.192894
PLD4	0.405435	0.0740524	0.193029
PPIL1	-0.351965	0.0741416	0.193029
DPM3	0.371466	0.0741812	0.193029
PCTP	0.267482	0.0742264	0.193029
CYP17A1	0.407928	0.0742464	0.193029
GARS	-0.186338	0.0746452	0.19391
ABCB4	0.566831	0.0752865	0.195419
MRPS27	-0.227414	0.0753793	0.195504
C1QBP	-0.322344	0.0754732	0.195591
TUBA1B	0.147091	0.0755989	0.19576
PZP	0.222272	0.0757211	0.195884
NAA15	-0.171992	0.0757676	0.195884
RBMXL1	-0.362231	0.0758933	0.196053
SNTA1	-0.687673	0.0762573	0.196836
RBBP9	-0.263265	0.0763624	0.19695
SHTN1	-0.418858	0.0768323	0.197804
KLKB1	0.624741	0.0768719	0.197804
MRPL32	0.476303	0.0768764	0.197804
MYH11	-0.417167	0.0771041	0.197977
EXOC8	0.468028	0.0771262	0.197977
PPT2	-0.326651	0.0771267	0.197977
MUP3	0.238766	0.0775056	0.198792
COX7A2L	0.774238	0.0777391	0.199233
ALDH3A2	0.249208	0.0778885	0.199459
CDK5RAP3	0.386252	0.0790361	0.202238
MBL2	-0.352835	0.0796827	0.203731
PTP4A1	0.567061	0.0797623	0.203774
SNF8	0.475962	0.079842	0.203817
VAMP8	0.286388	0.07994	0.203884
FABP1	0.204637	0.0799939	0.203884
HRSP12	-0.186538	0.080426	0.204824
FHL1	0.429948	0.0807399	0.205462
ELP3	0.607694	0.0808746	0.20562
SNRPE	-0.335711	0.0809722	0.20562
SHMT1	0.158381	0.0809921	0.20562
SPTAN1	-0.213747	0.0811479	0.205808
BID	0.677779	0.0811932	0.205808
SSRP1	-0.375661	0.0813851	0.206133
SERPINF2	0.22041	0.0816316	0.206563
PPP6C	0.21859	0.0816821	0.206563
NOP58	-0.321697	0.0819788	0.206917
TCF25	0.495873	0.0820256	0.206917
HIST1H1A	0.617116	0.0820683	0.206917
SDHB	0.168713	0.0820855	0.206917
AIFM1	0.153398	0.0822035	0.206917
FARSB	-0.167125	0.082205	0.206917
TMEM126A	0.387895	0.0823228	0.207052
DPYS	-0.207354	0.0823901	0.207061
SGTA	0.349989	0.0826847	0.207394
LAP3	-0.157051	0.082687	0.207394
HNF4A	0.474114	0.0827386	0.207394
AGO1	0.73227	0.0827784	0.207394
NUP93	0.984598	0.0831492	0.208162
SLC25A25	0.538789	0.0834408	0.208731
PROC	0.668686	0.0839202	0.209768
EIF4E2	0.654747	0.0840288	0.209878
ESYT1	0.368347	0.084295	0.210337
RAB1	0.156777	0.0843422	0.210337
ABCB7	0.386158	0.0844695	0.210492
PRELP	0.326531	0.0846027	0.210662
AS3MT	0.170219	0.0846962	0.210733
PLD3	-0.319954	0.0847812	0.210783
GM10053	-0.29997	0.0858785	0.213347
SPG20	0.583195	0.0861592	0.213881
RAI14	0.556793	0.0867163	0.215046
GLRX	0.25681	0.0867611	0.215046
NUDT14	0.448688	0.0872982	0.216211
IDH3A	-0.147689	0.087692	0.217021
VCP	-0.127459	0.0877749	0.21706
SLC25A21	0.29414	0.088654	0.219003
EIF2B2	0.192575	0.0886957	0.219003
FGF1	-0.799368	0.0889238	0.219256
CRYGN	0.541601	0.0889334	0.219256
FKBP3	-0.170625	0.0891111	0.219527
PIP4K2B	0.454046	0.0904706	0.222707
RXRA	0.462831	0.0913922	0.224805
ECSIT	0.349037	0.0919347	0.225861
STOM	0.454841	0.0919606	0.225861
CP	0.234341	0.0922981	0.226518
LRP1	-0.237135	0.0924218	0.226556
CAR2	-0.219183	0.0924533	0.226556
UBE2N	0.186811	0.0927234	0.226981
RNF31	-0.792998	0.0927667	0.226981
FNDC3A	0.392568	0.0929093	0.227158
MPI	0.266358	0.0930261	0.227272
G6PDX	0.216574	0.093098	0.227277
CUTC	-0.371796	0.0931837	0.227315
NME2	-0.152767	0.0936979	0.228284
IDH1	-0.171658	0.0937219	0.228284
RHOT1	0.287881	0.0939968	0.228782
PTER	0.159906	0.0941634	0.229015
GSN	0.208694	0.0943519	0.229225
TSNAXIP1	0.861381	0.0943908	0.229225
DNAJA1	-0.196572	0.0949434	0.230394
SCRN3	-0.180302	0.0950744	0.23054
NUDT12	0.207654	0.095197	0.230664
BC003331	0.388664	0.0954776	0.231171
HMGCS1	-0.18948	0.0961294	0.232576
SH3GLB2	0.428995	0.0963672	0.232977
ITGA9	0.885303	0.0964567	0.23302
PSMD13	0.141723	0.096555	0.233084
CDS2	0.398898	0.09702	0.234032
IPO9	0.37677	0.0971331	0.234131
F13B	0.554129	0.0976627	0.235232
HS1BP3	0.54532	0.0977682	0.235312
TATDN1	0.26423	0.0989118	0.237887
GGACT	0.262426	0.0993154	0.238676
MIF	0.291595	0.0993891	0.238676
PIK3AP1	0.482727	0.0994605	0.238676
TAPBP	0.391532	0.0997015	0.239003
MYO1E	0.358931	0.0997444	0.239003
TKT	0.169983	0.0999092	0.239064
CYTH1	0.409818	0.0999173	0.239064
VPS29	-0.252576	0.100059	0.239191
MAOA	0.513248	0.100118	0.239191
PPP1R7	-0.202395	0.100326	0.239511
MMS19	0.314328	0.100741	0.240325
TBC1D8B	-0.320159	0.10098	0.240719
BC017158	0.48225	0.101149	0.240944
ZNFX1	0.664227	0.101256	0.241023
SNRPB2	-0.462022	0.101691	0.241879
CPNE3	-0.171121	0.101897	0.242193
SUGCT	-0.290292	0.102492	0.243427
TCEB2	0.137395	0.10377	0.246283
ALB	0.207382	0.103936	0.246466
GLYCTK	-0.14175	0.104067	0.246466
DAZAP1	-0.312199	0.104075	0.246466
PLBD2	-0.325271	0.10419	0.246483
RDH13	0.616954	0.104235	0.246483
TMPO	0.631125	0.104432	0.24677
APMAP	0.37455	0.10456	0.246893
HSPA5	-0.148599	0.104637	0.246894
DPP7	-0.232074	0.104784	0.247061
PSMD9	0.325514	0.10528	0.248052
PSMD12	0.14431	0.105624	0.24868
EMILIN1	0.563524	0.105753	0.248697
ALYREF	-0.317599	0.105784	0.248697
WDR1	-0.144336	0.106523	0.250251
TSG101	0.507409	0.10674	0.250416
DKC1	-0.268871	0.106748	0.250416
KDSR	0.408649	0.106955	0.250558
BPGM	-0.253566	0.106963	0.250558
LARP1	0.290542	0.107171	0.250747
NUDC	-0.177333	0.107321	0.250747
NEK9	0.542774	0.107326	0.250747
CANX	0.240904	0.107353	0.250747
SRPK2	-1.75978	0.107753	0.251501
LETM1	0.196275	0.107969	0.251824
FBLN1	0.669321	0.108319	0.252459
LACTB2	-0.150384	0.108411	0.252491
THBS1	0.401511	0.108739	0.252907
CISD3	0.170043	0.108745	0.252907
KCNMA1	-0.355696	0.108867	0.25301
GTF2I	-0.346256	0.109399	0.254064
NFU1	-0.25178	0.109521	0.254155
GCK	-0.191374	0.109595	0.254155
MRPS2	-0.234176	0.109676	0.254159
SLC39A7	0.520882	0.11004	0.254821
GAA	-0.236814	0.110384	0.255436
HPX	0.208949	0.110484	0.255437
UCHL5	0.252469	0.110542	0.255437
CLEC4F	0.267289	0.110908	0.256099
PPP1R21	0.394484	0.111134	0.256241
GSTM7	-0.221247	0.111186	0.256241
UFC1	0.278488	0.111206	0.256241
COMTD1	0.659224	0.111396	0.256496
CSTF3	-0.37564	0.111693	0.256998
CASP3	-0.239835	0.112803	0.259366
MFN1	0.451243	0.112889	0.259381
DHFR	-0.176574	0.113149	0.259793
KPNA3	0.182106	0.113402	0.260078
SRPRB	0.466083	0.113433	0.260078
MPC1	0.280704	0.113722	0.260446
TM9SF1	0.670027	0.113754	0.260446
DAP3	-0.235084	0.114094	0.261039
PDCD6IP	0.155636	0.114177	0.261044
GLUD1	-0.187772	0.115257	0.263329
EIF3H	-0.186916	0.115412	0.263497
GOT2	-0.172796	0.115512	0.26354
NONO	-0.256098	0.115687	0.26367
SPG7	0.616946	0.115833	0.26367
ABCF2	0.368585	0.115835	0.26367
BRI3BP	0.461078	0.115895	0.26367
CPPED1	0.213754	0.116359	0.26454
UFM1	0.199813	0.116543	0.264775
RAB32	0.303096	0.116836	0.265254
CCDC58	0.354997	0.117134	0.265567
SEC22B	0.271795	0.117138	0.265567
MRPL19	0.468283	0.117244	0.265621
PMPCA	-0.162189	0.117701	0.26647
WBP2	0.285671	0.11876	0.268676
RPS26	0.320351	0.118969	0.268676
UBE2J1	0.641252	0.118969	0.268676
TACC2	0.399413	0.119006	0.268676
DCAF8	0.239209	0.119175	0.26887
UCK1	0.296635	0.119541	0.26931
CML5	0.703048	0.119571	0.26931
SOAT2	0.420619	0.11962	0.26931
ZCCHC6	0.43078	0.119996	0.269834
CYP20A1	0.888442	0.120019	0.269834
GSS	0.16534	0.120229	0.270039
CLPTM1	0.39541	0.120277	0.270039
ITFG3	0.499058	0.120773	0.270869
GYK	0.133719	0.120813	0.270869
NFIC	0.298685	0.121205	0.271559
MRPS15	-0.286911	0.121307	0.271601
ARL8B	0.225517	0.121457	0.271749
NGLY1	0.281079	0.122349	0.273556
BIN1	0.474304	0.122469	0.273634
MBL1	-0.231224	0.122931	0.274321
PCMT1	0.386912	0.122992	0.274321
SLC25A16	0.889143	0.12303	0.274321
ENOPH1	0.376494	0.12334	0.274823
SIL1	-0.444606	0.123538	0.274909
RBPMS2	0.317233	0.123548	0.274909
SPTB	0.443788	0.123807	0.275278
ECI2	-0.152802	0.123902	0.275278
ACTR2	-0.138199	0.123985	0.275278
MAN2A1	0.287781	0.124053	0.275278
GBP3	0.535377	0.124473	0.275876
SELENBP1	-0.206013	0.124493	0.275876
ANPEP	0.343634	0.124736	0.276226
HGSNAT	0.65	0.12494	0.276461
ACO1	-0.158888	0.125013	0.276461
TPT1	0.240575	0.125492	0.277332
MTIF3	0.611088	0.125722	0.27765
GBE1	0.145391	0.126369	0.278888
KRT42	-0.456026	0.127032	0.280052
PIP4K2C	0.578274	0.127069	0.280052
ASPH	0.279028	0.12746	0.280723
ANKRD28	-0.53608	0.127932	0.281573
BAG6	0.416755	0.128062	0.281666
RPL22L1	-0.357881	0.128171	0.281716
EIF2S3X	-0.122257	0.128394	0.282015
SUGT1	0.344963	0.12892	0.282948
PAM16	-0.423359	0.128993	0.282948
F9	-0.216065	0.129175	0.283154
HSPB1	-0.394202	0.12968	0.284037
ATP5E	0.166626	0.129805	0.284037
HARS2	0.30697	0.129841	0.284037
PBLD1	-0.155184	0.130117	0.284451
CAPG	0.295909	0.131166	0.286549
EIF4A2	-0.140354	0.131478	0.287039
TTC36	-0.225176	0.132414	0.288744
CLTC	0.147771	0.132442	0.288744
UGT3A1	0.394509	0.132527	0.288744
PSAP	-0.606353	0.133029	0.289644
PLIN5	-0.28548	0.1333	0.290038
NMI	-0.268702	0.133772	0.290871
AHSA2	0.295175	0.134048	0.291276
PTCD3	-0.166504	0.134645	0.292377
NQO2	-0.165643	0.135085	0.293021
APOC1	0.737492	0.135149	0.293021
PON1	-0.21506	0.135212	0.293021
SEPHS1	-0.20753	0.135367	0.293159
ASPDH	-0.137854	0.135488	0.293226
RNF114	0.290324	0.136053	0.294252
LMAN2	0.21905	0.136637	0.295317
MACROD1	-0.21751	0.137543	0.297078
LYRM4	-0.233134	0.138028	0.297927
AGT	0.332951	0.138837	0.299474
HNRNPH1	-0.183575	0.139613	0.300942
BOLA2	0.214584	0.139703	0.300942
EIF4A3	-0.232902	0.14028	0.301984
PTPN6	-0.25666	0.140423	0.302092
PEA15A	-0.293134	0.140642	0.302361
SNRPD1	0.503906	0.140852	0.302369
LETMD1	0.277468	0.140877	0.302369
PRRC1	-0.286988	0.140925	0.302369
TIGAR	0.164947	0.141036	0.302407
BAG3	0.383289	0.141317	0.30281
MAPK3	-0.209565	0.14153	0.303066
MRPL11	0.478794	0.141726	0.303283
CALM3	-0.265759	0.141989	0.303647
IAH1	-0.163998	0.142508	0.304556
CAPNS1	0.169306	0.142823	0.304925
UGGT1	-0.162387	0.142869	0.304925
SLC22A1	0.358307	0.143803	0.306716
KPNA6	0.42501	0.14398	0.306893
CTNND1	0.324632	0.144427	0.307415
RPL29	0.504048	0.144506	0.307415
CMPK1	0.141067	0.144539	0.307415
MRPL18	-0.202927	0.144673	0.307415
C8G	-0.259782	0.144699	0.307415
LYN	0.273508	0.145159	0.30819
PNPT1	-0.195521	0.145679	0.309091
RELCH	0.481209	0.146462	0.310485
EIF3K	-0.189871	0.146527	0.310485
LIMS1	1.22819	0.146631	0.310501
HNRNPM	-0.213495	0.146793	0.310642
MIPEP	0.267015	0.147474	0.311543
MAP2K4	0.346639	0.147478	0.311543
DCTN1	0.323427	0.147507	0.311543
CSTF2	-0.269508	0.148719	0.313899
PDE2A	-0.357423	0.149387	0.315102
SNRNP200	-0.301639	0.149769	0.31569
GAR1	-0.419759	0.14986	0.31569
FIS1	0.312803	0.150381	0.316582
PLA2G6	-0.30436	0.150806	0.31727
SIRT5	-0.158808	0.151651	0.318522
SDS	-0.136929	0.151654	0.318522
EEF1A2	0.474873	0.151696	0.318522
COPZ1	-0.148698	0.15184	0.318619
TDO2	-0.1752	0.152534	0.319869
PKN2	0.422349	0.152719	0.319902
USP10	0.201773	0.152748	0.319902
SRRT	-0.243828	0.15295	0.320118
ANXA4	-0.13341	0.153147	0.320323
IDH3G	-0.156483	0.153694	0.32123
GSK3B	0.295807	0.153778	0.32123
OTUD6B	-0.405616	0.154191	0.321866
ATAD3A	0.194246	0.154364	0.321866
SCFD1	0.24622	0.154381	0.321866
VAPB	0.473896	0.154508	0.321924
SNX1	-0.182883	0.154711	0.322141
LTN1	0.701477	0.154827	0.322175
MRPL39	0.218255	0.155101	0.322539
AI837181	-0.269615	0.156348	0.324924
DARS	-0.101342	0.157445	0.326993
H6PD	0.135632	0.157625	0.327157
MOCS1	-0.283478	0.158195	0.328131
MRPS22	-0.190405	0.158346	0.328234
UBQLN1	0.426637	0.158505	0.328338
PSMA2	0.139406	0.158599	0.328338
SRSF3	-0.340003	0.159205	0.32927
RER1	0.305377	0.159252	0.32927
ARCN1	-0.106419	0.159585	0.329749
MLLT4	-0.28048	0.159863	0.329775
UGT1A1	-0.216376	0.159893	0.329775
RAB11B	0.118025	0.159903	0.329775
KLC4	0.281707	0.160477	0.330741
SDPR	0.60847	0.160576	0.330741
AAMDC	0.617735	0.160725	0.330838
GORASP2	-0.230093	0.160888	0.330963
TXNDC17	-0.198199	0.161584	0.332185
COL4A3BP	0.313825	0.162971	0.334824
CMPK2	-0.229498	0.163395	0.335483
FAM129A	0.453313	0.16356	0.335609
GNB2	0.148313	0.164041	0.336156
TSFM	-0.241066	0.164116	0.336156
LACE1	0.265699	0.164138	0.336156
ABCA6	-0.243779	0.164333	0.336197
BCS1L	0.306434	0.164365	0.336197
CAMK1	-0.390494	0.164664	0.336398
COPS2	0.16177	0.164671	0.336398
GSPT1	-0.157403	0.164951	0.336758
IBA57	-0.202176	0.165083	0.336816
XRCC6	0.360657	0.16525	0.336943
RPL13A	0.301068	0.165751	0.337753
LIN7A	-0.30023	0.165918	0.337881
PLVAP	0.389564	0.166087	0.337922
MBOAT7	0.480551	0.166222	0.337922
BLVRA	-0.145683	0.16635	0.337922
MRPL9	0.185636	0.166355	0.337922
MYH10	-0.282042	0.166645	0.338299
ICT1	0.233022	0.16751	0.339842
AGO2	-0.46318	0.16826	0.341151
SET	-0.181037	0.168493	0.341409
DEPTOR	0.184437	0.168633	0.341479
TOP2B	-0.300537	0.169344	0.342705
SMDT1	-0.776141	0.170111	0.344042
EIF1	-0.196538	0.170464	0.344542
ABCC3	-0.354981	0.170609	0.34462
RBKS	-0.856344	0.171188	0.345432
TTC38	-0.140292	0.171298	0.345432
ADA	-0.29697	0.171331	0.345432
RASIP1	0.353853	0.171532	0.345623
GOLGA2	0.297044	0.171906	0.345988
NMT2	0.259046	0.171981	0.345988
FAM120A	-0.190758	0.172033	0.345988
IFIT1	-0.513058	0.172539	0.346595
DNAJC3	-0.144442	0.172549	0.346595
PCBD2	-0.241489	0.173104	0.347495
VRK3	0.399115	0.173338	0.347741
MAGOH	-0.25825	0.1735	0.347741
CMBL	-0.134303	0.173549	0.347741
TWF1	-0.144935	0.17384	0.348109
HBA-A2	-0.221839	0.174081	0.348377
CRYZL1	0.558637	0.174519	0.349008
NT5C2	0.201362	0.174651	0.349008
ETF1	0.139065	0.174719	0.349008
STAT5B	0.250233	0.175744	0.350839
ITGB3	-0.600409	0.176492	0.352066
DPP4	0.165989	0.176576	0.352066
RPL19	0.29078	0.17674	0.352177
BC003965	0.485954	0.17749	0.353454
NSDHL	-0.157136	0.178759	0.355762
PGLS	0.132666	0.179179	0.35638
PDK1	0.19381	0.179362	0.356525
LYZ1	-0.547009	0.179598	0.356543
POR	-0.167444	0.179727	0.356543
THRAP3	-0.238432	0.179762	0.356543
CLIC4	-0.154794	0.179909	0.356543
CTSS	-0.305503	0.179921	0.356543
UGT3A2	0.234546	0.180453	0.357279
PTBP1	-0.160355	0.180513	0.357279
NUDT2	-0.189933	0.180862	0.357751
ARPC5L	0.246004	0.181343	0.358485
ITGB1	0.223664	0.182251	0.359984
ABCC2	0.333344	0.182375	0.359984
SEC16A	-0.261506	0.182531	0.359984
TXN2	-0.275998	0.182546	0.359984
44990	0.236829	0.182874	0.360412
BTF3L4	0.205453	0.183752	0.361908
IARS2	-0.134632	0.183857	0.361908
COTL1	0.138673	0.1847	0.363348
RNASE4	0.297264	0.18487	0.363462
CTBP1	-0.200688	0.185206	0.363902
PTPLAD1	0.318757	0.186466	0.366155
SRR	0.184002	0.186722	0.366295
KPNA2	0.285234	0.186781	0.366295
CIAO1	0.220801	0.186876	0.366295
CNRIP1	0.37071	0.187086	0.366485
COQ3	-0.190782	0.18773	0.367369
ABCB11	0.2604	0.187853	0.367369
SRP19	-0.276848	0.187877	0.367369
RNF24	-0.890758	0.188294	0.367962
PRPSAP2	0.363707	0.188818	0.368763
PACSIN2	-0.140275	0.189107	0.369107
PPP1R12C	0.406015	0.189357	0.369372
SERHL	-0.184393	0.190656	0.371677
MTOR	0.308655	0.190768	0.371677
EIF3D	-0.198326	0.191165	0.372226
VAMP7	0.40285	0.191307	0.37228
LIPA	-0.147662	0.19158	0.372505
AKR1C18	-0.158901	0.191674	0.372505
ARPC1B	-0.130465	0.191768	0.372505
RAB1B	0.152611	0.191886	0.372512
SLC16A10	0.507659	0.192213	0.372924
HSPH1	-0.172586	0.192332	0.372931
CAPZA1	-0.166941	0.19255	0.373131
EPS15	-0.248224	0.192695	0.373188
NCL	-0.154784	0.193561	0.374642
ASRGL1	-0.792061	0.193775	0.374833
UBE2H	0.364796	0.194081	0.375132
FXR1	0.274172	0.194161	0.375132
VPS25	0.213378	0.194443	0.375452
IGHG2C	0.242651	0.194765	0.37585
ARIH1	0.254578	0.195397	0.376752
MAN2B2	-0.233286	0.195465	0.376752
HMGB2	-0.447016	0.196757	0.378703
CFI	0.247523	0.196922	0.378703
KRT17	0.342691	0.197019	0.378703
ABHD11	-0.221518	0.197021	0.378703
PPP6R3	0.223856	0.197061	0.378703
PSMD2	0.107811	0.197399	0.379128
ACSF3	-0.142656	0.197877	0.379639
APEH	-0.142161	0.1979	0.379639
CASP9	-0.451067	0.198573	0.380706
YKT6	0.181757	0.198866	0.381042
ARPC1A	-0.153039	0.199058	0.381185
IGF2R	0.31653	0.199211	0.381253
HSD17B2	-0.216474	0.199542	0.381606
ATL3	0.206052	0.199631	0.381606
CORO1A	0.217821	0.199757	0.381622
PAK2	0.226719	0.200081	0.382016
SMC3	0.458395	0.200489	0.38257
YWHAG	0.190216	0.20199	0.385206
MAT2B	-0.145874	0.202279	0.385532
ZFP207	0.32206	0.203257	0.387167
ABCC6	0.29479	0.20412	0.388583
CGN	0.255488	0.204702	0.389462
ITGA1	0.398756	0.204831	0.389478
NEMF	-0.434883	0.205346	0.39023
PSMD4	0.118279	0.205692	0.390657
GPAA1	0.850811	0.205995	0.391004
OLA1	-0.13116	0.206668	0.391872
SCYL2	-0.263865	0.206694	0.391872
PCYOX1	0.221683	0.207205	0.392612
HIST1H4J	0.256101	0.207482	0.392907
MRPL13	0.187465	0.208028	0.393395
ACTR3	-0.110877	0.208212	0.393395
ARFGAP2	-0.173608	0.208222	0.393395
45176	-0.125036	0.208225	0.393395
RBM3	-0.324714	0.209061	0.394745
DNPEP	0.155534	0.209725	0.39568
STARD5	0.137048	0.209801	0.39568
ACIN1	-0.293439	0.210858	0.397444
SEC23A	-0.107438	0.21114	0.397744
KRT16	-0.640692	0.21129	0.397794
TBC1D15	0.180185	0.211897	0.398548
AU022252	0.239514	0.211936	0.398548
RNF25	-0.304291	0.212939	0.400091
GSTM5	-0.141138	0.213004	0.400091
PSMC6	0.108668	0.213152	0.400139
MTDH	0.331982	0.214373	0.402021
ABI1	-0.308665	0.214403	0.402021
SMPD2	0.508186	0.215116	0.403125
PSME3	-0.166751	0.215649	0.403891
RPL37A	0.247998	0.215825	0.403986
RPS25	-0.1965	0.216022	0.404122
ACTN1	-0.174669	0.216409	0.404612
AIMP1	-0.146083	0.217037	0.405553
PPP2R1A	0.114294	0.217672	0.406504
DHCR24	0.192248	0.217804	0.406517
RPLP2	0.322718	0.218094	0.406825
SUCLG1	-0.0944159	0.218262	0.406904
MRPL22	-0.256839	0.21843	0.406982
GALNS	0.387604	0.218664	0.407185
PGAP1	0.584881	0.218981	0.40734
MCTS1	-0.137164	0.218999	0.40734
IRGM1	-0.134929	0.21946	0.407964
ARL6IP1	0.212532	0.220362	0.409407
ADSSL1	0.217606	0.220934	0.410034
STAMBP	-0.28708	0.220953	0.410034
GRB7	-0.32231	0.221221	0.410125
DYNC1LI1	0.191535	0.221255	0.410125
ARFGEF2	-0.238591	0.221633	0.410592
ABCF1	-0.109496	0.222852	0.412613
GLO1	-0.150662	0.223099	0.412834
IRF2BP2	0.704392	0.223457	0.413261
TUBB4B	0.10598	0.223679	0.413437
RABGGTA	0.136071	0.224154	0.414078
CHKB	0.305485	0.22455	0.414574
HIST1H1E	0.658371	0.224864	0.414917
UBAC1	-1.16592	0.225013	0.414955
BABAM1	0.264881	0.225524	0.415649
RPS29	0.230227	0.225645	0.415649
COG1	-0.324946	0.225958	0.415988
HC	0.184692	0.22676	0.417228
TFAM	0.253406	0.227401	0.418169
WDR37	0.487048	0.227721	0.418521
GSTO1	-0.117543	0.228862	0.420381
PDXDC1	-0.197508	0.229386	0.421104
CD1D1	0.296802	0.230128	0.422228
RPL8	0.232571	0.230525	0.422716
LSM6	0.386997	0.230766	0.422919
BLMH	-0.206876	0.231491	0.423899
GM7536	0.222261	0.23158	0.423899
MRPS26	0.273387	0.231727	0.423899
ECE1	0.302203	0.231899	0.423899
D17WSU104E	-0.28565	0.232005	0.423899
PAFAH1B2	0.179152	0.232086	0.423899
ESD	-0.122551	0.232604	0.424607
CHMP3	-0.240725	0.232936	0.424904
RAB8A	0.137	0.233029	0.424904
PSMD5	-0.122063	0.233341	0.425235
NCLN	0.284876	0.233691	0.425633
NAPA	0.143267	0.234069	0.426082
DECR1	-0.114579	0.234371	0.426392
IMPDH2	0.175891	0.23525	0.427751
CTSC	0.227798	0.236021	0.428913
GCKR	0.118603	0.237352	0.431091
KRT19	0.251505	0.237914	0.431868
CTNNB1	0.145752	0.238282	0.432294
URAH	0.131854	0.238509	0.432464
NEDD4L	0.35297	0.239738	0.43445
RGL3	0.408058	0.240708	0.435942
45171	-0.156874	0.24083	0.435942
TIPRL	0.163707	0.241421	0.436768
SEH1L	-0.339241	0.241996	0.437564
PSMA3	-0.10304	0.242661	0.438521
GSTK1	-0.11134	0.243444	0.439692
NIF3L1	-0.196143	0.243671	0.439856
ALDOA	0.12214	0.243905	0.439995
MUG2	-0.237238	0.24402	0.439995
PACSIN3	-0.2499	0.244684	0.440948
WASHC4	0.332837	0.246187	0.44341
ACTR1A	0.207174	0.246466	0.443667
SFXN2	-0.250908	0.24661	0.443679
COMMD4	0.307678	0.247684	0.445211
FUBP1	-0.263875	0.247744	0.445211
PGK1	0.112444	0.247874	0.445211
PRKAR2A	-0.12143	0.248124	0.445414
PRKAR1A	0.165919	0.250041	0.448608
IPO7	0.168502	0.250308	0.448837
PPP2R2A	0.223753	0.251184	0.45016
PKM	0.125687	0.251478	0.450437
FBXO3	0.25464	0.251794	0.450754
AGMAT	-0.153015	0.252217	0.451263
NAA10	-0.161367	0.252634	0.4516
CD81	0.390065	0.252684	0.4516
EEF1B2	-0.120729	0.25294	0.451808
URAD	-0.170446	0.254501	0.454346
RBM8A	-0.170572	0.254878	0.454768
SARS	-0.118137	0.255167	0.455034
TBC1D22A	0.381434	0.255507	0.455389
ARSA	0.291824	0.255991	0.455976
ACOX1	-0.0966985	0.256118	0.455976
NLN	-0.146134	0.256554	0.456503
FTH1	0.182438	0.257187	0.457195
ABHD12	0.376711	0.257225	0.457195
ATP6V1C1	0.196738	0.257366	0.457195
HCFC1	0.259433	0.258072	0.45812
MTPN	-0.198075	0.258231	0.45812
RNH1	0.107832	0.258343	0.45812
PUF60	-0.175193	0.258452	0.45812
CNOT1	-0.258904	0.258772	0.458322
AP3M1	-0.168213	0.259079	0.458322
AP3D1	-0.166513	0.259129	0.458322
MUP11	-0.265717	0.259132	0.458322
RPL7A	0.241439	0.259454	0.458642
COPE	0.141749	0.259652	0.458742
LSR	0.384671	0.260652	0.460258
NME1	-0.116717	0.260908	0.46046
KIF13A	-0.279865	0.26106	0.460477
ANP32B	0.399963	0.262118	0.462092
PSMC5	0.105292	0.26306	0.463193
NDUFAF7	-0.356845	0.263063	0.463193
NUB1	-0.551127	0.263171	0.463193
DYNLL2	-0.246166	0.264143	0.464616
ACTB	-0.095111	0.264266	0.464616
PEX5	0.159118	0.264464	0.464711
RPL18A	0.214749	0.265229	0.465803
METTL26	-0.1051	0.265436	0.465914
EARS2	-0.323863	0.266359	0.467281
ISYNA1	0.23732	0.266798	0.46755
MAVS	0.183092	0.266944	0.46755
HSD17B7	0.186082	0.266945	0.46755
ANK1	0.353236	0.267191	0.467729
EPB4.1	-0.215322	0.267878	0.468679
MAP4	-0.207085	0.269327	0.470959
CYP3A25	0.275684	0.269831	0.471435
ATP2B1	-0.459441	0.26996	0.471435
STK38L	0.39777	0.270146	0.471435
COPS7A	0.147397	0.270181	0.471435
ACTC1	-0.0969543	0.270506	0.471749
USP16	0.383799	0.271264	0.472816
CDC37	-0.127028	0.271455	0.472894
CTNNBL1	0.205145	0.271824	0.473035
DDX58	-0.188168	0.271827	0.473035
DNAJB4	-0.209546	0.272946	0.474727
CACYBP	-0.132874	0.273225	0.474957
EBP	0.245893	0.273491	0.475166
AP1S1	-0.149032	0.275029	0.477507
SAE1	-0.154844	0.275134	0.477507
PCNA	-0.374014	0.275291	0.477525
RPL35A	0.21152	0.27564	0.47758
SRSF2	-0.236332	0.275755	0.47758
TFR2	0.325252	0.275765	0.47758
RPL18	0.274069	0.27619	0.478062
MOB1A	0.208912	0.276651	0.478602
PGRMC1	0.199465	0.277261	0.47915
H2AFY	-0.361468	0.277262	0.47915
LACTB	-0.167585	0.277477	0.479265
CLN5	-0.57376	0.277857	0.479583
RPL27	0.223897	0.277957	0.479583
TMX1	0.506694	0.278431	0.480145
STBD1	-0.13652	0.278873	0.480652
DHX15	-0.113618	0.279239	0.480787
CHP1	-0.353915	0.279248	0.480787
MEMO1	-0.140895	0.279575	0.480787
FITM2	0.501995	0.279588	0.480787
MRPL23	0.227518	0.279709	0.480787
RAB18	0.095155	0.279841	0.480787
RCC2	0.311252	0.2805	0.481664
THOC2	-0.366818	0.281376	0.482911
MAPK9	0.435983	0.281699	0.483211
MAPK14	0.141133	0.281989	0.483453
FKBP1A	-0.131009	0.282352	0.483796
ATG4B	-0.300856	0.282508	0.483796
APOA2	0.350588	0.282637	0.483796
REEP6	0.143094	0.283013	0.484183
AKAP1	0.236079	0.285144	0.487572
MUP10	-0.175004	0.285434	0.48781
RANBP2	0.203879	0.285779	0.487941
LDHB	0.285344	0.285875	0.487941
NAA25	0.203468	0.286064	0.487941
RBM25	-0.232577	0.286112	0.487941
LCAT	-0.221616	0.286841	0.488926
PTGR1	0.21698	0.2871	0.48911
AP3S1	-0.310007	0.290059	0.493827
CYP51	-0.194764	0.290173	0.493827
LMNB2	-0.218535	0.290339	0.493851
VAT1	0.135394	0.291925	0.496258
GCH1	-0.121756	0.292061	0.496258
IYD	0.191371	0.292571	0.496866
RSU1	-0.127501	0.293171	0.497623
BPNT1	-0.108307	0.293904	0.498606
RPL17	0.231196	0.294306	0.499027
PMM2	0.102917	0.294816	0.499407
FCGRT	0.185668	0.294838	0.499407
TMCO1	0.289631	0.29543	0.500148
GM10116	-0.171393	0.295688	0.500324
COX20	0.286447	0.29594	0.500489
PSME1	-0.125296	0.296252	0.500755
TBCB	0.228844	0.296649	0.501166
SRP14	-0.20067	0.297699	0.502554
CAPZB	0.0913839	0.297781	0.502554
HAX1	0.343999	0.299069	0.504465
PPP1CC	0.161996	0.300202	0.506113
S100A13	-0.449327	0.300872	0.506978
FSCN1	-0.176564	0.301058	0.507028
RAN	-0.0947618	0.301898	0.508179
NUDT6	-0.361957	0.302327	0.508637
SUCLG2	-0.0906108	0.30355	0.51043
F12	0.279477	0.304533	0.511817
C3	0.112022	0.304727	0.511879
MTHFD1	-0.0972939	0.304992	0.512058
PLIN2	0.149932	0.305256	0.512235
CCDC93	-0.189043	0.305847	0.512962
CNPY2	-0.166036	0.306124	0.513162
NCBP1	-0.242191	0.306428	0.513405
CRK	-0.196855	0.306635	0.513487
PDZK1	-0.162605	0.306794	0.513488
OSGEP	-0.270796	0.307001	0.51357
ERGIC3	0.267558	0.307678	0.514252
H1F0	0.278584	0.307761	0.514252
CKB	0.136834	0.307885	0.514252
BGN	0.618013	0.30859	0.515113
ALG5	0.268417	0.308822	0.515113
PRKACA	-0.162094	0.308877	0.515113
NCKAP1	-0.219664	0.309463	0.515825
ABCE1	-0.0899593	0.310372	0.517043
ADI1	0.11011	0.310621	0.517043
AUP1	0.311907	0.310672	0.517043
MRPS18B	-0.179044	0.312108	0.519165
SNX9	0.257273	0.312604	0.519724
GFPT1	0.153919	0.312924	0.51999
CPNE1	-0.150736	0.313509	0.52069
GNAI3	0.17001	0.313764	0.52069
ARPC2	-0.0913227	0.313827	0.52069
PPP2R5A	0.210207	0.314478	0.521291
PSMC4	0.0898617	0.314511	0.521291
CDV3	-0.24133	0.315215	0.52219
HNRNPLL	-0.168893	0.315634	0.522506
UFL1	0.196779	0.315728	0.522506
NCF4	0.292215	0.31846	0.52676
CYP4F14	-0.142465	0.319437	0.528105
EIF5	-0.0964345	0.319875	0.528561
ACAD8	-0.0971514	0.32005	0.52858
SHPK	0.105746	0.320351	0.528582
PSMB8	0.101294	0.320378	0.528582
CORO7	-0.147258	0.320954	0.529263
MRPS23	-0.133976	0.321203	0.529405
EPS15L1	-0.149637	0.32144	0.529526
PNKD	0.464457	0.322458	0.530857
GFER	-0.14632	0.322575	0.530857
MRPS35	-0.203992	0.323874	0.532724
CD82	0.29023	0.325018	0.534335
CALU	-0.126703	0.325735	0.535214
FXR2	0.187532	0.325923	0.535214
SDF2L1	-0.209984	0.326048	0.535214
HARS	-0.107706	0.326264	0.535298
IFIH1	0.319267	0.326583	0.535549
MMAA	-0.131177	0.326877	0.535761
AIFM2	0.189381	0.327564	0.536615
BAIAP2	-0.207244	0.328549	0.537958
CUL1	-0.13712	0.328723	0.537971
TSTA3	0.0991913	0.330049	0.53972
TXNDC12	-0.154745	0.330125	0.53972
SACM1L	0.193967	0.331067	0.540988
ITIH3	0.253521	0.331533	0.541476
AZGP1	-0.149931	0.33176	0.541574
TRAP1	0.0843913	0.332695	0.542827
DBNL	-0.165661	0.334248	0.545087
RPL6	0.188845	0.334596	0.545328
FAM114A1	-0.20166	0.334733	0.545328
RPL15	0.20885	0.334917	0.545354
U2AF2	-0.15243	0.335391	0.545851
HSPA14	-0.346511	0.335891	0.546392
RPL10A	0.187284	0.336475	0.547067
STAM	0.239404	0.336854	0.547409
ACAD9	0.0871802	0.337289	0.547675
CBR3	-0.208965	0.337404	0.547675
MOCS3	0.224051	0.337525	0.547675
PNP	-0.0967883	0.337939	0.548073
[truncated: 1,243 more rows]

## Sheet: IavsIb_all
GSD Ia vs Ib	log2FC	PValue	FDR
G6PC	-3.9876	6.08164e-49	1.97167e-45
ACOX1	-0.493342	7.45832e-09	1.20899e-05
CYP2B10	1.38498	1.77422e-08	1.91734e-05
ERLIN2	2.96439	5.75987e-07	0.000412483
IFIT1	1.93336	6.36156e-07	0.000412483
KDM1A	1.70622	1.62584e-06	0.000878498
CMPK2	0.765349	3.76643e-06	0.00174439
ERMP1	1.14739	1.83156e-05	0.0074224
PRUNE	1.05249	2.8622e-05	0.0103103
PON2	1.0212	4.0478e-05	0.0126985
PTGS1	1.02438	4.30855e-05	0.0126985
CHID1	2.15784	7.56972e-05	0.0204508
NIPSNAP1	-0.404061	8.47462e-05	0.0211344
TPD52L2	-0.981666	0.000101008	0.0226451
EFR3A	2.95216	0.000104774	0.0226451
ISG15	0.732466	0.000143129	0.0290014
IFIT3	0.700029	0.000152803	0.0291404
STAT1	0.453865	0.000169767	0.0305769
IRGM1	0.408207	0.000207543	0.0354133
CTSF	-0.480896	0.00027741	0.0449682
EHD4	1.57848	0.000313417	0.0464773
NUDT7	-0.319769	0.000328415	0.0464773
TACC2	-0.925084	0.000336149	0.0464773
ANXA5	0.320417	0.000344064	0.0464773
APRT	0.533424	0.000393919	0.0497757
MUP3	-0.479699	0.000399189	0.0497757
HSD3B5	-0.787967	0.000463087	0.0543678
SMPD2	1.45894	0.000469556	0.0543678
H2-D1	0.376315	0.000521017	0.0582461
PSPC1	1.77019	0.000556475	0.0595155
SERPINF1	0.943309	0.000586591	0.0595155
VRK1	1.25101	0.000587444	0.0595155
GMDS	3.19212	0.00062637	0.0596696
SLC25A16	2.0292	0.000634821	0.0596696
GSTA2	0.511904	0.000644181	0.0596696
PSMB9	0.426907	0.000693651	0.0624672
FUK	0.636339	0.000790209	0.0692394
ABHD3	0.907883	0.000825181	0.070401
SOD3	1.04625	0.000966197	0.0791981
MON2	1.07658	0.000979308	0.0791981
APOA2	-1.08332	0.00101523	0.0791981
NUTF2	0.47301	0.00106353	0.0791981
LAMP2	-0.465526	0.00106362	0.0791981
SULT2A1	-0.386766	0.00107487	0.0791981
FBLN1	1.37793	0.00110581	0.0795455
INMT	-0.362869	0.00114582	0.0795455
PKM	0.356617	0.00115319	0.0795455
PARP12	0.70332	0.00120016	0.0800073
IFIH1	1.0631	0.00121675	0.0800073
HMGB2	1.13056	0.00123392	0.0800073
HTATIP2	0.399056	0.00132019	0.0839229
SLC25A17	1.46606	0.00137935	0.0859973
TBC1D24	0.837073	0.00172517	0.105042
DHTKD1	-0.373318	0.00174961	0.105042
UQCRH	-0.612932	0.00190977	0.112572
RNPS1	1.06721	0.00213205	0.12169
C1QBP	-0.55709	0.00217132	0.12169
GULO	-0.288381	0.00217706	0.12169
DBI	-0.569219	0.00235215	0.12789
GOPC	1.24229	0.00236687	0.12789
COQ9	-0.38503	0.00256012	0.134832
ABCB7	0.676544	0.00257964	0.134832
SDHAF2	-1.32908	0.00262012	0.134832
UBE2H	0.841876	0.00287587	0.145681
SCP2	-0.233133	0.00304483	0.151867
UBA6	1.91599	0.00311813	0.153166
NUDT14	0.775388	0.0032436	0.156952
CADPS2	-0.901835	0.00375699	0.17642
BDH1	-0.263414	0.00376622	0.17642
API5	-0.498567	0.00380918	0.17642
GGACT	-0.458355	0.0040443	0.184671
FABP1	-0.334489	0.00424128	0.190975
FAM129A	0.93283	0.00437667	0.193483
PRODH	-0.292572	0.00441634	0.193483
MPO	0.872462	0.00510457	0.213398
BST2	0.500225	0.00513882	0.213398
TAPBP	0.666551	0.00518295	0.213398
TSTD3	-1.14938	0.00522242	0.213398
HSD3B7	-0.485627	0.0052427	0.213398
ZNFX1	1.14012	0.00526584	0.213398
EEF1A2	0.928121	0.00535791	0.214449
KRT16	1.43951	0.00569267	0.218832
OAS1A	1.11176	0.00570581	0.218832
NUDCD2	0.52024	0.00572587	0.218832
SERPINB6A	0.291282	0.00573743	0.218832
TUFM	-0.232974	0.00587772	0.221576
TAP1	0.686153	0.00619083	0.230697
KCTD12	0.421976	0.00640471	0.23492
UAP1L1	0.444063	0.00658501	0.23492
TM6SF2	0.86785	0.00658835	0.23492
ANXA3	0.370633	0.00659398	0.23492
ACAA2	-0.227106	0.00670973	0.236445
HDAC6	0.878001	0.00687391	0.238897
IIGP1	0.302833	0.00693741	0.238897
SNF8	0.735053	0.00700037	0.238897
GBP3	0.937119	0.00748187	0.248894
MCCC1	-0.298046	0.00755349	0.248894
GSTM3	0.333424	0.00759106	0.248894
TMEM147	0.941307	0.00765931	0.248894
RPP25L	0.745727	0.00767719	0.248894
CYP27A1	-0.265324	0.00783272	0.251423
NRAS	0.69736	0.00799334	0.254063
PSMB10	0.405164	0.00811369	0.254578
VKORC1L1	1.07803	0.00824405	0.254578
SH3BGRL3	0.513574	0.00824513	0.254578
STK38L	-0.956817	0.00846432	0.256102
MOB1A	0.506474	0.00848316	0.256102
KPNA1	1.64187	0.00853147	0.256102
GBE1	-0.248986	0.00887916	0.264094
GBP2	1.01805	0.00921114	0.271477
MAOA	0.8133	0.00943404	0.275542
THRSP	-0.347128	0.00970885	0.281037
SET	-0.337599	0.0102925	0.286527
SON	0.578646	0.0103023	0.286527
PLCG1	0.790413	0.0103371	0.286527
ACSL4	0.403244	0.010346	0.286527
ENOPH1	0.627706	0.010378	0.286527
RAP1B	0.254767	0.0104288	0.286527
NDUFB6	0.522827	0.0105791	0.287101
KLKB1	0.905827	0.0106287	0.287101
SLCO2B1	0.902587	0.010786	0.287101
LIPE	1.29482	0.0108363	0.287101
KPNA6	0.742847	0.0109381	0.287101
PEX7	-0.794202	0.0111536	0.287101
NQO1	0.462071	0.0112495	0.287101
GM4477	-1.06895	0.0113003	0.287101
LAMTOR2	0.696606	0.0114252	0.287101
UPP1	0.787639	0.0115296	0.287101
MRPL19	-0.757153	0.0116038	0.287101
MRPS22	-0.34037	0.0117485	0.287101
IFITM3	0.536143	0.0117681	0.287101
LSM1	-0.832165	0.0118395	0.287101
ANXA1	0.413068	0.0118493	0.287101
CCDC51	0.652195	0.0118888	0.287101
GAA	-0.373172	0.0119552	0.287101
BCKDHA	-0.224684	0.0121376	0.28934
PTGR1	0.511062	0.0123373	0.291953
FERMT3	0.505749	0.012453	0.292044
GLS2	-0.279922	0.0126704	0.292044
GM4952	-0.314391	0.0127125	0.292044
SARDH	-0.256761	0.0127603	0.292044
TMEM120A	1.4781	0.0127916	0.292044
F13B	-0.834777	0.0129336	0.293222
BCL2L1	0.619669	0.013121	0.293875
CDK6	0.609994	0.0132003	0.293875
OSBPL11	1.10043	0.0132343	0.293875
BCKDHB	-0.224888	0.0134334	0.296232
COTL1	0.258123	0.0135925	0.296232
PSAP	-1.00213	0.0136146	0.296232
SRP9	-0.489374	0.0140455	0.302557
GSTM2	0.229622	0.014092	0.302557
RPS6KA1	0.598571	0.0142023	0.30292
PCX	-0.216549	0.0146352	0.310113
PLEKHO2	0.604261	0.014834	0.310475
MT-ATP8	1.95044	0.0148438	0.310475
D10JHU81E	-0.21659	0.0149517	0.310727
CHUK	-0.925144	0.0153445	0.31686
ARPC3	0.254921	0.0160939	0.326956
FABP5	-0.420116	0.0161735	0.326956
DBT	-0.242589	0.0162051	0.326956
DGUOK	1.11645	0.0162759	0.326956
ARPC4	0.285802	0.0164759	0.326956
CAP1	0.192533	0.0165108	0.326956
SERPINA10	0.492273	0.0165394	0.326956
MPDU1	0.493135	0.0166692	0.327524
VTN	-0.411668	0.0168658	0.329391
SULT1B1	-0.277503	0.0175719	0.341126
PRPF6	0.626089	0.0183127	0.35083
ACACA	-0.219999	0.0183625	0.35083
STAB1	-0.506782	0.0184419	0.35083
CBR3	0.51419	0.0185046	0.35083
KCNMA1	-0.521958	0.0188108	0.354561
ASGR1	-0.239959	0.019231	0.359889
LDHD	-0.206758	0.0193154	0.359889
PSMF1	0.980123	0.01962	0.363475
CD1D1	-0.577853	0.0197693	0.36416
TFR2	-0.696522	0.020058	0.365068
GFPT1	0.354857	0.0201146	0.365068
MTIF3	-0.931725	0.0201564	0.365068
HPN	-0.859733	0.0206053	0.371125
DHFR	0.257613	0.0208621	0.373674
PDHB	-0.187102	0.0209823	0.373761
PIK3C2A	0.658962	0.0212416	0.374941
MRPS27	-0.294649	0.0212798	0.374941
ARHGEF18	1.43885	0.0214706	0.376258
UGT1A9	0.367836	0.021699	0.378215
CALM3	-0.415054	0.0219655	0.379562
FAM21	0.566941	0.0220104	0.379562
MRPS16	-0.299264	0.0222668	0.381458
ACSM3	-0.265163	0.0224316	0.381458
ASGR2	-0.316605	0.0224869	0.381458
HABP4	-0.63224	0.0225909	0.381458
SLC25A4	0.822372	0.0227757	0.381835
ACTC1	0.200319	0.0228489	0.381835
MCCC2	-0.222063	0.0231909	0.385564
MT-ATP6	-0.274473	0.0235716	0.389894
RRAS2	0.735949	0.023702	0.39006
MBOAT7	0.787008	0.023883	0.391054
TFRC	0.859812	0.0241476	0.392602
MAGT1	0.774249	0.0242197	0.392602
SLC29A1	0.64941	0.0246355	0.397354
CYP20A1	1.29323	0.0248073	0.397941
PLD4	0.509194	0.0249953	0.397941
ATP5H	-0.283282	0.0250401	0.397941
LDAH	0.424747	0.0253419	0.399571
CNPY2	-0.36307	0.0253892	0.399571
PSMB8	0.226943	0.0260558	0.4072
GPX3	0.370373	0.0261251	0.4072
AMFR	0.700741	0.0262633	0.407203
NAPSA	-0.290299	0.0263765	0.407203
ELMO1	0.706847	0.026789	0.411612
TGM2	0.306381	0.026962	0.412316
FARP2	0.614087	0.0275113	0.415106
ASPH	0.403725	0.0275354	0.415106
RTN4	0.468973	0.0276417	0.415106
FABP2	-0.304832	0.027745	0.415106
HGSNAT	0.936102	0.0277847	0.415106
CHIL3	0.520111	0.028331	0.420282
CISD2	0.63758	0.0283904	0.420282
RAB5C	0.29496	0.0286309	0.421915
ACADSB	-0.200435	0.0289236	0.422561
GM4070	0.671491	0.0289354	0.422561
MUT	-0.233998	0.0291314	0.423516
SAR1A	0.528194	0.029377	0.42518
AK3	-0.190351	0.029896	0.430088
EPHX2	-0.217748	0.0299814	0.430088
MYO18A	0.61395	0.0301173	0.430134
GCHFR	-0.310756	0.0302515	0.430155
ALDH1B1	0.238241	0.0303953	0.430313
SUOX	-0.243353	0.0306502	0.431605
RTN3	0.641653	0.0307529	0.431605
TACO1	-0.229445	0.0309544	0.432562
LSM6	0.694335	0.0320988	0.446628
STXBP2	0.576177	0.0325586	0.45109
GPI1	0.204763	0.032764	0.4517
GOT1	0.21689	0.0329998	0.4517
RAC1	0.189074	0.0330206	0.4517
GSS	0.226177	0.0335823	0.455775
DNAJB2	0.655057	0.0335997	0.455775
ACACB	-0.263434	0.0339517	0.457715
RSU1	0.257233	0.0340251	0.457715
HIST1H1E	1.15651	0.034541	0.460609
MRPS23	-0.285564	0.0345975	0.460609
CAR5A	-0.265857	0.034787	0.460609
GC	-0.340201	0.0348085	0.460609
RALA	0.299079	0.0354743	0.46751
FAM49B	0.557503	0.0356527	0.46796
HERPUD1	-0.687754	0.0359752	0.468621
SLC2A9	0.515125	0.0359922	0.468621
GSTA4	0.227804	0.0362998	0.46977
NAE1	0.501035	0.0363702	0.46977
ARFGEF1	-0.521392	0.0366023	0.470051
HSPB1	0.544242	0.0366819	0.470051
FASN	-0.206605	0.0372005	0.473721
C1QB	0.952999	0.0373376	0.473721
MRPL41	1.12542	0.03748	0.473721
AK2	-0.200053	0.0375791	0.473721
HNRNPM	-0.305739	0.0378203	0.473721
KEG1	-0.25657	0.037845	0.473721
MPP1	0.411051	0.0380455	0.474399
CFL2	0.176575	0.0383729	0.475702
GOLGA4	0.381437	0.0384436	0.475702
YWHAH	0.253862	0.0389208	0.476142
ANXA2	0.242211	0.038963	0.476142
PCYT2	-0.183401	0.0391345	0.476142
PPA2	-0.240155	0.0393505	0.476142
LSR	0.706428	0.0394006	0.476142
SLC25A25	0.641355	0.0395382	0.476142
CYP4A10	-0.362572	0.0396373	0.476142
MCFD2	-0.446735	0.0396541	0.476142
ARPC1B	0.205434	0.0398812	0.477102
GAPDHS	0.256197	0.0406102	0.484037
PGD	0.181412	0.0408205	0.484762
APOC1	-1.01269	0.0411354	0.485571
BRAP	0.547625	0.0413455	0.485571
SDF2L1	-0.435675	0.0418855	0.485571
ITIH4	0.274802	0.0421789	0.485571
RCC2	0.587206	0.0422392	0.485571
FECH	-0.263806	0.0422936	0.485571
DDX58	0.34794	0.0423266	0.485571
SLCO1A6	0.858292	0.0423327	0.485571
RAD23A	-0.371047	0.0425909	0.485571
PRPF40A	0.710476	0.0426163	0.485571
AI837181	0.385826	0.0426693	0.485571
MRPL4	0.425003	0.0426859	0.485571
RAI14	0.658438	0.0429904	0.487325
PTP4A1	0.655139	0.0431601	0.487543
YIPF5	-0.579424	0.0435076	0.489312
LONP1	-0.182337	0.0436578	0.489312
MMAB	-0.314475	0.0437694	0.489312
NUP93	1.14798	0.0440368	0.490609
ACSF3	-0.222794	0.0443948	0.492904
EXOC8	0.52995	0.0453301	0.498487
NADK2	-0.210169	0.0453347	0.498487
GBAS	-0.405787	0.0453589	0.498487
AGMAT	-0.267342	0.0455549	0.498949
ADCK3	-0.225205	0.0457755	0.499678
ATP6V0C	0.775372	0.0460689	0.500564
GLDC	-0.214516	0.0461655	0.500564
NGP	0.532114	0.0464639	0.502119
KRT18	-0.526037	0.0467913	0.502777
TMEM167	0.479679	0.0468348	0.502777
MSN	0.207225	0.0480628	0.513967
TCF25	0.563501	0.0481943	0.513967
TOMM22	0.63709	0.0485289	0.514167
UBXN6	0.545453	0.0485303	0.514167
NFIA	-0.381112	0.0487433	0.514742
HBA-A2	-0.321534	0.0489564	0.515314
SCAF8	-0.661934	0.0494971	0.519319
PEPD	0.215338	0.0498179	0.520999
ARL1	0.203725	0.0504002	0.522767
TARDBP	0.272975	0.0504606	0.522767
DUS3L	0.721643	0.0504707	0.522767
ABHD6	0.580614	0.0513224	0.529896
WASHC4	0.559622	0.0515152	0.530198
ATP6V1C1	0.338104	0.0517537	0.530673
SPG20	0.660975	0.0519518	0.530673
EPS8L2	-0.302901	0.0521278	0.530673
TMEM258	0.880399	0.0522661	0.530673
GCDH	-0.220063	0.0525846	0.530673
MRPL48	-0.286135	0.0526288	0.530673
KRT2	0.691929	0.0527892	0.530673
TLL1	-0.270257	0.0528708	0.530673
COPB2	-0.194258	0.0538023	0.537819
LIPA	-0.217892	0.0540431	0.537819
NDRG2	-0.155479	0.0542312	0.537819
RBP4	-0.217559	0.0542464	0.537819
CYP2E1	-0.252591	0.0551702	0.54531
LTF	0.523374	0.0555695	0.547587
SELT	0.671785	0.0559362	0.548149
ACMSD	0.384861	0.0559646	0.548149
ETHE1	0.278364	0.0564126	0.550798
CTSS	0.434735	0.0565749	0.550798
LONP2	-0.199923	0.0569033	0.552337
MRPS9	-0.273779	0.0572316	0.552347
PNP	0.192108	0.0572451	0.552347
ABCA6	-0.332736	0.0578201	0.554815
SNTB2	0.583761	0.0578432	0.554815
RAB21	0.257405	0.0580765	0.55541
POLDIP2	-0.197904	0.0590056	0.559741
SEPP1	0.496828	0.0590236	0.559741
NARFL	0.424497	0.0590474	0.559741
UROD	-0.224005	0.0592674	0.560189
H2-Q10	0.177082	0.0602434	0.567759
RRAS	0.419968	0.0605191	0.567926
LCLAT1	0.638739	0.0606115	0.567926
NDUFV2	-0.336286	0.0607873	0.567932
SLC26A1	0.684135	0.0611834	0.56999
FBXL22	-0.434013	0.0619366	0.575354
SNRNP70	0.504852	0.0621562	0.575744
SERPINC1	0.203654	0.0628475	0.580239
PFKFB1	-0.175428	0.0631083	0.580239
LPCAT3	0.378928	0.0631784	0.580239
SERPINH1	0.343115	0.0636661	0.583067
TRAPPC3	0.28404	0.0639797	0.583286
FNTA	0.330162	0.0640499	0.583286
CTBP1	0.280357	0.0642856	0.583652
TXLNA	-0.924168	0.0644501	0.583652
NUMB	-0.195296	0.0651407	0.588262
SF3A2	0.467634	0.0660936	0.595209
TBL1XR1	0.455239	0.0666052	0.597441
PEBP1	-0.206529	0.0669576	0.597441
TXLNG	-0.920176	0.0670903	0.597441
COMMD8	-0.521473	0.0672547	0.597441
SOD1	-0.347949	0.0672628	0.597441
MRPL55	-0.322806	0.0677244	0.599581
TOR1AIP1	0.767548	0.0680122	0.599581
COA7	-0.384826	0.0680585	0.599581
CYB5R3	-0.153996	0.0685233	0.60204
CCS	-0.19531	0.0688022	0.602856
VWA8	-0.180419	0.0694306	0.603692
MIA3	-0.364307	0.0694411	0.603692
ATP5D	-0.247843	0.0694562	0.603692
LRPPRC	-0.159454	0.069727	0.604425
SMYD5	0.395871	0.0701121	0.605347
CYTH1	0.451015	0.0702068	0.605347
REEP5	0.428935	0.0704157	0.605538
PHACTR4	-0.822641	0.0707607	0.606894
RANBP1	-0.243089	0.0713687	0.609185
SRSF6	0.494457	0.0715263	0.609185
COPB1	-0.17564	0.0715914	0.609185
MT-ND2	0.64297	0.0723626	0.613354
BOLA1	-0.320673	0.0726119	0.613354
GRPEL1	-0.249929	0.0726489	0.613354
SLC35D1	0.388434	0.073757	0.618379
ISCA2	0.392198	0.0741118	0.618379
TXNDC5	-0.190048	0.0742399	0.618379
HAO1	-0.187236	0.0742687	0.618379
TYMP	0.502913	0.0747136	0.618379
ERGIC3	0.467784	0.0747461	0.618379
COL18A1	0.277935	0.0747905	0.618379
AGXT2	-0.223525	0.0750113	0.618379
ABAT	-0.212537	0.0754292	0.618379
SAT2	0.477685	0.0754312	0.618379
ITGA9	-0.947799	0.0754569	0.618379
NAGS	-0.264319	0.0757279	0.618379
KCNRG	0.768403	0.0759006	0.618379
IQGAP1	0.284562	0.0759145	0.618379
FAM98A	-0.483197	0.0765427	0.621933
SKP1A	-0.189105	0.0769708	0.623819
ACAA1A	-0.153399	0.0773269	0.623819
ALDH6A1	-0.17958	0.077352	0.623819
PPP1R3G	0.383088	0.0779622	0.62676
TRAP1	-0.153407	0.0783011	0.62676
RQCD1	-1.27879	0.0783585	0.62676
COQ6	-0.229267	0.0788633	0.62676
SEC11A	0.462847	0.0790682	0.62676
CROT	-0.179621	0.079121	0.62676
ABCE1	-0.155725	0.0791274	0.62676
UQCRB	-0.279266	0.0792633	0.62676
TPM3	0.293418	0.0796147	0.62685
SCAMP3	-0.310575	0.0797993	0.62685
DERL2	0.489999	0.0798547	0.62685
ACOT9	0.453163	0.0802574	0.628489
MRPS21	-0.344131	0.0806579	0.630103
TBC1D13	0.630596	0.0810938	0.631986
HRG	0.243893	0.0815842	0.634283
EML2	0.288389	0.0820048	0.636028
HSD3B3	-0.222136	0.0825151	0.638458
NOP58	-0.320928	0.0827366	0.638528
BRI3BP	0.508466	0.082918	0.638528
MACROD1	-0.253428	0.0836465	0.642611
EIF1	-0.247357	0.0845793	0.648033
MDP1	-0.820676	0.08492	0.648033
GSTO1	0.168152	0.0852272	0.648033
ADCK5	0.614428	0.0853673	0.648033
ITGB3	0.765635	0.0854272	0.648033
EIF5A	-0.181954	0.0855515	0.648033
RRAGC	0.284999	0.0859557	0.648349
HBB-BS	-0.249484	0.0859932	0.648349
HADHA	-0.138288	0.0866159	0.651529
ACSM1	-0.194889	0.0870247	0.652766
H2-K1	0.189866	0.0876601	0.652766
FAHD2A	-0.279913	0.0878609	0.652766
PHYH	-0.175548	0.0879588	0.652766
ALDOA	0.178841	0.0880123	0.652766
KDELC2	0.654937	0.0882041	0.652766
1600014C10RIK	0.322772	0.0883073	0.652766
SERPIND1	0.269083	0.0883912	0.652766
MCM5	0.519662	0.0896907	0.660858
CAR3	-0.236012	0.0903277	0.66208
DLG1	0.387489	0.0906926	0.66208
CAT	-0.160924	0.090701	0.66208
RAB4A	0.659005	0.0908694	0.66208
UPP2	0.517601	0.0912743	0.66208
SERPINB1A	0.282202	0.0913669	0.66208
LDHB	0.451721	0.0915025	0.66208
MAL2	-0.193288	0.0917507	0.66208
HMGB1	0.217193	0.0921201	0.66208
MRPL37	-0.28927	0.0923078	0.66208
AIP	-0.331442	0.0923431	0.66208
DHDH	-0.166549	0.0924353	0.66208
MYO1E	0.366657	0.0926039	0.66208
U2SURP	0.409773	0.0929835	0.66208
DNAJB4	0.32062	0.0936351	0.66208
MRPS10	-0.223071	0.094016	0.66208
COL14A1	0.249185	0.0942208	0.66208
VCP	-0.124933	0.0942426	0.66208
PIN4	0.864395	0.0942442	0.66208
MMGT1	-0.636993	0.0942985	0.66208
ACP5	-0.387716	0.0944646	0.66208
CSRP3	0.313447	0.0946373	0.66208
LRRC48	-0.202745	0.0947179	0.66208
FAM98B	0.519254	0.0950586	0.66208
RANBP2	0.318663	0.0951023	0.66208
NLRX1	-0.558403	0.0951958	0.66208
TPM1	1.15185	0.0955718	0.66208
HIST1H1D	0.342629	0.0956277	0.66208
AADAT	-0.224117	0.0957918	0.66208
TPRKB	0.280938	0.0959832	0.66208
ASS1	-0.142803	0.0965193	0.663011
NCF4	0.487102	0.0965907	0.663011
LUC7L2	0.349115	0.0967317	0.663011
GOLGA2	0.360398	0.0974399	0.663721
SIAE	-0.662239	0.0975715	0.663721
ZFPL1	-0.576679	0.0976689	0.663721
AKR1C6	-0.169168	0.0978256	0.663721
DCXR	0.169341	0.0978589	0.663721
PGM3	0.196949	0.0982347	0.664578
PMM2	0.162111	0.098961	0.664578
DHRS1	-0.141582	0.0991956	0.664578
MDH2	0.154394	0.0993382	0.664578
DDI2	-0.162037	0.0995518	0.664578
CLIC4	-0.190017	0.0997807	0.664578
GYS2	-0.207373	0.0997815	0.664578
CD82	0.485813	0.099925	0.664578
TRAPPC5	0.78665	0.0999856	0.664578
SEC16A	-0.322648	0.100191	0.664578
SNX3	0.167168	0.10024	0.664578
FKBP5	0.213967	0.100481	0.664816
CSTF3	0.386712	0.101545	0.668174
KRT8	-0.359291	0.101612	0.668174
MGEA5	0.389573	0.102024	0.668174
RNPEP	0.178398	0.102434	0.668174
ACSL1	-0.143876	0.102621	0.668174
AK4	-0.199715	0.102732	0.668174
HNRNPK	-0.139776	0.10317	0.668174
CAPZB	0.142964	0.103375	0.668174
GSTT2	-0.162769	0.103445	0.668174
TIMM44	-0.17458	0.103666	0.668174
PRODH2	-0.186766	0.103741	0.668174
GLYR1	0.407272	0.103802	0.668174
COX5A	-0.361088	0.103842	0.668174
HSD17B11	-0.162154	0.104119	0.668174
TRPM5	-1.08871	0.104228	0.668174
PDIA5	-0.20241	0.104365	0.668174
NUCB1	-0.356026	0.104492	0.668174
PSMG2	0.42051	0.105403	0.672669
TTR	-0.311199	0.105841	0.6737
ATG5	-0.36993	0.10598	0.6737
TBL2	0.458726	0.106696	0.676923
TXNRD1	0.162559	0.107497	0.680673
EIF2B2	0.181849	0.107921	0.680683
TMX2	0.766538	0.108474	0.680683
GSTT3	0.190913	0.108601	0.680683
DECR2	-0.1546	0.108795	0.680683
SAFB	-0.370807	0.108889	0.680683
ST13	0.177637	0.108905	0.680683
PEX6	-0.397523	0.109198	0.680683
FBXO21	-0.632511	0.109623	0.680683
BBOX1	-0.166188	0.109653	0.680683
RPS21	-0.238263	0.109735	0.680683
FKBP11	0.674104	0.110172	0.680683
COPS8	-0.341896	0.110532	0.680683
TMEM97	0.604748	0.110594	0.680683
TMEM256	-0.928504	0.110601	0.680683
SGTA	-0.321588	0.110717	0.680683
GFER	-0.235823	0.111005	0.680683
IQGAP2	-0.13203	0.111068	0.680683
RGN	-0.169787	0.11152	0.682168
ITGA1	0.500152	0.11203	0.683008
FLNA	0.233849	0.112079	0.683008
AKR1B3	0.155851	0.113243	0.687555
ADH1	0.125804	0.113249	0.687555
HPRT	0.163154	0.114657	0.692792
CLUH	-0.147769	0.114725	0.692792
ABCC3	0.408724	0.114753	0.692792
ECH1	-0.152541	0.115399	0.695399
TAPT1	-0.444937	0.115739	0.696154
NDUFAF7	0.500546	0.116876	0.698773
CLTB	-0.336486	0.117091	0.698773
SEC31B	0.221736	0.11716	0.698773
GOLIM4	-0.456521	0.117436	0.698773
ILVBL	0.561803	0.117696	0.698773
DNPH1	0.388968	0.117827	0.698773
SRR	0.217902	0.117956	0.698773
PDDC1	-0.255874	0.117982	0.698773
HEXB	0.313838	0.118115	0.698773
PDIA2	0.857564	0.118465	0.699569
NPL	0.247403	0.11873	0.699858
AGPAT3	0.285028	0.119036	0.700389
SULT1C2	0.289536	0.120377	0.706139
TCERG1	0.341112	0.120786	0.706139
HTT	0.676321	0.120814	0.706139
SEC61G	-1.42654	0.120884	0.706139
BRCC3	0.365659	0.121636	0.709252
CDIPT	0.3889	0.122124	0.710821
H1F0	0.421889	0.122618	0.712412
PHKB	-0.325067	0.123307	0.713962
MRPS17	-0.27075	0.123325	0.713962
CDA	0.277522	0.123803	0.715453
PFN1	0.233359	0.124822	0.717489
PYCRL	-0.16087	0.124874	0.717489
USO1	-0.147916	0.125228	0.717489
PEF1	0.316049	0.125269	0.717489
OTC	-0.163334	0.125409	0.717489
TBC1D22A	-0.514566	0.125483	0.717489
LPP	-0.260571	0.126319	0.720335
DLAT	-0.13303	0.126731	0.720335
UBLCP1	0.411965	0.126773	0.720335
THEM4	0.291713	0.12693	0.720335
SLC16A1	0.451428	0.127266	0.720335
ERG28	0.550695	0.127314	0.720335
PCNA	0.521744	0.128538	0.725991
ACOT11	0.236176	0.128863	0.726532
GNAI2	0.18506	0.129082	0.726532
ACAA1B	-0.14432	0.129757	0.729066
IGBP1	-0.264125	0.130416	0.730383
SEC14L4	-0.132009	0.130492	0.730383
PRPSAP2	-0.418506	0.130684	0.730383
SLC9A3R1	-0.194322	0.130932	0.730383
THTPA	-0.73741	0.131338	0.730383
CALU	-0.194574	0.131343	0.730383
ACSM5	-0.177808	0.132386	0.733749
CORO1A	0.255196	0.133072	0.733749
GNMT	-0.16096	0.133085	0.733749
CFB	0.20682	0.133169	0.733749
GSTP1	-0.201459	0.133433	0.733749
PDXDC1	-0.246615	0.133514	0.733749
ARL6IP1	0.260199	0.133575	0.733749
PARVB	0.344316	0.133759	0.733749
CLEC4F	0.251176	0.134054	0.733855
SUCLG1	-0.114856	0.134231	0.733855
LGSN	-0.181881	0.13453	0.734255
ERLIN1	0.522463	0.134858	0.734654
ARFGAP1	0.250563	0.135088	0.734654
CTIF	0.412213	0.13531	0.734654
DNAJA1	-0.175574	0.135804	0.734654
ALAS1	-0.364235	0.135889	0.734654
CORO1C	0.165094	0.135963	0.734654
MANBA	-0.250322	0.13665	0.737137
HMGCL	-0.158016	0.136997	0.73778
UPB1	-0.257697	0.137232	0.737822
OASL1	0.469901	0.138279	0.74222
EEF1B2	-0.1564	0.138641	0.742932
GAMT	-0.174174	0.139163	0.744502
VAT1	0.189864	0.139485	0.744993
IARS2	-0.149385	0.140341	0.746847
UFD1L	-0.193712	0.140358	0.746847
TIGAR	-0.165159	0.140523	0.746847
CYP7A1	0.505721	0.141065	0.7485
SMDT1	-0.832036	0.141742	0.750862
NAA15	-0.141998	0.142592	0.75413
TUBB5	0.160561	0.143127	0.755198
FAM210A	0.460783	0.143259	0.755198
PTGES3	-0.144824	0.14361	0.755819
RUFY3	0.472025	0.144006	0.755845
SIRT5	-0.161722	0.144297	0.755845
LLGL2	-0.413092	0.144315	0.755845
RAB5A	0.112927	0.14471	0.756691
P4HB	-0.130105	0.145313	0.758106
CYP3A11	0.247234	0.145691	0.758106
ARHGEF12	0.313706	0.146252	0.758106
LCP1	0.140837	0.146349	0.758106
YARS2	-0.360894	0.146441	0.758106
LACE1	-0.277276	0.146546	0.758106
HMGCS2	-0.139523	0.147409	0.758106
CES1F	-0.172726	0.147535	0.758106
SERPINA3N	0.293537	0.147582	0.758106
ERP44	-0.146192	0.147626	0.758106
SMARCC2	0.292875	0.147688	0.758106
HC	0.220864	0.148367	0.758106
GSN	0.180268	0.148394	0.758106
ATP1B3	0.478332	0.148646	0.758106
IVNS1ABP	-0.417867	0.148916	0.758106
SLC35A3	0.391738	0.149033	0.758106
LRP1	-0.203146	0.149392	0.758106
ACOT8	-0.16652	0.149508	0.758106
ZFP207	0.364626	0.149806	0.758106
MRPS5	-0.201762	0.149878	0.758106
P2RX4	0.532844	0.149891	0.758106
SPG7	-0.563562	0.150619	0.759581
SELO	-0.195918	0.150885	0.759581
OCIAD2	0.638528	0.150941	0.759581
CRNKL1	-0.371667	0.15112	0.759581
CTSC	-0.275617	0.151742	0.761404
GDA	0.158887	0.152289	0.761404
CLPP	-0.163642	0.152413	0.761404
RNF123	0.430149	0.152559	0.761404
PLS1	0.65593	0.152656	0.761404
RPL29	0.493444	0.152989	0.761892
MOCOS	0.188601	0.153566	0.763591
ACTB	0.1214	0.154202	0.765577
GM11273	-0.398094	0.155392	0.769679
HPCAL1	0.262083	0.155503	0.769679
PPFIBP1	0.740753	0.155895	0.770445
SUB1	0.224075	0.156258	0.770535
KHK	0.156681	0.156495	0.770535
MGLL	-0.160693	0.15676	0.770535
PTBP3	0.210641	0.156864	0.770535
S100A1	-0.449831	0.15743	0.772146
GLO1	-0.174716	0.157735	0.772471
CXADR	-0.584809	0.158062	0.772906
PXN	-0.359869	0.158761	0.775158
KRT10	0.437156	0.159216	0.77621
FKBP3	-0.141132	0.159621	0.776268
ACTR2	0.12628	0.159827	0.776268
NUB1	-0.693603	0.159947	0.776268
ACY1	0.160969	0.160694	0.77873
MRPL38	-0.276803	0.161747	0.78102
NAP1L1	-0.298083	0.162129	0.78102
MAP2K3	0.287091	0.162199	0.78102
MBNL2	0.28009	0.162378	0.78102
COQ5	-0.202394	0.162923	0.78102
GM10116	-0.228651	0.163091	0.78102
ZPR1	-0.337985	0.163265	0.78102
ERO1L	0.292368	0.163311	0.78102
SQSTM1	0.465051	0.163427	0.78102
MIF4GD	0.567648	0.163576	0.78102
SSR3	0.409894	0.164452	0.784048
BDH2	-0.374929	0.165537	0.788062
SERPING1	0.186682	0.166216	0.78943
SUCLG2	-0.121911	0.166311	0.78943
GSTT1	-0.121535	0.167208	0.79114
VPS29	-0.211761	0.167896	0.79114
A1CF	-0.146985	0.167986	0.79114
LAMTOR3	-0.298582	0.16802	0.79114
PECR	-0.125505	0.168056	0.79114
CSRP1	-0.356462	0.168136	0.79114
SEC24A	-0.12141	0.1686	0.792173
SURF4	0.255507	0.168844	0.792173
PSMB1	0.129618	0.169705	0.792972
PTPN1	0.461785	0.169927	0.792972
DDX17	0.236311	0.170002	0.792972
EIF2S2	-0.141356	0.170374	0.792972
GGCX	0.264329	0.170539	0.792972
MRPL1	0.277001	0.170806	0.792972
PLIN3	0.156168	0.171247	0.792972
PLAA	-0.169454	0.171543	0.792972
SLC39A14	0.394618	0.171735	0.792972
SOD2	-0.160063	0.171795	0.792972
NDUFB11	-0.238161	0.172251	0.792972
PCCA	-0.120604	0.172303	0.792972
RBPMS2	-0.280726	0.17285	0.792972
MRPS34	-0.157391	0.172898	0.792972
NUDT5	0.189097	0.173161	0.792972
ACNAT2	0.160074	0.173204	0.792972
NDUFA8	-0.248248	0.173458	0.792972
KHSRP	-0.278807	0.173637	0.792972
C2CD2	0.410284	0.173869	0.792972
TOLLIP	0.436383	0.173906	0.792972
PHPT1	-0.255747	0.174768	0.795786
GUSB	-0.175123	0.176396	0.802068
SMPDL3A	0.330043	0.177198	0.804589
BAX	-0.456767	0.178	0.806675
MOCS1	0.270457	0.178155	0.806675
VPS53	-0.4829	0.178826	0.807214
PDK2	-0.142583	0.178851	0.807214
DPM1	0.402206	0.179133	0.807214
DNAJB12	0.330519	0.180744	0.807214
IER3IP1	0.495885	0.180961	0.807214
SIGMAR1	0.269466	0.181079	0.807214
CAST	0.253779	0.181151	0.807214
ANXA7	0.102629	0.181274	0.807214
UCHL3	-0.167005	0.181288	0.807214
METTL7B	-0.139507	0.181495	0.807214
ATP1A1	0.21476	0.181616	0.807214
HNRNPLL	-0.224745	0.181879	0.807214
ACLY	-0.120854	0.181979	0.807214
NDUFB10	-0.271054	0.182055	0.807214
RAP1A	0.18143	0.182197	0.807214
MYLK	0.173948	0.182258	0.807214
ARFGAP2	-0.18383	0.182694	0.808041
NUDT19	-0.153148	0.183289	0.808905
LACTB2	-0.124617	0.183388	0.808905
TAT	0.229151	0.183752	0.809408
DAP3	-0.197328	0.184687	0.810752
CPNE3	0.13858	0.185237	0.810752
IDI1	0.174965	0.185599	0.810752
SMC3	0.47395	0.185642	0.810752
IMPA2	0.372962	0.185735	0.810752
PLRG1	0.445222	0.185794	0.810752
XDH	0.139706	0.186041	0.810752
BPIFA2	-1.00266	0.186058	0.810752
LCAT	-0.274877	0.186644	0.812214
SORBS2	0.256026	0.186989	0.812464
SFPQ	-0.231628	0.187203	0.812464
TPP1	-0.116018	0.188039	0.813049
IDO2	0.153352	0.188048	0.813049
CHCHD2	-0.544191	0.18824	0.813049
COPA	-0.137552	0.18834	0.813049
PPIF	-0.192641	0.189571	0.817274
GCAT	-0.147515	0.190605	0.820634
SGPL1	0.377915	0.191097	0.820634
MAPK1	0.160189	0.19111	0.820634
SLC25A13	-0.164788	0.19161	0.821269
RPL34	0.254079	0.191789	0.821269
PDAP1	0.637539	0.192423	0.821269
NFU1	-0.204881	0.192749	0.821269
ELP4	-0.668355	0.192825	0.821269
NCEH1	0.298242	0.193124	0.821269
U2AF1	0.435026	0.193224	0.821269
LAMTOR1	0.363767	0.193285	0.821269
SLC22A18	0.278546	0.193787	0.821633
CSAD	0.177875	0.194188	0.821633
TTC36	-0.193842	0.195172	0.821633
CYP2C40	-0.179429	0.195175	0.821633
EIF3D	-0.196465	0.195365	0.821633
RAB1	0.117551	0.195555	0.821633
RER1	0.280714	0.195613	0.821633
PNKP	0.308152	0.195727	0.821633
EIF3L	-0.149407	0.196164	0.821633
COX6B1	-0.192562	0.196424	0.821633
CRELD2	0.384301	0.196607	0.821633
ANK1	-0.411243	0.196632	0.821633
METAP2	-0.180701	0.196665	0.821633
SYNRG	0.322481	0.197525	0.824165
ACTR3	0.113401	0.198045	0.8245
STARD4	0.346962	0.198114	0.8245
PDZK1	0.204237	0.199332	0.828504
PLA2G12B	-0.389395	0.200354	0.831042
APOA5	-0.264397	0.200455	0.831042
PYGL	-0.128885	0.200927	0.831936
CYP2A12	0.186747	0.201542	0.832059
TANGO2	0.335891	0.202146	0.832059
DCTN2	-0.215141	0.202197	0.832059
CYP1A2	-0.186101	0.202771	0.832059
CNBP	0.249041	0.202847	0.832059
CLIC1	0.167258	0.202896	0.832059
IGF2R	0.313425	0.203454	0.832059
HDGFRP2	0.247352	0.20348	0.832059
APOH	-0.145683	0.203492	0.832059
TRAPPC4	-0.341238	0.203523	0.832059
MPST	-0.147	0.203938	0.832703
UFM1	-0.161592	0.204291	0.833094
CTH	0.139188	0.204998	0.834392
NPM1	-0.203498	0.205123	0.834392
GMPPB	0.166585	0.205503	0.834643
NAMPT	0.116768	0.20618	0.834643
PEX14	-0.239937	0.20641	0.834643
FABP4	0.193047	0.206669	0.834643
TRF	0.133628	0.206696	0.834643
ELOVL2	-0.339179	0.20673	0.834643
COPE	-0.158566	0.207346	0.836091
PDE12	-0.226329	0.208141	0.837527
PROSC	-0.127683	0.208228	0.837527
EHD3	-0.121357	0.208478	0.837527
HSDL2	-0.127123	0.2094	0.839734
BPHL	-0.131101	0.209626	0.839734
AFMID	-0.155945	0.209804	0.839734
CLPTM1	0.318459	0.210513	0.841534
ATP6V0D1	0.165309	0.211046	0.842281
HOGA1	-0.131302	0.211391	0.842281
CTSD	-0.105969	0.21148	0.842281
MRPS15	-0.229998	0.214158	0.851903
UBXN1	-0.17707	0.214772	0.853212
ATP6V1E1	-0.233196	0.215014	0.853212
IL17F	-0.540196	0.215848	0.854841
PFKL	0.148367	0.216304	0.854841
VPS36	0.290926	0.216461	0.854841
SDPR	0.535486	0.216509	0.854841
PPP1R12C	-0.382052	0.216743	0.854841
GSTK1	-0.11778	0.217255	0.854971
TONSL	-0.355195	0.217303	0.854971
BHMT2	-0.196104	0.218025	0.856481
VIPAS39	-0.371664	0.219231	0.856481
EDC4	-0.471037	0.220218	0.856481
FKBP2	-0.141154	0.220321	0.856481
NDUFS5	-0.206716	0.220561	0.856481
SNX1	0.157394	0.220637	0.856481
SERPINF2	0.154966	0.22073	0.856481
THBS1	0.306192	0.220922	0.856481
ISOC2A	-0.143866	0.221138	0.856481
CRIP2	-0.313615	0.221238	0.856481
ABCB4	-0.389036	0.221367	0.856481
GLRX5	-0.219875	0.221732	0.856481
RNF213	0.225037	0.221787	0.856481
PEX19	-0.398066	0.221851	0.856481
ICT1	-0.206074	0.22216	0.856481
BC003331	-0.284299	0.222325	0.856481
AUH	-0.128383	0.222369	0.856481
ECHS1	-0.125555	0.222697	0.856481
STAM	0.303998	0.222706	0.856481
PPT2	-0.225024	0.223141	0.857137
SUCLA2	-0.0994519	0.223849	0.85884
PTS	-0.164885	0.224187	0.859117
UQCRFS1	-0.152403	0.224816	0.860513
EPM2AIP1	-0.305103	0.225418	0.861208
CSNK2A1	-0.190108	0.225632	0.861208
PLBD1	0.150007	0.225795	0.861208
PRKAB1	-0.299724	0.226519	0.862956
SLC25A21	0.208236	0.227866	0.867069
PDK1	-0.173931	0.228166	0.867192
AKR1B8	0.160211	0.228654	0.867205
MCEE	-0.280983	0.228815	0.867205
ATP6V1A	0.11244	0.229036	0.867205
ADPGK	0.375738	0.22924	0.867205
AARS2	-0.260673	0.230195	0.86894
C3	0.130872	0.230525	0.86894
GSTA3	-0.140341	0.230587	0.86894
KRT76	0.39905	0.231176	0.86894
EEFSEC	-0.138266	0.231237	0.86894
CCDC25	-0.167354	0.231306	0.86894
ATP5B	-0.0987343	0.231762	0.86934
XPNPEP3	0.174993	0.232522	0.86934
PSMB2	0.106003	0.232669	0.86934
MAN1A	-0.251962	0.232743	0.86934
TIMM17B	-0.29876	0.232753	0.86934
UBE2N	0.132385	0.233417	0.869778
GCLM	-0.146287	0.2335	0.869778
VPS26B	0.25389	0.233984	0.869778
MOV10	0.240392	0.234458	0.869778
DCUN1D1	0.19899	0.234589	0.869778
UMPS	0.127163	0.234601	0.869778
FAF2	-0.201076	0.234749	0.869778
TMED4	0.238086	0.235316	0.870736
YBX1	-0.227157	0.235592	0.870736
45180	0.156856	0.235891	0.870736
GAK	-0.305693	0.236317	0.870736
DDX39	0.118917	0.23664	0.870736
NDUFB8	-0.190375	0.237032	0.870736
MPC1	-0.209768	0.237046	0.870736
XPOT	-0.198914	0.237181	0.870736
KRT6A	-0.233293	0.237425	0.870736
OXNAD1	0.269244	0.237899	0.871491
PLCH1	-0.137004	0.238499	0.872703
EIF3A	-0.128836	0.238817	0.872882
CHKB	-0.295315	0.240329	0.876081
PSMB3	0.101939	0.240494	0.876081
TPP2	-0.169909	0.240725	0.876081
ETFDH	-0.10492	0.240774	0.876081
DAZAP1	-0.225076	0.241084	0.876202
EPB4.1L2	-0.274057	0.242202	0.876202
DMGDH	-0.191864	0.242374	0.876202
SLC38A3	0.204436	0.242693	0.876202
FADS6	0.584003	0.243027	0.876202
EIF4A1	-0.0850381	0.243259	0.876202
ARPC5L	-0.214703	0.24332	0.876202
CCZ1	0.239937	0.243418	0.876202
HGS	0.223743	0.243598	0.876202
SETD3	0.225015	0.243807	0.876202
CYC1	-0.152033	0.243918	0.876202
USP9X	-0.153581	0.244451	0.876202
SNAP47	-0.258859	0.244769	0.876202
ABI1	0.289042	0.24493	0.876202
PTPN23	0.429666	0.245117	0.876202
AFM	0.301982	0.245294	0.876202
HINT1	-0.217765	0.245978	0.876202
GLUD1	-0.138294	0.24598	0.876202
ABHD4	0.265227	0.24613	0.876202
MAVS	-0.191101	0.246591	0.876202
RRAGA	0.209367	0.246791	0.876202
CPT2	-0.0933294	0.246816	0.876202
PSD3	0.348274	0.247023	0.876202
GSDMD	0.155196	0.247486	0.876884
ERP29	0.145739	0.248261	0.878671
ELP3	0.400739	0.248601	0.878827
CRYL1	0.128002	0.249098	0.878827
MECR	-0.127622	0.249118	0.878827
DERL1	0.32129	0.249741	0.879743
VAMP4	-0.312649	0.249921	0.879743
HDHD2	0.196635	0.250209	0.879801
PRDX5	-0.121007	0.251511	0.882663
MT-ND5	0.211117	0.251683	0.882663
ERLEC1	-0.314161	0.252572	0.882663
COX6A1	-0.300081	0.252593	0.882663
AKAP1	-0.252701	0.252601	0.882663
FMO5	0.139386	0.253396	0.882663
PTPN6	0.198672	0.253695	0.882663
UGDH	0.114507	0.254669	0.882663
OSTC	0.319199	0.254732	0.882663
CFL1	0.114558	0.255577	0.882663
OSBPL1A	-0.186789	0.256055	0.882663
F2	0.124415	0.2565	0.882663
RAB5B	0.240439	0.256909	0.882663
NECAP2	0.381745	0.256918	0.882663
VPS45	-0.222643	0.257213	0.882663
COMT	-0.0919073	0.257457	0.882663
SELENBP2	-0.135391	0.2577	0.882663
2810459M11RIK	0.248639	0.258031	0.882663
PPP4C	-0.235491	0.258055	0.882663
MFN1	-0.321327	0.25846	0.882663
SERPINA1E	-0.269969	0.25853	0.882663
HIBADH	-0.141302	0.258644	0.882663
SRRM2	0.208157	0.258695	0.882663
IDE	-0.154754	0.258871	0.882663
STT3B	0.31985	0.25928	0.882663
EIF3H	-0.133856	0.259491	0.882663
TBCE	-0.327214	0.259542	0.882663
CML5	0.508029	0.259569	0.882663
APOA1	-0.118648	0.25967	0.882663
NUDT16	-0.219662	0.260056	0.882663
AKR1E1	-0.129107	0.260121	0.882663
STT3A	0.282419	0.260205	0.882663
CCDC105	-0.446466	0.260421	0.882663
GLB1	-0.230992	0.260472	0.882663
ITGA5	0.601662	0.260552	0.882663
HADHB	-0.0895286	0.261989	0.884282
PARP1	0.191652	0.262083	0.884282
DNAJB11	-0.18534	0.262416	0.884282
RPS25	0.177935	0.262559	0.884282
ERAP1	0.128317	0.262835	0.884282
S100A9	0.525864	0.263513	0.884282
SEC23A	-0.0960434	0.263633	0.884282
YWHAQ	-0.108974	0.263639	0.884282
GSK3B	-0.231652	0.26385	0.884282
ABCG2	0.288937	0.264223	0.884282
GMFB	0.115252	0.264241	0.884282
PRKCSH	-0.127438	0.26457	0.884282
FBL	-0.177056	0.264684	0.884282
PDHA1	-0.0977205	0.264848	0.884282
CIDEB	0.200033	0.265934	0.886994
PDK4	0.32952	0.266315	0.887351
SNX9	0.282862	0.266917	0.887478
H2AFZ	0.502595	0.267075	0.887478
FABP7	0.206359	0.267174	0.887478
IDH3A	0.0957678	0.268087	0.889313
CML2	0.163654	0.268275	0.889313
MVP	0.100214	0.268885	0.890256
GABARAPL2	0.37096	0.269109	0.890256
CCBL2	0.124234	0.269604	0.890973
DDOST	0.232966	0.269875	0.890973
MARS	-0.111341	0.270154	0.890985
NAGK	0.185921	0.27072	0.891946
SCRN2	-0.122841	0.271869	0.894822
PML	0.230124	0.272298	0.895326
AP3M1	-0.163002	0.274136	0.900454
RAD23B	-0.151202	0.274701	0.900675
TMPO	0.423425	0.274938	0.900675
GPRIN3	0.439756	0.275036	0.900675
AGPAT6	0.324794	0.27542	0.901021
IAH1	0.121496	0.277218	0.903826
METAP1	-0.128833	0.277308	0.903826
ANKRD17	0.29592	0.277588	0.903826
EZR	0.631131	0.277658	0.903826
SLC2A2	0.185784	0.277742	0.903826
PTRH2	-0.247601	0.278367	0.903826
HSPBP1	0.3446	0.27839	0.903826
ACNAT1	0.293209	0.278508	0.903826
SPCS3	0.300771	0.279053	0.904263
PTPLAD1	0.260809	0.279553	0.904263
SEC61B	0.251279	0.279849	0.904263
LARS	-0.113589	0.280137	0.904263
HSD17B4	-0.0807629	0.280267	0.904263
UOX	-0.228697	0.280584	0.904263
ITPA	-0.13216	0.280595	0.904263
GRIPAP1	-0.310512	0.281481	0.905751
EIF4A2	-0.100143	0.281806	0.905751
LYZ1	-0.438048	0.282134	0.905751
CFH	0.142604	0.282478	0.905751
ATIC	0.0982042	0.283207	0.905751
NOMO1	0.25342	0.283735	0.905751
TIAL1	0.250364	0.283793	0.905751
CYP4A12A	-0.293453	0.284158	0.905751
PLEK	0.29315	0.284228	0.905751
CPS1	-0.123372	0.284282	0.905751
GNPDA1	0.124384	0.28508	0.905751
NEK7	0.185806	0.285171	0.905751
PAICS	0.109365	0.286154	0.905751
FAU	0.261067	0.286279	0.905751
LGALS1	0.146547	0.286648	0.905751
H2AFY	-0.354092	0.287321	0.905751
RAB2A	-0.11643	0.287559	0.905751
RPL36AL	0.244807	0.287721	0.905751
ANXA6	0.0882586	0.288368	0.905751
RDH10	-0.468333	0.288394	0.905751
TFAM	-0.22276	0.288571	0.905751
PPP2CA	-0.106337	0.288614	0.905751
COPS7A	-0.141781	0.28884	0.905751
USP24	-0.224271	0.288842	0.905751
GALT	-0.125508	0.288891	0.905751
DDC	0.116696	0.289008	0.905751
RPIA	0.195635	0.289052	0.905751
MRPS2	-0.155148	0.289109	0.905751
ZFYVE1	0.287499	0.289159	0.905751
PTCD3	-0.117834	0.289655	0.906431
TM9SF2	0.214723	0.289983	0.906438
PLXNA4	-0.340136	0.290395	0.906438
ACAD8	-0.103277	0.290496	0.906438
AAK1	0.332785	0.290953	0.906509
CCDC93	-0.194859	0.291227	0.906509
PLOD1	-0.266194	0.291358	0.906509
LTA4H	0.111518	0.291919	0.907383
BRE	-0.28362	0.292932	0.909659
GNG12	0.190904	0.294038	0.909718
FETUB	-0.173346	0.294116	0.909718
USP5	-0.101575	0.29437	0.909718
PUF60	0.162435	0.294718	0.909718
PIP4K2B	0.280613	0.294761	0.909718
TARSL2	0.458627	0.295728	0.909718
FCGRT	-0.185182	0.296103	0.909718
EFHD2	0.219848	0.296133	0.909718
PTMS	0.333882	0.296679	0.909718
UBE2D3	0.10725	0.296843	0.909718
TMLHE	0.178854	0.297462	0.909718
MTUS1	-0.221159	0.29767	0.909718
ZZEF1	-0.295658	0.297868	0.909718
SAR1B	-0.0899819	0.298077	0.909718
ITFG1	0.425559	0.29812	0.909718
TDO2	-0.127388	0.29817	0.909718
FAH	-0.111934	0.298173	0.909718
EIF4E2	-0.392773	0.298686	0.909718
CES3B	-0.131195	0.298707	0.909718
SEC61A1	0.272663	0.298822	0.909718
AMACR	-0.101503	0.298892	0.909718
NFS1	-0.105881	0.299124	0.909718
PDCD6	0.106713	0.300086	0.910343
EIF5	-0.1004	0.300391	0.910343
TMEM106B	0.239669	0.300648	0.910343
EIF3M	-0.130695	0.301028	0.910343
SNX7	-0.200225	0.301164	0.910343
RPL35	0.225798	0.301385	0.910343
PDHX	-0.120638	0.301487	0.910343
45177	0.409501	0.3019	0.910343
HDHD3	-0.122643	0.302073	0.910343
DARS	-0.07396	0.30217	0.910343
PTTG1IP	0.231744	0.30248	0.910343
LACTB	-0.159048	0.302699	0.910343
FAM213A	0.185549	0.303041	0.910528
PPME1	-0.285336	0.304376	0.910972
CPN2	0.15526	0.305188	0.910972
NDUFA12	-0.145721	0.305199	0.910972
USP47	-0.178162	0.30539	0.910972
TMED2	-0.234641	0.305487	0.910972
CYP4B1	0.225944	0.30566	0.910972
PSMB5	-0.106076	0.305784	0.910972
ACSL5	0.138128	0.306296	0.910972
PCK2	0.28973	0.306326	0.910972
BAG3	0.266188	0.306554	0.910972
SCAMP1	-0.154923	0.306651	0.910972
DAK	0.106168	0.306773	0.910972
SAMHD1	0.112352	0.306842	0.910972
IYD	0.185657	0.307189	0.91117
ZC3H6	0.270105	0.307559	0.911217
CLN5	-0.538867	0.307974	0.911217
MAP4	-0.19103	0.308245	0.911217
ERRFI1	-0.291054	0.309837	0.911217
PSMA6	0.086921	0.310168	0.911217
ACOT7	-0.190927	0.310301	0.911217
EHHADH	-0.108194	0.310466	0.911217
SSR4	0.284976	0.310633	0.911217
GLRX3	0.156676	0.31102	0.911217
PGRMC1	-0.18573	0.311664	0.911217
CLTC	-0.0993548	0.311678	0.911217
PRPS2	0.281789	0.312038	0.911217
KRT19	-0.215387	0.312065	0.911217
PRPS1	-0.0975428	0.312084	0.911217
PNPO	-0.133097	0.312534	0.911217
LASP1	0.132416	0.312578	0.911217
RPL35A	0.19575	0.312995	0.911217
SRXN1	0.457095	0.313028	0.911217
AMY2A2	-0.681089	0.313667	0.911217
SUGCT	-0.179049	0.313677	0.911217
ETFA	-0.0974035	0.315006	0.911217
YWHAG	0.14974	0.315114	0.911217
HINT2	-0.107501	0.315189	0.911217
SCRN3	-0.108464	0.31521	0.911217
MRPL49	-0.193387	0.315828	0.911217
FDX1	-0.127181	0.316167	0.911217
LIPC	-0.288292	0.31637	0.911217
GPLD1	0.257549	0.316686	0.911217
NAP1L4	0.148757	0.31678	0.911217
CALR	-0.0972583	0.316851	0.911217
ARCN1	-0.0756573	0.317325	0.911217
CLIP1	-0.279111	0.317505	0.911217
SRM	0.0981118	0.317645	0.911217
SURF1	0.2665	0.318261	0.911217
PRCP	0.173165	0.318309	0.911217
COX15	-0.212666	0.318545	0.911217
EIF3C	-0.113297	0.318818	0.911217
CIAPIN1	-0.225586	0.318897	0.911217
RANGAP1	-0.114893	0.319117	0.911217
MTHFR	-0.678803	0.319364	0.911217
WDR37	0.401256	0.319895	0.911217
CAPG	0.194807	0.320046	0.911217
PEX5	-0.1417	0.320311	0.911217
RAB8A	0.114155	0.320328	0.911217
ATP6V1D	0.156212	0.320657	0.911217
HACL1	-0.104589	0.320687	0.911217
MDH1	0.100179	0.320901	0.911217
GPS1	0.117885	0.321036	0.911217
SNRPD3	0.119613	0.321399	0.911217
FDXR	-0.121833	0.321514	0.911217
ETFB	-0.0943143	0.32154	0.911217
DHCR24	0.154455	0.322036	0.911825
FAM114A2	0.267048	0.323188	0.913718
DTD2	-0.153765	0.323268	0.913718
CD36	0.23483	0.323782	0.914051
OSBP	-0.115083	0.324685	0.914051
EXOC3	0.448649	0.324792	0.914051
LAD1	0.239219	0.324884	0.914051
PEX11B	0.273223	0.325018	0.914051
MRPL11	0.320218	0.325112	0.914051
GCC2	-0.260508	0.325559	0.914051
ZMPSTE24	0.24923	0.325867	0.914051
NIPSNAP3B	-0.0920761	0.325923	0.914051
CFI	-0.18819	0.326437	0.914657
SNRPB	0.119742	0.326704	0.914657
TPR	-0.171036	0.327499	0.914926
CLPX	-0.0959092	0.327625	0.914926
EPRS	-0.0901207	0.327646	0.914926
PBLD1	-0.100099	0.328821	0.915327
CYP2A5	0.151888	0.328901	0.915327
UBE3A	0.157461	0.329315	0.915327
RPL26	0.21144	0.32938	0.915327
PREP	0.104591	0.329464	0.915327
NAPA	-0.117396	0.329484	0.915327
CYP2C50	-0.23129	0.330763	0.916115
RPL24	0.184478	0.33155	0.916115
ARHGEF1	-0.208263	0.331551	0.916115
LRRC59	0.153527	0.331724	0.916115
NDUFS6	-0.208645	0.331964	0.916115
ALDH1A7	0.0925135	0.331973	0.916115
CYP3A13	0.122315	0.331999	0.916115
SNRPD1	0.330575	0.333292	0.916115
RNF181	-0.479912	0.333524	0.916115
MMS19	0.184973	0.333791	0.916115
NAT8	-0.321534	0.333869	0.916115
HEXA	0.199481	0.333918	0.916115
GPAM	-0.124141	0.334725	0.916115
PABPC1	0.0724925	0.334774	0.916115
CDC5L	0.275376	0.334906	0.916115
ABCF3	-0.191655	0.335022	0.916115
LYPLAL1	0.109955	0.33514	0.916115
NAGA	-0.133645	0.335327	0.916115
RPS10	-0.151994	0.33548	0.916115
ATG16L1	0.253626	0.335667	0.916115
SLC25A45	0.148153	0.335749	0.916115
45184	-0.245903	0.336045	0.916115
TTC39C	-0.0964251	0.336267	0.916115
RPSA	-0.140157	0.338014	0.917727
PRRC1	-0.186647	0.338108	0.917727
FNDC3A	0.223064	0.339106	0.917727
GCN1L1	-0.152087	0.339502	0.917727
MYH11	0.225027	0.339748	0.917727
CREG1	-0.124145	0.340919	0.917727
SCPEP1	-0.113448	0.340943	0.917727
NT5DC1	-0.355531	0.341341	0.917727
CORO1B	0.108447	0.341602	0.917727
LPIN1	-0.134106	0.341644	0.917727
LUM	0.147409	0.341831	0.917727
COL6A1	0.187691	0.342035	0.917727
PEX3	0.198168	0.342389	0.917727
TPM4	0.332258	0.342486	0.917727
MRPS31	0.266368	0.342689	0.917727
LIMA1	-0.158455	0.343696	0.917727
FIS1	0.205537	0.344061	0.917727
BECN1	-0.272545	0.344232	0.917727
AOX3	-0.137588	0.344323	0.917727
CYP2D9	-0.101787	0.344711	0.917727
ABCB11	0.18648	0.345445	0.917727
HNRNPA0	0.171111	0.345526	0.917727
LAMP1	0.578678	0.345563	0.917727
HSPA4L	0.146582	0.345756	0.917727
AP1S1	0.128604	0.346208	0.917727
DAD1	0.235005	0.346368	0.917727
HDLBP	-0.0936904	0.346401	0.917727
ALCAM	0.304004	0.346436	0.917727
KPNA2	0.20319	0.346786	0.917727
ALDH4A1	-0.0929289	0.346812	0.917727
PCBP1	-0.0788635	0.347199	0.917727
TST	-0.10175	0.347422	0.917727
EIF3K	-0.122834	0.347483	0.917727
LGALS9	0.113616	0.34768	0.917727
SRD5A1	0.215423	0.34776	0.917727
CCNB2	0.512715	0.347786	0.917727
TRAPPC12	0.146063	0.347964	0.917727
IDNK	-0.169876	0.347985	0.917727
MT-CO1	-0.18907	0.348009	0.917727
KPNA3	0.107874	0.348252	0.917727
SNRPD2	0.128879	0.348465	0.917727
CES1D	-0.105593	0.349269	0.919099
45171	0.125073	0.349661	0.919384
UBFD1	0.185636	0.35001	0.919555
SLC25A1	-0.119406	0.350662	0.919713
TNKS1BP1	-0.167814	0.350838	0.919713
TUBA4A	-0.0924476	0.350921	0.919713
GM7536	0.172874	0.352029	0.921872
SNX12	0.163687	0.352624	0.922465
NEDD4L	-0.278826	0.352824	0.922465
EIF1AX	-0.227267	0.353536	0.923172
UFSP2	0.181505	0.353664	0.923172
GCK	-0.110689	0.354628	0.923588
PLIN2	-0.13532	0.354784	0.923588
ADHFE1	-0.100254	0.355426	0.923588
NUDT21	-0.12358	0.355485	0.923588
QDPR	-0.094998	0.35585	0.923588
CPT1A	-0.112502	0.357204	0.923588
ARSB	0.136134	0.357209	0.923588
H2-KE6	-0.0867247	0.357508	0.923588
DDX1	-0.109274	0.357729	0.923588
PSMA3	0.0809531	0.358641	0.923588
CTSB	-0.0990443	0.358731	0.923588
MAPRE1	0.119616	0.358805	0.923588
PGAP1	-0.435955	0.358822	0.923588
PDXK	0.118684	0.358933	0.923588
PPP1CA	0.101203	0.36024	0.923588
MRPS28	-0.161508	0.360519	0.923588
OSTF1	0.110493	0.361046	0.923588
CYP7B1	-0.21976	0.36123	0.923588
ADSSL1	-0.162248	0.361335	0.923588
GAPDH	0.127567	0.361597	0.923588
PDS5A	-0.209341	0.36176	0.923588
NIT2	-0.0956705	0.361782	0.923588
WDR61	-0.121564	0.361955	0.923588
SPRYD7	0.277786	0.362503	0.923588
ANP32A	-0.0919975	0.362748	0.923588
OGFR	0.318982	0.362882	0.923588
APBB1IP	0.300274	0.363063	0.923588
ARL3	0.161088	0.363725	0.923588
RETSAT	-0.174371	0.364004	0.923588
PAH	-0.103572	0.364229	0.923588
PSMG1	0.137006	0.364438	0.923588
LYN	0.170175	0.364455	0.923588
EIF4E	0.0958085	0.364719	0.923588
DHCR7	0.175474	0.366278	0.923588
ATE1	-0.332428	0.366295	0.923588
ALDOB	0.0986916	0.366677	0.923588
DHRS7	0.186667	0.366861	0.923588
PTPRO	-0.376249	0.367554	0.923588
BHMT	-0.126217	0.367651	0.923588
BPGM	0.1416	0.367812	0.923588
PRG2	0.484842	0.368183	0.923588
JUP	0.194751	0.368355	0.923588
UBR4	-0.139863	0.368416	0.923588
LRRC47	-0.137296	0.369242	0.923588
PRMT1	0.132867	0.369423	0.923588
PXMP4	0.189823	0.369672	0.923588
BC017643	0.269951	0.369721	0.923588
PAM16	0.249856	0.369747	0.923588
BIN1	0.274901	0.369977	0.923588
VAMP7	-0.276119	0.37004	0.923588
RPL14	0.186876	0.370078	0.923588
AP1B1	-0.0779912	0.370605	0.923588
CYB5A	-0.126833	0.370676	0.923588
HSD17B10	-0.080115	0.370822	0.923588
GLG1	0.225863	0.370827	0.923588
EPB4.1L5	-0.326949	0.370842	0.923588
CLPB	-0.161876	0.370973	0.923588
FAM162A	-0.141028	0.371881	0.923588
STX5A	0.504993	0.372009	0.923588
ALS2	-0.219571	0.372214	0.923588
GATM	0.239013	0.37226	0.923588
CPQ	-0.108158	0.372373	0.923588
WDR45B	-0.243076	0.372538	0.923588
M6PR	-0.129246	0.372831	0.923588
DGLUCY	0.0856592	0.373113	0.923588
ABCF2	0.208473	0.373313	0.923588
SLC4A1	0.2052	0.373429	0.923588
UQCRQ	0.123848	0.373679	0.923588
UQCRC1	-0.0965229	0.374387	0.923588
CCAR1	0.208308	0.374708	0.923588
L3HYPDH	-0.134737	0.375081	0.923588
CYP2C37	-0.148048	0.375348	0.923588
EIF3J1	0.131317	0.375781	0.923588
FAM120A	-0.123653	0.375918	0.923588
RPN1	0.216986	0.375976	0.923588
SNRPB2	0.249463	0.3762	0.923588
GSTM5	0.100146	0.376838	0.923588
BC003965	-0.317716	0.377333	0.923588
HCLS1	0.277084	0.377394	0.923588
CASP9	0.309361	0.37742	0.923588
TSTA3	0.0898252	0.377736	0.923588
TMEM214	0.291572	0.377754	0.923588
MYH10	0.179308	0.379031	0.923588
MRPL28	0.22312	0.379285	0.923588
EPHX1	0.12071	0.379339	0.923588
PIP4K2C	0.332277	0.379563	0.923588
TRA2B	0.235262	0.379966	0.923588
STX4A	0.407672	0.380677	0.923588
NAA50	0.106493	0.380829	0.923588
PGAM5	-0.17005	0.381099	0.923588
SDHA	-0.0831295	0.381115	0.923588
MTOR	0.206372	0.381338	0.923588
YTHDF3	0.235015	0.381397	0.923588
RBMXL1	0.17835	0.381729	0.923588
IMPA1	0.0901015	0.381769	0.923588
DCTN1	-0.195128	0.381887	0.923588
ERGIC1	0.207703	0.381916	0.923588
AGMO	0.321916	0.381988	0.923588
ACP2	0.333289	0.382231	0.923588
NUDT12	-0.10867	0.3824	0.923588
NUDCD1	0.12416	0.382597	0.923588
EMC1	0.246219	0.383529	0.924168
PPIB	0.0844204	0.384107	0.924168
PACSIN2	-0.0929483	0.384161	0.924168
CPSF7	0.340682	0.384207	0.924168
ANXA4	0.0812256	0.384392	0.924168
RAB32	0.167947	0.384547	0.924168
YWHAE	-0.0698529	0.385491	0.92492
DDX42	-0.156694	0.385699	0.92492
TRABD	-0.174239	0.385923	0.92492
EMC8	-0.294021	0.386163	0.92492
GNB1	0.154322	0.386353	0.92492
PNKD	-0.40612	0.386713	0.92492
FERMT2	-0.0874494	0.386857	0.92492
XPNPEP1	0.10516	0.387227	0.925122
TNPO2	0.118406	0.387999	0.925797
DPP4	-0.105999	0.388081	0.925797
SWAP70	-0.327042	0.388935	0.926185
TMEM11	0.23277	0.389291	0.926185
TMED5	0.190775	0.38936	0.926185
PZP	0.107678	0.389386	0.926185
HSP90AA1	0.0618467	0.38988	0.926451
PSMA2	0.0849594	0.390178	0.926451
SHMT2	-0.0721854	0.390599	0.926451
MOCS2	0.377122	0.390641	0.926451
MANF	-0.252318	0.391616	0.928084
RFK	0.126445	0.39226	0.928931
RDH13	0.323332	0.3932	0.928936
ATP5F1	-0.097247	0.393308	0.928936
UBP1	0.296083	0.394428	0.928936
ACSF2	-0.0751473	0.394455	0.928936
SLC25A5	0.0965335	0.394509	0.928936
CUL2	-0.135111	0.394843	0.928936
IARS	-0.08645	0.395617	0.928936
CBR4	-0.0767379	0.395782	0.928936
TIPRL	0.118622	0.395903	0.928936
MRPL24	-0.139077	0.396016	0.928936
SND1	-0.0712918	0.396722	0.928936
TEX2	-0.170551	0.396802	0.928936
GAS2	0.238413	0.396846	0.928936
SRRT	-0.14435	0.397378	0.928936
MT-CYTB	0.136941	0.397648	0.928936
EPB4.1	0.1642	0.39807	0.928936
NAA25	0.161056	0.398327	0.928936
ATAD1	-0.145783	0.398576	0.928936
MLXIPL	0.198618	0.399019	0.928936
CUL3	0.160665	0.399594	0.928936
DYNC1LI1	0.131858	0.399634	0.928936
SRP14	-0.161997	0.400493	0.928936
KRT5	0.241355	0.400746	0.928936
STOM	0.226374	0.400839	0.928936
HECTD1	-0.187993	0.400861	0.928936
ATP6V1B2	0.0939632	0.401052	0.928936
PHKG2	-0.193476	0.401185	0.928936
CPSF2	-0.282141	0.401392	0.928936
DZANK1	-0.128577	0.401764	0.928936
RAB4B	0.214783	0.401998	0.928936
CUL4B	-0.219966	0.40225	0.928936
EMC7	-0.233591	0.402361	0.928936
EIF4G3	0.298346	0.402608	0.928936
ABCC2	-0.208964	0.402886	0.928936
COPG1	-0.0826854	0.403019	0.928936
CYP2J5	-0.14578	0.403341	0.928936
SEC16B	-0.241412	0.403374	0.928936
ARPC5	0.096146	0.403406	0.928936
FAM63A	-0.133704	0.403437	0.928936
HPD	-0.084985	0.404538	0.930811
BLVRA	0.0876652	0.404869	0.930911
SPTB	0.239515	0.405463	0.931617
SRSF5	0.339084	0.406362	0.933021
HNRNPUL2	0.130868	0.40673	0.933206
PPP2R5A	-0.17308	0.407459	0.933307
PSMD12	0.0738492	0.407548	0.933307
NIF3L1	-0.139288	0.407638	0.933307
TSSC1	0.29496	0.408116	0.933511
COL4A3BP	0.185851	0.408303	0.933511
ANP32E	0.306711	0.409303	0.93449
CRLF3	0.218673	0.409533	0.93449
VPS25	-0.135565	0.409596	0.93449
LSS	-0.157066	0.410318	0.935478
EPN1	-0.135193	0.410809	0.93594
BOLA2	0.119362	0.411185	0.93614
EGFR	-0.100067	0.411645	0.936528
SRP68	-0.0883158	0.411943	0.936548
ALB	-0.104523	0.412321	0.936751
TMEM70	-0.220439	0.413443	0.938229
MAT2A	-0.0720389	0.41355	0.938229
PSMA7	0.0710955	0.414409	0.939384
AKT2	0.164769	0.414639	0.939384
EIF3B	-0.0871818	0.415744	0.940636
CRELD1	-0.216369	0.415771	0.940636
AQP1	0.134736	0.4165	0.941627
DDT	-0.112683	0.418027	0.943272
CAR8	-0.109943	0.418213	0.943272
DHX29	-0.311218	0.418994	0.943272
EIF4G1	-0.0732434	0.419159	0.943272
RPS13	0.130184	0.41931	0.943272
ATXN2L	0.283363	0.419591	0.943272
ATG4B	-0.22583	0.419758	0.943272
ACTBL2	0.187751	0.420141	0.943272
WARS	0.09818	0.420339	0.943272
RPTOR	0.182655	0.420415	0.943272
IFI35	-0.260777	0.420484	0.943272
RPS19	0.128046	0.420904	0.943272
TUBB2A	0.0981211	0.421581	0.943272
PARK7	0.103014	0.421595	0.943272
KCMF1	0.234664	0.422147	0.943272
COPG2	-0.107118	0.422444	0.943272
RPS5	0.138558	0.423117	0.943272
U2AF2	0.12668	0.423349	0.943272
PKLR	-0.0845066	0.423553	0.943272
CMAH	-0.0914673	0.423639	0.943272
FAM96A	0.244811	0.424054	0.943272
VAC14	-0.154914	0.424173	0.943272
PIPOX	-0.0682076	0.424392	0.943272
NONO	-0.129947	0.424548	0.943272
DNAJC3	-0.0845134	0.424746	0.943272
SEPHS2	-0.0798372	0.425226	0.943272
ACIN1	0.18689	0.425311	0.943272
LAP3	-0.0721133	0.425477	0.943272
PCMTD1	0.225793	0.425741	0.943272
TBCEL	-0.0781646	0.425956	0.943272
CAR2	0.10345	0.426936	0.944796
NEK9	0.266922	0.427287	0.944929
LYRM5	0.124848	0.428315	0.945932
RPL19	-0.170142	0.429025	0.945932
GYG	0.189533	0.429307	0.945932
WDR26	-0.209229	0.429723	0.945932
EIF3F	-0.0921527	0.429871	0.945932
GPD1L	0.0788002	0.429979	0.945932
RABEP2	-0.489061	0.430167	0.945932
MLEC	0.215842	0.430521	0.945932
PDLIM5	-0.0840788	0.43058	0.945932
SEC13	-0.0738222	0.430881	0.945932
ARF3	0.0672205	0.430951	0.945932
ARHGAP1	0.179602	0.431337	0.946139
YIF1B	0.240687	0.432152	0.946381
ETNK2	-0.107124	0.432268	0.946381
UBE2O	0.323939	0.432548	0.946381
CBX3	-0.234818	0.432989	0.946381
RPS24	0.12478	0.433217	0.946381
HDGF	0.110405	0.433483	0.946381
CPN1	0.213774	0.433849	0.946381
ATG3	-0.0922034	0.434455	0.946381
PAIP1	-0.102736	0.434509	0.946381
F9	0.111247	0.434522	0.946381
ZCCHC6	0.216131	0.434658	0.946381
OGDH	-0.0779564	0.435806	0.946535
CARKD	0.0954414	0.436523	0.946535
HUWE1	-0.130444	0.436577	0.946535
RBM25	0.169556	0.436662	0.946535
SFXN5	-0.11964	0.43685	0.946535
NCSTN	-0.256516	0.436869	0.946535
ATP2A2	0.134531	0.437309	0.946535
PI4KA	0.182098	0.437749	0.946535
CTNNA1	0.133793	0.437784	0.946535
TBR1	0.101059	0.438092	0.946535
ATP11C	-0.136414	0.438301	0.946535
ATPAF2	-0.174304	0.438339	0.946535
DEPTOR	-0.103768	0.438524	0.946535
DPP7	0.110496	0.439744	0.948526
GMPR2	-0.143319	0.440032	0.948526
AOX1	-0.111311	0.440344	0.948568
PTER	0.0735131	0.441498	0.949071
MOGS	-0.164208	0.442952	0.949071
DUSP18	-0.163466	0.443688	0.949071
MAPK14	0.100405	0.444	0.949071
DECR1	-0.0736924	0.444339	0.949071
MAPK3	0.108986	0.444409	0.949071
NDUFS1	-0.0872377	0.444663	0.949071
BCS1L	-0.168254	0.444883	0.949071
ENO1B	0.0781561	0.444934	0.949071
PI4K2A	0.168315	0.44544	0.949071
NUDC	-0.083925	0.445888	0.949071
ZBTB20	-0.225163	0.446106	0.949071
PURA	0.100802	0.44643	0.949071
MEMO1	-0.099192	0.446485	0.949071
ELMOD2	0.319679	0.4466	0.949071
RPS26	0.156231	0.446679	0.949071
CSTF1	0.270355	0.446709	0.949071
RAB35	-0.126553	0.44707	0.949071
CAPRIN1	-0.0996793	0.447156	0.949071
SLC4A4	-0.2826	0.447175	0.949071
DTX3L	0.146692	0.447578	0.949071
GAPVD1	-0.224539	0.447623	0.949071
BTD	0.155643	0.447718	0.949071
MIB1	-0.19798	0.447826	0.949071
ELAC2	-0.149225	0.447896	0.949071
SRSF1	0.136315	0.448401	0.949522
ABCF1	-0.0679878	0.449088	0.95012
EIF2D	0.304023	0.44927	0.95012
EIF5B	-0.098285	0.450028	0.951102
HSD11B1	0.110716	0.450589	0.951462
TOP2B	0.164835	0.450785	0.951462
CHP1	0.246334	0.451106	0.951521
ATP1B1	-0.147619	0.451566	0.951871
AIMP2	-0.0893231	0.452382	0.952946
VPS13C	-0.139895	0.452664	0.952946
FMO4	0.218623	0.453071	0.953183
POLR2B	0.25717	0.45369	0.953551
ASNS	0.326859	0.453834	0.953551
SCO2	0.166459	0.454858	0.955085
NT5C	0.0914406	0.455349	0.955486
TTC38	-0.076497	0.455639	0.955486
TMEM135	0.138401	0.456564	0.956464
POLR2H	0.192383	0.457093	0.956464
PTGR2	-0.0828722	0.457325	0.956464
MRPS26	0.169769	0.457476	0.956464
VNN1	0.15554	0.457778	0.956464
VAPA	0.13239	0.457876	0.956464
TMEM109	0.174123	0.458376	0.956535
DHRS3	0.190124	0.458717	0.956535
PRELP	0.140145	0.458795	0.956535
CCDC47	0.196268	0.459871	0.957589
SPHK2	-0.147767	0.459891	0.957589
ASAH1	0.0865594	0.460604	0.958458
STRN4	0.17415	0.461333	0.959359
NDUFA1	0.209162	0.46174	0.959589
DNAJA2	-0.122654	0.462111	0.959696
NAT2	0.0902925	0.462589	0.959696
AFG3L2	0.0981881	0.462679	0.959696
PHLDA1	-0.379146	0.464826	0.963024
MIA2	-0.131345	0.464877	0.963024
FARSA	-0.0800777	0.465628	0.963963
ACOT4	0.120357	0.466142	0.964411
HBB-Y	0.199582	0.466705	0.964961
NDUFA3	-0.128611	0.467834	0.965866
SEC31A	-0.0629976	0.468077	0.965866
UNC45A	0.233123	0.469615	0.965866
SRSF2	0.156737	0.469653	0.965866
AHCYL1	-0.0803683	0.471379	0.965866
PLIN5	-0.136786	0.471727	0.965866
DDX5	0.125564	0.472001	0.965866
KIF13A	-0.179007	0.472078	0.965866
IPO7	-0.10535	0.472216	0.965866
CBR1	0.0725334	0.47225	0.965866
PPP1CC	0.112266	0.472708	0.965866
SH3BGRL	0.0894255	0.472833	0.965866
ACADVL	-0.0517852	0.473206	0.965866
GPX1	-0.0732057	0.473289	0.965866
ASNA1	0.0851879	0.473356	0.965866
ARG1	-0.0700823	0.473516	0.965866
TBRG4	-0.120046	0.473828	0.965866
DERA	0.105003	0.473969	0.965866
ROCK2	0.112457	0.474507	0.965866
VCPIP1	-0.211234	0.474648	0.965866
PPP1R7	0.0880226	0.474676	0.965866
RXRA	0.195589	0.474738	0.965866
ACBD3	-0.163898	0.475473	0.965866
TAGLN2	0.126947	0.475717	0.965866
CDC42	0.0644151	0.476502	0.965866
LTN1	0.349732	0.476536	0.965866
ADSL	0.0873122	0.476734	0.965866
EPS15L1	0.107252	0.477258	0.965866
AMBP	0.126689	0.47732	0.965866
TMEM87A	0.0777204	0.477611	0.965866
PON3	0.0935115	0.477795	0.965866
PGP	-0.0864241	0.477976	0.965866
FARS2	0.221002	0.478299	0.965866
EIF2S3X	0.056934	0.478856	0.965866
AARSD1	-0.0905251	0.479053	0.965866
SORD	-0.0727464	0.479067	0.965866
KDSR	-0.178986	0.479571	0.965866
COPS6	0.0759237	0.480083	0.965866
TMEM50A	-0.186256	0.480234	0.965866
CPSF6	0.11688	0.481115	0.965866
LSM8	0.190577	0.481412	0.965866
TCEB1	-0.102419	0.481675	0.965866
ABHD11	0.120742	0.481819	0.965866
PPIA	0.0897292	0.481919	0.965866
USP4	0.117992	0.482055	0.965866
FLII	-0.116826	0.482284	0.965866
AIMP1	-0.0830597	0.48271	0.965866
UBE2L3	-0.0758767	0.482775	0.965866
OPA1	-0.0883749	0.483158	0.965866
FHL1	0.172269	0.483375	0.965866
BCMO1	0.244577	0.484327	0.965866
AGXT	-0.104075	0.484861	0.965866
LETM1	-0.0852621	0.484882	0.965866
IGLC2	-0.27689	0.485118	0.965866
TLN2	0.136383	0.485204	0.965866
PON1	0.100435	0.485249	0.965866
CENPV	0.137403	0.48527	0.965866
KIAA1671	-0.234299	0.485327	0.965866
FH1	0.064647	0.485495	0.965866
MOB2	0.245989	0.485731	0.965866
SRPR	0.0870405	0.486	0.965866
ARPC2	0.0631274	0.486252	0.965866
S100A8	-0.209624	0.486275	0.965866
TNPO1	-0.122732	0.486358	0.965866
DEK	0.0856451	0.487318	0.965866
GTF2F1	-0.23084	0.487408	0.965866
ENDOG	0.126815	0.487593	0.965866
AGO1	0.290889	0.488806	0.965866
SLC25A15	0.086042	0.48897	0.965866
NHP2L1	0.152281	0.489275	0.965866
HCFC1	0.158339	0.489846	0.965866
MATR3	-0.116537	0.490517	0.965866
MRPL39	-0.105797	0.490545	0.965866
HSPA14	0.247691	0.491313	0.965866
CNOT1	0.157183	0.492804	0.965866
KPNB1	-0.0607402	0.49302	0.965866
SERPINA1A	0.0733126	0.493565	0.965866
MAP2K2	-0.0964989	0.49417	0.965866
HSD17B12	0.106804	0.494323	0.965866
FCHO2	-0.138714	0.494509	0.965866
HNRNPA1	0.0764358	0.494581	0.965866
PPM1A	-0.0681881	0.494736	0.965866
RDH11	0.110477	0.495178	0.965866
CYP2C29	0.117392	0.495587	0.965866
SKIV2L2	0.197303	0.495922	0.965866
SARNP	0.321341	0.495924	0.965866
RAB11B	0.0571586	0.496069	0.965866
CISD1	-0.0918645	0.496094	0.965866
UBE2I	0.086197	0.496108	0.965866
B2M	0.125499	0.496151	0.965866
PAFAH2	0.0739266	0.496182	0.965866
UQCR10	-0.0757574	0.496573	0.965866
CMTR1	0.204878	0.496633	0.965866
TRAM1	0.161633	0.496753	0.965866
NMRAL1	0.175133	0.496925	0.965866
COMMD3	0.178164	0.497256	0.965866
PPP1R11	-0.162862	0.497422	0.965866
CES2E	0.0740563	0.498534	0.965866
CYP2C54	-0.105556	0.498995	0.965866
PPCS	0.0651335	0.499069	0.965866
TARS2	-0.130678	0.499766	0.965866
ESD	0.0691803	0.500375	0.965866
FAM160B1	-0.122862	0.500863	0.965866
RPS28	0.124639	0.500906	0.965866
SIRT3	0.130487	0.500913	0.965866
RASIP1	0.173686	0.501697	0.965866
AGO2	0.225428	0.501947	0.965866
MRPS35	-0.138786	0.50203	0.965866
ARHGDIB	0.108884	0.502192	0.965866
SLC22A27	-0.309519	0.502613	0.965866
NEDD4	-0.0884217	0.502816	0.965866
FUOM	0.114944	0.503369	0.965866
GRB14	-0.169426	0.503488	0.965866
ELAVL1	0.0910768	0.503896	0.965866
MLYCD	-0.0673485	0.503933	0.965866
NUDT4	-0.0849679	0.503963	0.965866
COQ3	-0.0967561	0.504004	0.965866
DEGS1	0.275156	0.504237	0.965866
CIAO1	-0.111656	0.504343	0.965866
PIK3AP1	-0.19503	0.504835	0.965866
PTCD2	0.339752	0.504927	0.965866
NT5C3	0.206934	0.505011	0.965866
HNRNPF	-0.087366	0.505255	0.965866
GNE	-0.0811641	0.505696	0.965866
MPI	0.105456	0.505783	0.965866
USMG5	-0.10017	0.50579	0.965866
ASRGL1	-0.403584	0.505971	0.965866
DCAKD	-0.181178	0.506008	0.965866
ACAD10	-0.0681755	0.506065	0.965866
NECAP1	0.141251	0.506549	0.965866
PPP1R21	0.164156	0.506753	0.965866
RPS16	0.0996468	0.507119	0.965866
AADAC	0.089336	0.50734	0.965866
NDUFS3	-0.0754085	0.507849	0.965866
PPP2R4	0.0847949	0.50792	0.965866
UGT3A1	-0.173382	0.508037	0.965866
PNN	0.218201	0.508992	0.965866
RASL2-9	0.0648971	0.509767	0.965866
SERPINA1B	0.0727416	0.509875	0.965866
NDUFS4	-0.0771987	0.51164	0.965866
IFI204	0.157042	0.51175	0.965866
BLMH	-0.113418	0.511773	0.965866
HSPA4	0.0637101	0.51191	0.965866
ATP6V1H	0.120637	0.511923	0.965866
CSDE1	-0.0695854	0.512048	0.965866
STEAP4	-0.142341	0.512577	0.965866
ATG12	-0.209106	0.51274	0.965866
KYNU	0.0611632	0.512791	0.965866
PPIP5K2	0.193711	0.513109	0.965866
SEC62	-0.144469	0.513158	0.965866
RPS3	0.0963259	0.513592	0.965866
HSPA5	0.0597885	0.513728	0.965866
TRMT5	-0.221919	0.513879	0.965866
UNC119B	0.104065	0.513902	0.965866
COX7A2L	-0.284822	0.51426	0.965866
CCBL1	0.0672435	0.515654	0.965866
INPP1	-0.125368	0.515806	0.965866
RPS29	0.123127	0.516826	0.965866
PLD3	0.120003	0.51764	0.965866
ACTL6A	-0.133211	0.517651	0.965866
INTS3	0.109187	0.518102	0.965866
GNB2	0.0688534	0.51818	0.965866
IK	0.246977	0.518634	0.965866
CCDC22	-0.197698	0.518964	0.965866
FHIT	-0.116173	0.519318	0.965866
NT5C2	0.0954516	0.519799	0.965866
PITRM1	-0.0833895	0.520083	0.965866
RPL36	-0.187442	0.520149	0.965866
FAM175B	-0.142756	0.52047	0.965866
PEX26	0.172983	0.520657	0.965866
44986	-0.0708633	0.520762	0.965866
PSMA4	0.0591536	0.520886	0.965866
STIP1	0.0652087	0.521166	0.965866
RTRAF	-0.150867	0.521233	0.965866
RNF31	0.301034	0.521259	0.965866
NDUFB5	-0.0903912	0.521743	0.965866
PPP5C	0.0849397	0.521833	0.965866
LSM4	0.114195	0.521881	0.965866
COG4	-0.203949	0.523065	0.965866
METTL26	-0.0602125	0.523439	0.965866
UBAC1	-0.606996	0.523759	0.965866
FBXO3	0.141511	0.524042	0.965866
ADI1	-0.0691591	0.524203	0.965866
PSMC6	-0.0555792	0.52426	0.965866
MAN2C1	-0.132065	0.525474	0.965866
BAIAP2	-0.134636	0.525644	0.965866
AHCY	-0.062594	0.525653	0.965866
HSPA13	0.25476	0.52579	0.965866
MRPL46	-0.126958	0.526495	0.965866
GOT2	-0.0694797	0.52673	0.965866
PPT1	-0.0691277	0.526787	0.965866
FAM114A1	0.13211	0.527356	0.965866
EEF1E1	-0.0939797	0.527959	0.965866
ANP32B	0.22422	0.529121	0.965866
SHPK	-0.0669436	0.529263	0.965866
FGF1	-0.293926	0.529456	0.965866
TMX1	0.293406	0.52956	0.965866
MTX2	0.116091	0.529598	0.965866
KLHDC7A	-0.20454	0.529979	0.965866
KIF5B	-0.0844143	0.530468	0.965866
TUBA1C	0.0751471	0.530607	0.965866
ABHD12	-0.208137	0.530935	0.965866
HIST1H4J	-0.127015	0.53166	0.965866
DPYSL3	-0.175135	0.531848	0.965866
PRKAG1	0.0700934	0.531961	0.965866
LGALS3BP	0.090655	0.53199	0.965866
TGM1	0.119925	0.532049	0.965866
UPF1	-0.0813035	0.532196	0.965866
STAMBP	-0.146454	0.532358	0.965866
GLUL	-0.0793232	0.532452	0.965866
CSNK1A1	0.12435	0.532821	0.965866
RNF24	0.419742	0.532847	0.965866
MSMO1	0.191561	0.532897	0.965866
RPL8	0.120898	0.532936	0.965866
AP3S1	0.182542	0.533066	0.965866
OTUB1	-0.0639678	0.533399	0.965866
CSE1L	0.0736475	0.533445	0.965866
APOC4	0.148356	0.533484	0.965866
DCTN5	0.16744	0.533485	0.965866
ITSN1	0.188063	0.533551	0.965866
FTCD	0.0615209	0.533662	0.965866
UQCRC2	-0.0699382	0.534015	0.965866
KRT1	-0.138651	0.534019	0.965866
CASP7	0.0995603	0.534832	0.965866
APPL1	0.107547	0.535201	0.965866
NMNAT1	-0.175778	0.535399	0.965866
SACM1L	0.123491	0.535941	0.965866
PRKRA	-0.167485	0.536705	0.965866
ATP5J2	-0.0838805	0.53678	0.965866
CSTB	-0.08456	0.536799	0.965866
G3BP1	-0.064999	0.536848	0.965866
CYP4V3	0.0953615	0.536882	0.965866
HSD17B6	-0.119109	0.537058	0.965866
SNTB1	0.0874777	0.537128	0.965866
TPI1	0.0587818	0.537155	0.965866
SUPT16	-0.131878	0.538384	0.966253
AKR1A1	0.0569782	0.538713	0.966253
NISCH	0.127458	0.538736	0.966253
NDUFS7	-0.0809289	0.539728	0.966253
SERPINA1D	0.0620338	0.540049	0.966253
SDHB	0.0594007	0.540326	0.966253
EBP	0.137431	0.540348	0.966253
FAM210B	0.192009	0.540404	0.966253
KRAS	0.114149	0.540908	0.966253
EIF2A	-0.0744025	0.541021	0.966253
TSNAXIP1	-0.312281	0.541711	0.966253
GCSH	-0.0918864	0.541821	0.966253
ACOT2	0.118714	0.543051	0.966253
TLN1	0.0640772	0.543543	0.966253
THOC6	0.124112	0.543605	0.966253
OTUD6B	0.172639	0.54371	0.966253
URAD	-0.0908095	0.543724	0.966253
PROC	0.233775	0.5441	0.966253
CAD	0.122082	0.544789	0.966253
BGN	-0.366536	0.544958	0.966253
ISYNA1	-0.129301	0.54504	0.966253
ME1	-0.0671861	0.545363	0.966253
NMT1	0.0961219	0.545386	0.966253
RBM39	-0.173294	0.545574	0.966253
TMED10	0.0959732	0.54646	0.966253
NARS	-0.0549133	0.546594	0.966253
SEC63	0.153465	0.546823	0.966253
HGD	-0.0638862	0.547449	0.966253
MAN2A1	-0.11237	0.547876	0.966253
NOP56	0.128806	0.548053	0.966253
QPRT	-0.0525938	0.548621	0.966253
RPS27A	0.0503079	0.549785	0.966253
HAAO	-0.0591835	0.550058	0.966253
VDAC2	0.0915448	0.550363	0.966253
SDHD	-0.0802489	0.550464	0.966253
SPCS2	0.133723	0.550693	0.966253
MAT1A	0.0550751	0.550703	0.966253
DNAJC7	0.119007	0.550814	0.966253
RPS18	0.0936138	0.550977	0.966253
CAPN2	0.0567317	0.551941	0.966253
UCK1	-0.113203	0.552192	0.966253
KMO	-0.0702241	0.552532	0.966253
PRDX6	-0.0573217	0.552904	0.966253
RPS9	0.0958919	0.553941	0.966253
CPSF3	0.136224	0.554091	0.966253
HNRNPC	0.0937345	0.554457	0.966253
AMDHD2	0.113932	0.554808	0.966253
WBP2	0.108057	0.554845	0.966253
AMDHD1	0.0529029	0.554882	0.966253
RAB18	0.0519495	0.555174	0.966253
NUDT2	0.0836718	0.555428	0.966253
RBKS	0.366852	0.555445	0.966253
OGT	-0.114671	0.556211	0.966253
ABHD14B	-0.0560285	0.556531	0.966253
ACADS	-0.0619687	0.556809	0.966253
PSMD7	0.0525167	0.556959	0.966253
ASPDH	0.0541764	0.557362	0.966253
BZW1	0.0510688	0.557423	0.966253
TMEM126A	-0.130695	0.557769	0.966253
SEPSECS	0.0881915	0.557799	0.966253
TRAPPC11	-0.319498	0.557807	0.966253
DKC1	-0.0973689	0.558923	0.966253
FADS1	-0.129974	0.559457	0.966253
CASP6	0.0787264	0.559547	0.966253
NDUFS8	-0.078007	0.559647	0.966253
GNB2L1	-0.0795303	0.560164	0.966253
DIS3	-0.153919	0.560529	0.966253
RBBP9	0.0863608	0.560769	0.966253
NRD1	0.066556	0.561456	0.966253
GM10053	-0.101156	0.562149	0.966253
PA2G4	-0.0481875	0.562402	0.966253
AHSA2	0.113947	0.562709	0.966253
HNRNPD	0.0582845	0.563002	0.966253
CYP2F2	0.0764496	0.563138	0.966253
PLA2G15	-0.108229	0.563772	0.966253
NMI	0.103382	0.563835	0.966253
PIR	-0.0772868	0.563841	0.966253
SLC6A12	-0.231166	0.56411	0.966253
RPL13	0.117398	0.564782	0.966253
MRPS18B	-0.101955	0.564851	0.966253
RALY	-0.112483	0.564942	0.966253
UVSSA	0.29033	0.565215	0.966253
PGM1	0.0760922	0.565341	0.966253
ABCB6	0.120661	0.565671	0.966253
FTH1	-0.0924644	0.565692	0.966253
PHYKPL	0.106627	0.56588	0.966253
CORO7	-0.0851063	0.566203	0.966253
TXNL1	0.0583593	0.566315	0.966253
ECI2	-0.0569055	0.566573	0.966253
DYNLRB1	-0.258353	0.566974	0.966253
RPL6	0.111876	0.567486	0.966253
ACTR1B	0.0650039	0.567924	0.966253
RDH14	0.0921525	0.568095	0.966253
ALG5	0.15045	0.568189	0.966253
DYNC1H1	-0.0612691	0.569172	0.966253
45176	0.0565305	0.569339	0.966253
ELOVL1	0.212406	0.569545	0.966253
PRDX2	-0.0587289	0.56999	0.966253
WDR91	-0.214837	0.570479	0.966253
CISD3	0.0600857	0.570791	0.966253
XRCC5	-0.121157	0.571762	0.966253
RNASE4	0.126527	0.57222	0.966253
ARL6IP5	0.186802	0.573036	0.966253
RPL23A	0.115116	0.573497	0.966253
LMAN1	-0.0720522	0.573659	0.966253
RPS4X	-0.0790789	0.573771	0.966253
EIF3I	-0.0613623	0.574096	0.966253
PNPLA8	-0.242388	0.574758	0.966253
SUGT1	-0.127264	0.575014	0.966253
MIPEP	0.103283	0.575054	0.966253
SNRPA1	0.086419	0.575108	0.966253
TBC1D15	0.080875	0.575159	0.966253
VAPB	0.186172	0.575207	0.966253
KRT26	-0.396849	0.575251	0.966253
HP1BP3	-0.15535	0.575527	0.966253
MGST1	-0.123334	0.575719	0.966253
HNRNPL	-0.0696373	0.576067	0.966253
RTN4IP1	0.104272	0.576101	0.966253
DCAF11	-0.0761013	0.576368	0.966253
CCT5	0.0862864	0.576834	0.966253
CYP51	0.102647	0.577118	0.966253
PRPF19	0.0656632	0.577416	0.966253
MTHFD1	-0.0527846	0.577833	0.966253
SF3A3	0.0803078	0.577864	0.966253
PITPNB	-0.0526313	0.578107	0.966253
DHRS4	-0.0558398	0.578187	0.966253
MUG1	-0.0848613	0.578225	0.966253
LPIN2	-0.112746	0.578248	0.966253
PRPSAP1	-0.0700662	0.578391	0.966253
CYP2D26	-0.0585511	0.578493	0.966253
SNX5	0.0546615	0.578986	0.966253
CAPNS1	-0.0640511	0.579229	0.966253
TWF2	-0.0876798	0.579553	0.966253
STUB1	-0.421653	0.579673	0.966253
GRB7	0.145797	0.579802	0.966253
MTCH1	0.242941	0.580485	0.966253
SRSF7	0.114549	0.580739	0.966253
COX7C	0.0749253	0.580931	0.966253
EFTUD1	-0.0940943	0.581715	0.966253
HSPA1L	0.100222	0.582043	0.966253
UAP1	0.104434	0.582059	0.966253
ASPSCR1	-0.0897722	0.582132	0.966253
SLC22A1	-0.134595	0.582543	0.966253
ERO1LB	-0.078299	0.58301	0.966253
BCHE	-0.100008	0.583213	0.966253
MRPL17	0.128248	0.583215	0.966253
CPOX	-0.0556401	0.58335	0.966253
DPYS	-0.0654407	0.583418	0.966253
UBE2G2	0.172919	0.58363	0.966253
LRPAP1	-0.130602	0.58378	0.966253
MUP20	-0.0964055	0.583918	0.966253
LAGE3	0.134109	0.583994	0.966253
TOP1	-0.127099	0.584015	0.966253
MBL2	-0.110121	0.584017	0.966253
AP2A1	-0.0517892	0.584174	0.966253
EIF6	0.0607145	0.584287	0.966253
RPL32	0.133499	0.584931	0.966253
GORASP2	-0.0895744	0.585067	0.966253
KRT222	-0.177026	0.585115	0.966253
CNN3	0.0983856	0.585314	0.966253
ARSA	0.14003	0.585355	0.966253
ELOVL6	-0.176852	0.586708	0.967403
STRAP	-0.0637217	0.586826	0.967403
EEA1	-0.0996272	0.586947	0.967403
CRAT	0.0721389	0.587606	0.967735
PCYT1A	-0.0706018	0.587745	0.967735
TPT1	-0.0847934	0.589001	0.967774
UGT1A1	0.0829189	0.590026	0.967774
MT-CO3	-0.119606	0.590074	0.967774
CAMK2D	0.11593	0.590419	0.967774
RDH7	0.0556132	0.590656	0.967774
LARP1	0.0968853	0.590837	0.967774
44990	0.0954607	0.591176	0.967774
NDUFB4	-0.0631658	0.592376	0.967774
ENGASE	0.192758	0.592565	0.967774
TBC1D8B	-0.104273	0.592889	0.967774
CECR5	-0.078439	0.593389	0.967774
STARD5	0.0583221	0.593495	0.967774
TIMM9	0.154801	0.594885	0.967774
CDV3	0.127705	0.594946	0.967774
TMCO1	0.147068	0.594992	0.967774
APOC3	-0.116066	0.595104	0.967774
AGT	0.119286	0.595549	0.967774
DHX9	0.0856994	0.596326	0.967774
ATP5E	0.0582221	0.596491	0.967774
PFAS	-0.083506	0.596581	0.967774
BCL2L13	-0.0782953	0.596588	0.967774
CHD4	-0.0986065	0.596592	0.967774
SHTN1	-0.125131	0.596608	0.967774
RMDN2	0.111394	0.597184	0.967774
SMU1	0.261201	0.597287	0.967774
CYP2C70	-0.0898306	0.59745	0.967774
RPS11	0.0763362	0.597538	0.967774
CD81	0.17981	0.597558	0.967774
DPP3	0.0578604	0.597605	0.967774
ADD1	-0.1755	0.597776	0.967774
[truncated: 1,243 more rows]
