# Supplementary material for: Hepatocyte-specific Cas9-mediated editing of G6pc and Slc37a4 elicits comparable biochemical and regulatory responses between glycogen storage disease (GSD) type Ia and Ib mice
Source: Mol Metab. 2026 Jun 10;110:102393. doi: 10.1016/j.molmet.2026.102393 (PMC13316303; doi:10.1016/j.molmet.2026.102393)
Supplement: Table S7 [file mmc7.xlsx]

## Sheet: GSD Ia vs Control
KEGG pathway alterations in GSD Ia vs Control
Category	ID	Term	Count	%	PValue	Genes	List Total	Pop Hits	Pop Total	Fold Enrichment	Bonferroni	Benjamini	FDR
KEGG_PATHWAY	mmu01100	Metabolic pathways	839	11.0424	5.06072e-49	UXS1, EHMT2, MT-ND1, TDO2, SCP2, LIPG, LRAT, MLYCD, XYLB, GSTK1, SDS, DHDH, UPB1, MTHFD1, MTHFD2, ETHE1, AMY1, MPPE1, CYP2E1, IDO2, HPD, MTMR1, HACD1, SHMT2, PLA2G6, HACD3, MTMR4, PLA2G7, MTMR6, MTMR7, HACD4, CYP2B9, HSD11B1, RDH12, RDH11, AFMID, PIP5K1A, HAO1, PIP5K1C, RDH13, GSTM4, B3GALNT2, B3GALNT1, GSTM3, GSTM1, CS, UCK2, BHMT, UCK1, B4GAT1, PRXL2B, FASN, GSTM7, GSTM6, PIGS, PIGU, PIGT, PIGO…	3334	1650	9565	1.45881	1.82186e-46	1.82186e-46	1.02733e-46
KEGG_PATHWAY	mmu01240	Biosynthesis of cofactors	92	1.21084	3.3128e-10	UGT1A10, VKORC1L1, ALAS1, UGT2B1, PANK1, MPI, CPOX, GPHN, PPCDC, ALAD, GMPPB, NADK2, TDO2, FLAD1, KYNU, NAPRT, FPGS, GMPPA, UGT2A3, GUSB, EARS2, ADSL, UGT1A1, OXSM, CTPS2, NME4, CTPS1, MAT1A, UGT1A6A, UGT1A6B, ALDH3A2, UGDH, PHOSPHO2, NME6, MTHFD1, MTHFD2, HMBS, MTHFD2L, RGN, CMPK1, UGT2B5, IDO2, UMPS, MOCS1, HPD, BCAT2, LIPT2, LIPT1, PDXK, FECH, SHMT2, COX15, HAAO, AK2, AK3, AK4, AK5, AK6, LIAS,…	3334	153	9565	1.72511	1.19261e-07	5.96305e-08	3.3625e-08
KEGG_PATHWAY	mmu00983	Drug metabolism - other enzymes	62	0.816004	4.5011e-09	UGT1A10, UGT2B1, DPYS, MPO, CES2C, CES2E, CES2G, UGT2A3, TK2, UPP2, TK1, GUSB, UGT1A1, NME4, UGT1A6A, UPB1, UGT1A6B, NME6, DPYD, CMPK1, UGT2B5, CYP2E1, UMPS, GSTP3, GSTP1, MGST1, GSTT3, GMPS, GSTT2, GSTT1, UGT1A7C, GSTA13, UGT1A9, UGT1A8, XDH, GSTM4, GSTM3, RRM1, UGT2B34, GSTM1, RRM2, UGT2B36, UGT2B35, CES1A, UCK2, CES1B, GSTA5, CES1C, UCK1, GSTA4, NAT1, CES1D, GSTA3, CES1E, IMPDH1, GSTA2, CES1F,…	3334	95	9565	1.87235	1.62039e-06	5.08883e-07	2.86954e-07
KEGG_PATHWAY	mmu05132	Salmonella infection	133	1.75046	5.65426e-09	NCKAP1, FHOD1, GCC2, TNF, TUBB6, TUBB5, KIF5B, MYC, KIF5A, TNFSF10, AKT1, KPNA4, SKP1, DYNC2H1, VPS18, VPS33A, TUBA4A, NAIP2, DYNC1LI1, NAIP5, DYNC1LI2, NAIP6, ELMO1, ELMO2, PFN4, RAF1, MYL9, NAIP1, ARL8A, ARL8B, RAB5B, TCF7, KLC1, MYL12A, KLC2, RRAS, MYO6, NLRP3, NCKAP1L, CD14, MAP2K7, MAP2K6, S100A10, GSDMD, TNFRSF10B, ARPC4, ARPC5, PTPRC, ARPC2, ARPC3, CYCS, TAB3, PLEKHM2, TAB2, DYNLRB1, MYD88…	3334	252	9565	1.51416	2.03553e-06	5.08883e-07	2.86954e-07
KEGG_PATHWAY	mmu05208	Chemical carcinogenesis - reactive oxygen species	118	1.55304	2.42241e-07	NDUFA13, NCF1, NDUFA11, NCF2, NDUFA12, ARAF, KEAP1, AHR, COX6A1, MT-ND1, AS3MT, AKT1, PRKCD, CYBA, SDHD, COX6B2, SDHA, SDHB, COX6B1, COX7A2L, PRKD3, VDAC3, PPIF, VDAC2, VDAC1, CYP2E1, RAF1, SLC26A2, SLC26A1, UQCRB, MGST1, GSTT3, GSTT2, ATP5MC3, PIK3R2, GSTT1, COX7A2, FOXO3, COX7A1, UQCRH, ATP5MC1, AKR1C21, ABL1, HMOX1, ABL2, CYC1, MAP2K7, NDUFV2, GSTM4, GSTM3, GSTM1, EPHX2, EPHX1, PTK2, CYP1A2, N…	3334	229	9565	1.47831	8.7203e-05	1.59981e-05	9.02114e-06
KEGG_PATHWAY	mmu04610	Complement and coagulation cascades	58	0.763359	2.66635e-07	ITGAM, SERPINE2, PROS1, ITGB2, SERPINE1, F13A1, PLAT, C8B, C8A, SERPINA1A, C4B, THBD, SERPINA1B, SERPINA1C, SERPINA1D, ITGAX, BDKRB2, C3AR1, VSIG4, MBL1, MBL2, FGB, FGA, VWF, SERPINF2, F2R, FGG, PLAUR, SERPINA1E, F2, F3, PROCR, F7, CFD, C1QB, C4BP, C1QA, CPB2, CFH, SERPINC1, C5AR1, PLG, CD59A, C6, C9, A2M, C1RA, SERPIND1, F10, F11, ITGB2L, PROC, CFHR2, CFHR1, CR1L, F13B, KLKB1, C1QC	3334	94	9565	1.77019	9.59839e-05	1.59981e-05	9.02114e-06
KEGG_PATHWAY	mmu04141	Protein processing in endoplasmic reticulum	94	1.23717	4.31446e-07	ERO1A, ERO1B, TRAM1, HSP90AB1, PRKCSH, NGLY1, HERPUD1, SEC61A2, SEC61A1, MAN1A2, SEC61G, UFD1, FBXO6, SEC61B, CAPN1, UBXN6, SKP1, SEC63, HSP90AA1, SSR3, TRAF2, RAD23A, MOGS, UBE4B, YOD1, RAD23B, PDIA6, CKAP4, DDOST, ERN1, DNAJC1, TMEM258, SELENOS, DNAJC5, PLAA, PREB, CRYAB, ATF6, ATF4, VCP, SEC23A, SAR1A, ATF6B, SAR1B, DERL1, DERL2, UBE2J2, RNF5, HSPBP1, UBE2J1, DNAJB2, ATXN3, LMAN1, GANAB, MAPK8…	3334	175	9565	1.54102	0.000155309	2.03285e-05	1.1463e-05
KEGG_PATHWAY	mmu00670	One carbon pool by folate	29	0.381679	4.51745e-07	DMGDH, ALDH1L1, AHCYL2, AHCY, SHMT2, GLDC, ALDH1L2, FTCD, GCSH, ATIC, MAT2A, MTHFD1L, CBS, MTHFSL, BHMT2, AMT, MTHFR, MAT1A, GNMT, BHMT, MTHFD1, MTHFD2, CTH, CHDH, MTHFD2L, SARDH, AHCYL, ALDH7A1, GART	3334	37	9565	2.24862	0.000162615	2.03285e-05	1.1463e-05
KEGG_PATHWAY	mmu01200	Carbon metabolism	70	0.921295	6.69896e-07	GLDC, GPT, ENO1, ENO3, HK2, HK1, GPI1, GCSH, HK3, MCEE, ME1, MMUT, DLAT, IDH3A, SDS, TPI1, GPT2, PGAM1, AMT, TALDO1, SDHD, SDHA, PGD, SDHB, FH1, PKM, PCCA, ACOX1, G6PDX, CAT, PCCB, PGP, RGN, SUCLG2, ALDOC, ALDOB, ALDOA, AGXT, TKT, FBP1, GAPDH, GOT1L1, ECHS1, H6PD, PCX, SHMT2, PDHB, ACAT1, TKFC, ESD, PGK1, HAO1, PRPS1L3, PDHA1, PKLR, GOT1, MDH2, IDH1, IDH2, GOT2, GCK, CS, RPIA, GLUD1, ALDH6A1, PFK…	3334	122	9565	1.64611	0.000241134	2.67958e-05	1.51099e-05
KEGG_PATHWAY	mmu04152	AMPK signaling pathway	72	0.947618	8.4253e-07	CRTC2, IRS1, PIK3CD, PRKAG2, PIK3CB, SLC2A4, ELAVL1, PRKAG3, RPTOR, GYS2, LIPE, STK11, CCND1, PPP2R1B, PPP2R5E, PPP2R1A, CREB3L1, CREB3L2, LEPR, AKT1, SCD3, SCD1, CD36, MLYCD, PRKAB2, CPT1A, PDPK1, STRADB, PPP2R5B, TSC1, PPP2R5C, CPT1C, PRKAB1, CCNA2, CREB3, AKT1S1, PPARG, ULK1, FBP1, CFTR, PFKFB2, PFKFB1, PFKFB4, PFKFB3, PRKAA2, CAB39, PIK3R2, HMGCR, FOXO3, ACACB, ADIPOR2, ACACA, CAMKK2, PPP2CA,…	3334	127	9565	1.62648	0.000303265	3.03311e-05	1.71034e-05
KEGG_PATHWAY	mmu03320	PPAR signaling pathway	54	0.710713	1.54735e-06	SLC27A1, DBI, FADS2, SCP2, CPT2, ACADL, ME1, OLR1, SCD3, HMGCS2, SCD1, CD36, ACADM, CPT1A, ACSL1, PDPK1, CYP4A10, APOA2, APOA1, ACSL5, CYP4A14, CPT1C, APOA5, CYP27A1, ACOX2, ACOX1, EHHADH, PLIN4, PLIN2, PPARG, PPARA, SLC27A2, SLC27A5, SLC27A4, CYP4A12A, CYP4A12B, ACAA1B, ACAA1A, CYP7A1, RXRA, PCK1, PLTP, GK, CYP4A31, CYP4A32, APOC3, NR1H3, SORBS1, CYP8B1, FABP1, FABP2, FABP4, FABP5, FABP7	3334	89	9565	1.7407	0.00055689	5.06405e-05	2.85556e-05
KEGG_PATHWAY	mmu04380	Osteoclast differentiation	75	0.987102	2.01223e-06	SIRPB1B, SIRPB1A, SPI1, NCF1, CSF1, SIRPD, NCF2, ITGB3, NCF4, FHL2, PIK3CD, TREM2, PIK3CB, TNF, IKBKB, AKT1, SIRPA, JAK1, IFNAR2, SYK, IFNGR1, IFNGR2, PIRA12, CYBA, TRAF2, MITF, GAB2, TGFBR1, TNFRSF1A, TGFBR2, OSCAR, FCGR1, IL1A, FCGR3, TYROBP, FCGR4, IL1B, BTK, LCP2, PPARG, IRF9, SIRPB1C, IFNAR1, PIRA1, LILRA6, CSF1R, PIRA2, ITPR1, ITPR2, PIK3R2, TNFRSF11B, TNFRSF11A, PIRB, LILRA5, RELB, SOCS3, …	3334	136	9565	1.58213	0.00072414	6.03668e-05	3.40402e-05
KEGG_PATHWAY	mmu05204	Chemical carcinogenesis - DNA adducts	54	0.710713	2.49698e-06	UGT1A10, UGT2B1, CYP3A11, CYP3A13, CYP3A59, CYP2C37, HPGDS, SULT2A8, UGT2A3, SULT2A7, CYP2C70, GSTK1, CBR1, UGT1A1, CYP3A44, UGT1A6A, UGT1A6B, UGT2B5, CYP2E1, GSTP3, GSTP1, MGST1, GSTT3, GSTT2, GSTT1, PTGS2, UGT1A7C, SULT1A1, HSD11B1, CYP2C54, CYP2C50, GSTA13, UGT1A9, UGT1A8, GSTM4, GSTM3, UGT2B34, GSTM1, UGT2B36, UGT2B35, EPHX1, CYP3A25, CYP2C29, CYP2C68, GSTA5, CYP2C23, GSTA4, NAT1, GSTA3, GSTA…	3334	90	9565	1.72136	0.000898509	6.34156e-05	3.57594e-05
KEGG_PATHWAY	mmu05418	Fluid shear stress and atherosclerosis	80	1.05291	2.50447e-06	HSP90AB1, NCF1, NCF2, ITGB3, PIK3CD, KEAP1, PLAT, PIK3CB, CALML4, TNF, ICAM1, IKBKB, CDH5, THBD, SUMO1, CTSL, RAC2, AKT1, RAC3, ITGAV, MEF2A, PIAS4, HSP90AA1, EDN1, DUSP1, IL1R2, CYBA, MMP9, TNFRSF1A, IL1A, IL1B, PECAM1, ARHGEF2, PRKAA2, GSTP3, SDC4, SRC, GSTP1, SDC2, PDGFB, MGST1, GSTT3, GSTT2, PDGFA, PIK3R2, GSTT1, PRKCZ, MAPK8, MAPK7, HMOX1, CCL2, GSTA13, MAP2K7, MAP2K6, GSTM4, GSTM3, NQO1, GS…	3334	148	9565	1.55077	0.000901204	6.34156e-05	3.57594e-05
KEGG_PATHWAY	mmu04933	AGE-RAGE signaling pathway in diabetic complications	59	0.77652	2.64232e-06	SERPINE1, PIK3CD, PIK3CB, TNF, ICAM1, THBD, CCND1, PIM1, AKT1, PLCE1, HRAS, EDN1, PRKCB, PRKCE, PRKCD, CYBB, PRKCA, F3, TGFBR1, AGTR1A, TGFBR2, IL1A, PLCB3, COL4A2, COL4A1, IL1B, COL4A3, PLCB1, PLCB2, PIK3R2, PRKCZ, CDC42, NRAS, MAPK8, PLCG2, CCL2, PLCG1, SMAD2, STAT5A, STAT5B, TGFB1, VCAM1, TGFB3, STAT1, STAT3, FN1, VEGFB, MAPK14, SELE, MAPK12, AGT, VEGFA, COL1A1, DIAPH1, COL3A1, COL1A2, NOX4, B…	3334	101	9565	1.67591	0.000950784	6.34156e-05	3.57594e-05
KEGG_PATHWAY	mmu00980	Metabolism of xenobiotics by cytochrome P450	47	0.618584	4.03681e-06	UGT1A10, UGT2B1, GSTP3, GSTP1, GSTT3, MGST1, GSTT2, GSTT1, ADH7, UGT1A7C, HSD11B1, AKR7A5, ADH4, ADH1, HPGDS, AKR1C21, ALDH3B1, SULT2A8, UGT2A3, SULT2A7, GSTA13, UGT1A9, UGT1A8, CBR3, GSTM4, GSTM3, GSTK1, CBR1, UGT2B34, GSTM1, UGT1A1, UGT2B36, UGT2B35, EPHX1, DHDH, UGT1A6A, UGT1A6B, GSTA5, GSTA4, GSTA3, GSTA2, GSTA1, CYP1A2, UGT2B5, CYP2E1, GSTM7, GSTM6	3334	76	9565	1.7742	0.0014522	8.6017e-05	4.8504e-05
KEGG_PATHWAY	mmu00830	Retinol metabolism	59	0.77652	4.06191e-06	UGT1A10, UGT2B1, RDH9, RDH7, CYP3A11, CYP3A13, CYP3A59, CYP2C37, CYP26B1, CYP2B10, AOX3, UGT2A3, AOX1, LRAT, CYP2C70, DGAT1, UGT1A1, CYP4A10, CYP3A44, CYP4A14, UGT1A6A, UGT1A6B, RDH16F2, ALDH1A3, CYP2A5, CYP2A4, ALDH1A1, UGT2B5, ALDH1A7, CYP4A12A, CYP4A12B, RETSAT, ADH7, UGT1A7C, CYP2B9, ADH4, ADH1, RDH12, CYP2A12, RDH11, CYP2C54, CYP2C50, RDH13, UGT1A9, BCO1, UGT1A8, UGT2B34, UGT2B36, UGT2B35, C…	3334	102	9565	1.65948	0.00146122	8.6017e-05	4.8504e-05
KEGG_PATHWAY	mmu05016	Huntington disease	146	1.92156	4.62857e-06	NDUFA13, NDUFA11, NDUFA12, COX6A1, MT-ND1, PSMD9, TUBB6, TUBB5, PSMD4, PSMD2, CREB3L1, KIF5B, CREB3L2, PSMD3, KIF5A, PSMD1, TGM2, SDHD, COX6B2, SDHA, ATG14, SDHB, ATG13, TUBA4A, COX6B1, ERN1, COX7A2L, VDAC3, PPIF, TFAM, VDAC2, ULK2, VDAC1, ULK1, PSMD11, PSMD14, UQCRB, SLC1A2, ITPR1, PIK3R4, SLC1A3, ATP5MC3, COX7A2, KLC1, COX7A1, UQCRH, ATP5MC1, KLC2, ATG101, NRBF2, CYC1, MAP2K7, NDUFV2, PPARGC1A,…	3334	308	9565	1.35995	0.0016649	8.82527e-05	4.97647e-05
KEGG_PATHWAY	mmu01040	Biosynthesis of unsaturated fatty acids	26	0.342195	4.65778e-06	HACD1, TECR, HSD17B4, ACAA1B, ACAA1A, HSD17B12, HACD3, ACNAT2, HACD4, FADS2, SCP2, SCD3, SCD1, FADS1, ELOVL1, ACOT7, ELOVL5, ELOVL2, ELOVL3, ELOVL6, ELOVL7, ACOX1, ACOT2, ACOT1, ACOT5, ACOT4	3334	34	9565	2.19388	0.0016754	8.82527e-05	4.97647e-05
KEGG_PATHWAY	mmu04666	Fc gamma R-mediated phagocytosis	55	0.723875	5.71468e-06	NCF1, ARPC1B, INPPL1, PIK3CD, PIK3CB, CFL1, RAC2, AKT1, ACTR3, ACTR2, SYK, SPHK2, PRKCB, PRKCE, PRKCD, PLA2G4A, PRKCA, GAB2, VAV1, VAV2, DNM2, FCGR1, HCK, FCGR3, BIN1, FCGR4, RAF1, PLPP3, CRK, DOCK1, PLPP2, ARF6, WAS, ASAP1, PIK3R2, PLA2G6, CDC42, PAK1, INPP5D, PLCG2, PIP5K1A, PIP5K1C, PLCG1, WASF2, VASP, MARCKSL1, LIMK2, LIMK1, ARPC4, ARPC5, MARCKS, PTPRC, ARPC2, ARPC3, RPS6KB2	3334	94	9565	1.67863	0.00205518	9.97294e-05	5.62363e-05
KEGG_PATHWAY	mmu01212	Fatty acid metabolism	40	0.526454	5.81755e-06	HACD1, ECHS1, TECR, HSD17B4, ACAA1B, ACAA1A, HSD17B12, HACD3, HSD17B8, ACACA, HACD4, ACAT1, FADS2, CPT2, ACADL, SCP2, SCD3, SCD1, ACADM, HTD2, CBR4, FADS1, ELOVL1, CPT1A, ELOVL5, ACSL1, OXSM, ELOVL2, ELOVL3, ACSL5, ELOVL6, ELOVL7, CPT1C, ACADSB, ACSF3, MCAT, HADHB, ACOX1, FASN, EHHADH	3334	62	9565	1.85092	0.00209213	9.97294e-05	5.62363e-05
KEGG_PATHWAY	mmu05010	Alzheimer disease	178	2.34272	6.09953e-06	NDUFA13, CHRM1, CSF1, NDUFA11, NDUFA12, IRS1, ARAF, CALML4, COX6A1, TNF, MT-ND1, PSMD9, TUBB6, FRAT1, TUBB5, FRAT2, PSMD4, PSMD2, KIF5B, PSMD3, KIF5A, SLC39A6, SLC39A5, PSMD1, AKT1, SLC39A8, CAPN1, SLC39A7, SLC39A4, SLC39A3, WNT5B, CYBB, ADAM10, SDHD, COX6B2, SDHA, ATG14, SDHB, ATG13, TUBA4A, COX6B1, ERN1, DKK4, COX7A2L, VDAC3, PPIF, VDAC2, ULK2, VDAC1, ULK1, RAF1, ATF6, ATF4, RTN3, PSMD11, PSMD1…	3334	389	9565	1.31277	0.00219343	9.98105e-05	5.6282e-05
KEGG_PATHWAY	mmu04979	Cholesterol metabolism	34	0.447486	6.73056e-06	SCARB1, LRP1, PCSK9, LCAT, LRP2, ABCB11, CYP7A1, APOH, LIPG, TSPO, CD36, APOE, APOB, LDLR, PLTP, ABCG8, ABCG5, SORT1, APOA2, CIDEB, APOA1, APOC3, APOA4, CYP27A1, NCEH1, SOAT1, VAPA, APOC2, ANGPTL8, APOC1, ANGPTL3, VDAC3, VDAC2, VDAC1	3334	50	9565	1.95087	0.00242008	0.000101042	5.69762e-05
KEGG_PATHWAY	mmu04810	Regulation of actin cytoskeleton	115	1.51356	6.87591e-06	NCKAP1, CHRM1, ARAF, FGF1, MYLK3, ARHGAP35, MYLK, PPP1CC, FGF9, CFL1, PIP4K2A, AKT1, PDGFRB, ACTN1, F2R, SPATA13, PFN4, RAF1, MYL9, PXN, PDGFB, PDGFA, LPAR2, PIK3R2, IQGAP1, IQGAP3, MYL12A, SLC9A1, C6, RRAS, PDGFD, C9, PDGFC, MYH14, PIP5K1A, NCKAP1L, PIP5K1C, FGF23, FGF22, FGF21, RDX, FN1, MSN, ARPC4, ARPC5, GNG12, CYRIB, CYRIA, SSH3, PTK2, DIAPH1, ITGB2L, DIAPH2, CXCL12, DIAPH3, ARPC2, ARPC3, FG…	3334	234	9565	1.40994	0.00247228	0.000101042	5.69762e-05
KEGG_PATHWAY	mmu05020	Prion disease	131	1.72414	7.01678e-06	NDUFA13, NCF1, NDUFA11, NCF2, NDUFA12, NCF4, COX6A1, TNF, MT-ND1, PSMD9, TUBB6, TUBB5, PSMD4, PSMD2, CREB3L1, KIF5B, CREB3L2, PSMD3, KIF5A, PSMD1, PRKACA, PRKCD, CYBB, CYBA, SDHD, COX6B2, SDHA, SDHB, TUBA4A, COX6B1, COX7A2L, VDAC3, PPIF, VDAC2, VDAC1, ATF4, NOTCH1, PSMD11, PSMD14, UQCRB, ITPR1, ITPR2, ATP5MC3, PIK3R2, COX7A2, KLC1, COX7A1, UQCRH, ATP5MC1, STIP1, PPP3R1, KLC2, C6, C9, CYC1, NDUFV2…	3334	273	9565	1.37666	0.00252286	0.000101042	5.69762e-05
KEGG_PATHWAY	mmu00480	Glutathione metabolism	45	0.592261	7.60767e-06	GSTP3, GSTP1, ODC1, GSTT3, MGST1, GSTT2, GSTT1, TXNDC12, OPLAH, HPGDS, ANPEP, NAT8F2, NAT8F1, CHAC2, GSTA13, CHAC1, GGT5, GSTM4, GSTM3, GSTK1, RRM1, GSTM1, GGT6, RRM2, GPX1, GPX4, GPX3, GSS, IDH1, GPX6, LANCL1, IDH2, PGD, GGCT, GCLC, NAT8, GSTA5, GSTA4, GSTA3, GSTA2, GSTA1, G6PDX, LAP3, GSTM7, GSTM6	3334	73	9565	1.76852	0.00273503	0.000105337	5.93984e-05
KEGG_PATHWAY	mmu04910	Insulin signaling pathway	75	0.987102	8.23522e-06	PYGB, IRS1, PDE3B, ARAF, INPPL1, PIK3CD, PRKAG2, PYGL, PIK3CB, SLC2A4, CALML4, HK2, PRKAG3, HK1, RPTOR, IKBKB, GYS2, HK3, PPP1CC, LIPE, FLOT1, AKT1, PRKACA, HRAS, PRKAB2, PRKCI, EXOC7, PDPK1, TSC1, PRKAB1, PHKA2, PRKAR1A, PPP1R3B, RAPGEF1, SOS1, RAF1, EIF4E2, CRK, FBP1, RHOQ, SHC4, SHC2, PRKAA2, SHC1, PIK3R2, CBL, PRKCZ, ACACB, ACACA, SOCS2, SOCS3, NRAS, MAPK8, MKNK1, MKNK2, PHKG2, EIF4EBP1, PCK1…	3334	140	9565	1.53692	0.0029603	0.000109803	6.19167e-05
KEGG_PATHWAY	mmu04015	Rap1 signaling pathway	106	1.3951	1.06151e-05	CSF1, CALML4, FGF1, FGF9, CDH1, PLCE1, AKT1, PDGFRB, PRKCI, PRKCB, MAGI3, F2R, PRKCA, PGF, PRKD3, PFN4, TLN2, RAF1, EPHA2, CSF1R, PDGFB, FPR1, PDGFA, LPAR2, PIK3R2, EFNA5, RASGRP2, PRKCZ, RAP1B, RRAS, PDGFD, PDGFC, PLCG1, RALGDS, FGF23, FGF22, MAP2K6, FGF21, VASP, FYB1, IGF1, EFNA1, ITGB2L, ID1, CALM3, CALM1, FGFR4, DOCK4, ITGAM, ITGB3, FLT4, ITGB2, PIK3CD, PIK3CB, ITGAL, SIPA1L2, SIPA1L3, SIPA1L…	3334	214	9565	1.42106	0.00381417	0.00013648	7.69595e-05
KEGG_PATHWAY	mmu04062	Chemokine signaling pathway	97	1.27665	1.2347e-05	NCF1, CXCL13, CXCL14, CXCL16, PREX1, CCL27A, AKT1, PRKACA, PRKCB, PRKCD, ELMO1, RAF1, SHC4, SHC2, SHC1, PXN, PIK3R2, FOXO3, RASGRP2, PRKCZ, PIK3R5, RAP1B, GRK3, GRK2, GRK5, GRK6, PLCG2, PLCG1, CCR10, CCR1, STAT5B, PPBP, GNG12, PTK2, CXCL10, CXCL12, GNB2, GNB1, GNB4, CXCL9, PIK3CD, CXCL1, PIK3CB, ARRB2, CXCL3, CXCL2, PIK3CG, IKBKB, GNGT2, RAC2, RAC3, CCR7, CCR5, JAK3, HRAS, CCR2, VAV1, VAV2, FGR, …	3334	193	9565	1.4419	0.0044351	0.000148501	8.37379e-05
KEGG_PATHWAY	mmu04146	Peroxisome	51	0.671229	1.23751e-05	ABCD4, PECR, ABCD2, MPV17L, ECI2, ECI3, SCP2, NUDT19, MLYCD, NUDT12, GSTK1, PHYH, ACOT8, ACSL1, ECH1, ACSL5, PIPOX, PEX1, GNPAT, ACOX2, ACOX1, EHHADH, PEX6, CAT, AGXT, SLC27A2, PAOX, MVK, PEX11A, HSD17B4, ACAA1B, ACAA1A, ACNAT2, DDO, HAO1, HACL1, DECR2, XDH, PEX16, PEX19, EPHX2, IDH1, IDH2, SOD2, PEX12, PEX14, DHRS4, NUDT7, AMACR, PXMP2, CRAT	3334	87	9565	1.68178	0.00444514	0.000148501	8.37379e-05
KEGG_PATHWAY	mmu05415	Diabetic cardiomyopathy	106	1.3951	2.2654e-05	NDUFA13, NCF1, NDUFA11, NCF2, NDUFA12, IRS1, NCF4, COX6A1, MT-ND1, PPP1CC, MPC1, MPC2, PDK3, AKT1, PDK2, PRKCB, PRKCD, CYBB, CYBA, PRKCA, SDHD, COX6B2, SDHA, SDHB, COX6B1, REN1, COX7A2L, VDAC3, PPIF, VDAC2, VDAC1, UQCRB, ATP5MC3, PIK3R2, COX7A2, COX7A1, PRKCZ, UQCRH, ATP5MC1, CYC1, NDUFV2, SMAD2, TGFB1, PDHA1, TGFB3, GFPT2, GFPT1, COL1A1, COL1A2, COX7B, COX4I2, PTEN, SLC2A1, PIK3CD, PIK3CB, SLC2A…	3334	217	9565	1.40141	0.00812235	0.000263078	0.000148347
KEGG_PATHWAY	mmu05022	Pathways of neurodegeneration - multiple diseases	211	2.77705	2.50592e-05	ARAF, CALML4, ZFYVE1, MT-ND1, PSMD9, FRAT1, TBK1, FRAT2, PSMD4, PSMD2, PSMD3, PSMD1, DAXX, PRKCB, PRKCA, ATG14, ATG13, DKK4, COX7A2L, VDAC3, ULK2, VDAC2, ULK1, VDAC1, ATF6, ATF4, PIK3R4, UBE2J2, C9ORF72, UBE2J1, PPP3R1, NRBF2, PLCG1, SPTBN2, FZD1, FZD3, FZD5, FZD4, FZD9, EIF2AK3, FZD8, RAB39B, GRIN2D, NOX4, CALM3, CALM1, COX7B, HIP1, WDR41, COX7C, TUBA1C, TUBA1B, MAP1LC3B, ACTR1B, MAP1LC3A, NEFM,…	3334	481	9565	1.25851	0.00898087	0.000281916	0.00015897
KEGG_PATHWAY	mmu05012	Parkinson disease	129	1.69782	2.62465e-05	NDUFA13, NDUFA11, NDUFA12, KEAP1, CALML4, COX6A1, MT-ND1, PSMD9, TUBB6, TUBB5, PSMD4, PSMD2, KIF5B, PSMD3, KIF5A, SLC39A6, SLC39A5, PSMD1, SLC39A8, SLC39A7, PRKACA, SLC39A4, SLC39A3, DAXX, SDHD, COX6B2, SDHA, SDHB, TUBA4A, COX6B1, ERN1, COX7A2L, VDAC3, PPIF, VDAC2, VDAC1, ATF6, ATF4, PSMD11, PSMD14, MAOB, UQCRB, ITPR1, ITPR2, ATP5MC3, COX7A2, KLC1, UBE2J2, COX7A1, UQCRH, UBE2J1, ATP5MC1, KLC2, UB…	3334	274	9565	1.3507	0.00940436	0.000286325	0.000161456
KEGG_PATHWAY	mmu04148	Efferocytosis	83	1.09239	3.10076e-05	SIRPB1B, SIRPB1A, ITGB5, SIRPD, MEGF11, ITGB3, PROS1, SLC2A1, CASP7, GPR132, CASP1, SIRPA, ITGAV, CD36, SCARF1, HAVCR2, DUSP4, DUSP5, VPS18, ARG2, CPT1A, DUSP2, TIMD2, SPHK2, VPS33A, DNMT3A, ATP11C, ARNT, ADAM10, ATP11B, TIMD4, ANO6, DUSP8, CPT1C, ANO5, PLA2G15, CH25H, TYRO3, ELMO1, PECAM1, PPARG, SGK1, RAB7B, CRK, DOCK1, SIRPB1C, CAMK2B, C1QB, CX3CR1, C1QA, RAB5B, LRP1, SLC66A1, PTGER2, TGFBRAP1…	3334	163	9565	1.46086	0.0111008	0.000328316	0.000185134
KEGG_PATHWAY	mmu05205	Proteoglycans in cancer	100	1.31614	3.31399e-05	ARAF, TNF, PPP1CC, CCND1, MYC, PLCE1, AKT1, PRKACA, WNT5B, PRKCB, PRKCA, FRS2, ANK3, HSPG2, RAF1, DDX5, SDC4, SDC2, PXN, ITPR1, ITPR2, PIK3R2, IQGAP1, SLC9A1, RRAS, PLCG2, PLCG1, FZD1, SMAD2, FZD3, TGFB1, FZD5, FZD4, PTCH1, RDX, FZD9, FN1, MSN, FZD8, IGF1, ESR1, PTK2, COL1A1, COL1A2, HPSE, ITGB5, ITGB3, PIK3CD, PIK3CB, CTSL, ITGAV, HRAS, ARHGEF12, PDPK1, ITGA2, GAB1, PLAUR, WNT9B, NUDT16L1, MMP9,…	3334	204	9565	1.40634	0.0118597	0.000340868	0.000192212
KEGG_PATHWAY	mmu04976	Bile secretion	56	0.737036	3.90915e-05	SCARB1, UGT1A10, UGT2B1, AQP8, AQP9, SLC2A1, AQP4, SULT2A8, UGT2A3, SULT2A7, PRKACA, ABCC3, ABCG8, ABCG5, ABCC2, UGT1A1, ATP1B2, ATP1B1, SLC51B, UGT1A6A, UGT1A6B, UGT2B5, SLC27A5, CFTR, ABCB4, ATP1A3, SLCO1A8, ADCY1, ATP1A1, HMGCR, ABCB11, ACNAT2, CYP7A1, ADCY7, UGT1A7C, ADCY5, SLC9A1, RXRA, SLCO1B2, KCNN2, UGT1A9, ABCB1A, UGT1A8, LDLR, UGT2B34, UGT2B36, SLC10A1, UGT2B35, SLC10A2, EPHX1, NR1H4, N…	3334	101	9565	1.59069	0.0139746	0.000390915	0.000220432
KEGG_PATHWAY	mmu04140	Autophagy - animal	84	1.10555	4.86697e-05	IRS1, MTMR14, PTEN, WDR41, PIK3CD, PIK3CB, HMGB1, ZFYVE1, RPTOR, STK11, MAP1LC3B, TBK1, MAP1LC3A, DEPTOR, CTSL, LAMP2, AKT1, PRKACA, HRAS, CTSD, TRP53INP2, CTSB, SH3GLB1, ATG3, VPS18, RUBCN, GABARAPL1, DAPK1, PDPK1, VPS33A, DAPK2, PRKCD, STX7, ATG9A, ATG10, WIPI1, TSC1, ATG14, ATG13, RAB33B, ERN1, MRAS, GORASP2, AKT1S1, DDIT4, TAX1BP1, ULK2, PIK3C3, BIRC6, ULK1, RAF1, RAB7B, ATG4D, RAB1A, PRKAA2,…	3334	167	9565	1.44305	0.0173689	0.000473543	0.000267026
KEGG_PATHWAY	mmu05200	Pathways in cancer	235	3.09292	5.25753e-05	SPI1, ARAF, KEAP1, CALML4, FRAT1, RASSF1, FRAT2, TFG, MYC, AKT1, PRKACA, SKP1, DAPK1, PRKCB, DAPK2, PRKCA, RUNX1, BCR, AR, IL23A, PDGFB, MGST1, PDGFA, LPAR2, TGFA, PIK3R2, PLCG2, HMOX1, PLCG1, RALGDS, GSTM4, FZD1, STAT5A, GSTM3, STAT5B, FZD3, GSTM1, JAG1, FZD5, JUP, GADD45B, FZD4, FZD9, FN1, FZD8, IGF1, GNG12, PTK2, CALM3, CALM1, GSTM7, GSTM6, BBC3, IKBKB, GNGT2, MECOM, HEY1, SUFU, RAC2, RAC3, EL…	3334	548	9565	1.23029	0.0187496	0.000498081	0.000280863
KEGG_PATHWAY	mmu04012	ErbB signaling pathway	48	0.631745	5.70497e-05	CAMK2B, SHC4, SHC2, SHC1, SRC, ARAF, PIK3CD, TGFA, PIK3R2, PIK3CB, CBL, EGFR, NRAS, PAK1, MAPK8, ERBB3, ERBB4, MYC, ABL1, PLCG2, EIF4EBP1, AKT1, PAK6, ABL2, PLCG1, MAP2K7, PAK3, HRAS, NCK1, PAK4, STAT5A, STAT5B, EGF, PRKCB, GAB1, NRG1, PRKCA, PTK2, MTOR, EREG, BTC, NRG4, RPS6KB2, KRAS, RAF1, SOS1, CRK, HBEGF	3334	84	9565	1.63939	0.020329	0.000522811	0.000294807
KEGG_PATHWAY	mmu05134	Legionellosis	37	0.48697	5.80901e-05	HBS1L, RAB1A, ARF1, VCP, ARF2, ITGAM, SAR1A, SAR1B, ITGB2, CXCL1, NLRC4, CXCL3, CXCL2, TNF, HSPD1, CASP9, CASP7, CASP1, CD14, APAF1, BNIP3, CLK1, EEF1G, NAIP2, ITGB2L, NAIP5, CR1L, NAIP6, IL1B, CYCS, TLR5, SEC22B, TLR4, MYD88, NAIP1, HSPA1A, TLR2	3334	60	9565	1.76917	0.0206959	0.000522811	0.000294807
KEGG_PATHWAY	mmu04931	Insulin resistance	59	0.77652	8.30887e-05	PYGB, SLC27A1, CRTC2, IRS1, PTEN, SLC2A1, PIK3CD, SLC2A2, PRKAG2, PYGL, PIK3CB, SLC2A4, TNF, PRKAG3, IKBKB, GYS2, RPS6KA3, PPP1CC, CREB3L1, CREB3L2, RPS6KA1, AKT1, CD36, PRKAB2, CPT1A, PDPK1, PRKCB, PRKCE, PRKCD, PRKAB1, TNFRSF1A, CREB3, PPP1R3B, PPARA, SLC27A2, SLC27A5, SLC27A4, PRKAA2, PIK3R2, PRKCZ, ACACB, PTPA, SOCS3, MAPK8, PCK1, PPARGC1A, PTPN1, GFPT2, STAT3, GFPT1, OGA, NR1H3, PTPN11, G6PC…	3334	110	9565	1.53879	0.0294702	0.000729559	0.00041139
KEGG_PATHWAY	mmu00260	Glycine, serine and threonine metabolism	27	0.355357	9.49797e-05	DMGDH, ALAS1, MAOB, SHMT2, GLDC, GCSH, SRR, CBS, GAMT, AOC3, SDS, THA1, AOC2, AGXT2, PGAM1, AMT, PIPOX, GCAT, GNMT, GRHPR, BHMT, PSAT1, CTH, CHDH, SARDH, AGXT, ALDH7A1	3334	40	9565	1.93653	0.0336163	0.000784956	0.000442628
KEGG_PATHWAY	mmu01210	2-Oxocarboxylic acid metabolism	24	0.315873	9.64329e-05	BCKDHA, GOT1L1, PDHA1, ACY1, GOT1, AGXT2, AADAT, GPT2, IDH1, BCKDHB, IDH2, GOT2, GPT, PDHB, DHTKD1, CS, DBT, ACO1, ACO2, DLAT, NAGS, AGXT, BCAT2, IDH3A	3334	34	9565	2.02512	0.0341218	0.000784956	0.000442628
KEGG_PATHWAY	mmu00040	Pentose and glucuronate interconversions	25	0.329034	9.70604e-05	UGT1A10, UGT2B1, UGT1A7C, AKR1B8, AKR1B7, UGP2, FGGY, UGT2A3, UGT1A9, GUSB, UGT1A8, XYLB, UGT2B34, UGT1A1, UGT2B36, UGT2B35, DCXR, DHDH, SORD, UGT1A6A, UGT1A6B, UGDH, AKR1B10, UGT2B5, CRYL1	3334	36	9565	1.99231	0.03434	0.000784956	0.000442628
KEGG_PATHWAY	mmu00982	Drug metabolism - cytochrome P450	42	0.552777	9.81195e-05	UGT1A10, UGT2B1, GSTP3, MAOB, GSTP1, GSTT3, MGST1, GSTT2, GSTT1, ADH7, UGT1A7C, ADH4, ADH1, HPGDS, ALDH3B1, AOX3, UGT2A3, AOX1, GSTA13, UGT1A9, UGT1A8, GSTM4, GSTM3, GSTK1, UGT2B34, GSTM1, UGT1A1, UGT2B36, UGT2B35, FMO4, UGT1A6A, UGT1A6B, GSTA5, GSTA4, GSTA3, GSTA2, GSTA1, CYP1A2, UGT2B5, CYP2E1, GSTM7, GSTM6	3334	72	9565	1.67354	0.0347081	0.000784956	0.000442628
KEGG_PATHWAY	mmu00280	Valine, leucine and isoleucine degradation	35	0.460648	0.000109457	ECHS1, HIBADH, ACAA1B, ABAT, 4930438A08RIK, ACAA1A, HSD17B10, AACS, ACAT1, MCEE, ALDH1B1, AUH, AOX3, DBT, AOX1, HMGCS2, ACADM, MMUT, BCKDHA, MCCC2, AGXT2, BCKDHB, MCCC1, ACADSB, ACSF3, ALDH3A2, HADHB, ALDH6A1, PCCA, EHHADH, IVD, PCCB, ALDH7A1, BCAT2, ALDH9A1	3334	57	9565	1.76162	0.0386403	0.000855484	0.000482398
KEGG_PATHWAY	mmu01230	Biosynthesis of amino acids	45	0.592261	0.000112749	GOT1L1, PCX, ACY1, SHMT2, GPT, ENO1, ENO3, MAT2A, CBS, PGK1, PRPS1L3, IDH3A, ARG2, SDS, THA1, TPI1, PKLR, GOT1, GPT2, PGAM1, IDH1, IDH2, GOT2, TALDO1, MAT1A, ASS1, CS, RPIA, PFKL, PKM, PSAT1, CTH, PAH, ALDOC, ACO1, ALDH18A1, ALDOB, ACO2, NAGS, ALDOA, TKT, GAPDH, PFKP, BCAT2, OTC	3334	79	9565	1.6342	0.0397792	0.000855484	0.000482398
KEGG_PATHWAY	mmu05014	Amyotrophic lateral sclerosis	166	2.18479	0.000114064	NDUFA13, NDUFA11, NDUFA12, COX6A1, TNF, MT-ND1, PSMD9, TUBB6, TUBB5, TBK1, PSMD4, PSMD2, KIF5B, PSMD3, KIF5A, PSMD1, NUP214, DAXX, SDHD, COX6B2, SDHA, ATG14, SDHB, ATG13, TUBA4A, COX6B1, ERN1, NUP93, COX7A2L, PFN4, SRSF3, ULK2, VDAC1, ULK1, ATF6, ATF4, NUP205, POM121, VCP, PSMD11, PSMD14, UQCRB, SLC1A2, PIK3R4, ATP5MC3, COX7A2, KLC1, COX7A1, C9ORF72, UQCRH, ATP5MC1, ATXN2, PPP3R1, KLC2, ATG101, N…	3334	375	9565	1.26998	0.0402338	0.000855484	0.000482398
KEGG_PATHWAY	mmu05417	Lipid and atherosclerosis	103	1.35562	0.000125275	ERO1A, NCF1, NCF2, NCF4, CALML4, TNF, ICAM1, TBK1, TNFSF10, AKT1, TICAM2, CYBB, CYBA, PRKCA, ERN1, ATF6, ABCG1, ATF4, ITPR1, PIK3R2, RAP1B, PPP3R1, NLRP3, PLCG1, CD14, MAP2K7, APOB, MAP2K6, CYP2J5, VCAM1, CYP2J6, CYP2J9, EIF2AK3, TNFRSF10B, HSPA2, POU2F2, SELE, PTK2, CYCS, CALM3, TAB2, CALM1, MYD88, BCL2L1, NFE2L2, HSP90AB1, PIK3CD, CXCL1, PIK3CB, VLDLR, CXCL3, CXCL2, IKBKB, CASP9, CASP7, CASP6, …	3334	217	9565	1.36175	0.0440997	0.000920385	0.000518995
KEGG_PATHWAY	mmu00860	Porphyrin metabolism	30	0.394841	0.000150718	UGT1A10, ALAS1, FECH, UGT2B1, COX15, CPOX, HCCS, UGT1A7C, ALAD, FTH1, HMOX1, UGT2A3, UGT1A9, GUSB, UGT1A8, EARS2, COX10, UGT2B34, UGT1A1, UGT2B36, MMAB, UGT2B35, UROS, CP, UGT1A6A, UGT1A6B, EPRS1, HMBS, UGT2B5, BLVRB	3334	47	9565	1.83123	0.0528167	0.00108517	0.000611916
KEGG_PATHWAY	mmu01521	EGFR tyrosine kinase inhibitor resistance	45	0.592261	0.000166773	SHC4, SHC2, SHC1, SRC, PTEN, PDGFB, ARAF, PIK3CD, PDGFA, TGFA, PIK3R2, PIK3CB, FOXO3, EGFR, NRAS, BCL2L11, ERBB3, PDGFD, PDGFC, PLCG2, EIF4EBP1, AKT1, PLCG1, HRAS, EIF4E, JAK1, PDGFRB, EGF, PRKCB, STAT3, GAB1, NRG1, PRKCA, IGF1, MTOR, VEGFA, AXL, RPS6KB2, BAX, KRAS, RAF1, EIF4E2, SOS1, MET, BCL2L1	3334	80	9565	1.61377	0.0582763	0.00117722	0.000663822
KEGG_PATHWAY	mmu05017	Spinocerebellar ataxia	71	0.934456	0.000192511	GTF2B, KCNC3, PIK3CD, PIK3CB, VLDLR, PSMD9, PSMD4, PSMD2, PSMD3, AKT1, PSMD1, PRKCB, TWNK, TRAF2, WIPI1, PRKCA, ATG14, ATG13, PSMA5, AFG3L1, ERN1, PSMA3, PLCB3, PSMA4, PSMA1, VDAC3, PPIF, ULK2, VDAC2, PIK3C3, VDAC1, ULK1, PLCB1, PLCB2, PSMD11, PSMD14, PIK3R4, ITPR1, ITPR2, PIK3R2, AMBRA1, PSMA7, ATXN3, ATXN2, MAPK8, PSMB4, ATXN1, RELN, PSMB2, ATG101, PSMB3, PSMB1, ATXN1L, NRBF2, SPTBN2, ADRM1, PU…	3334	141	9565	1.44464	0.0669633	0.00133277	0.000751535
KEGG_PATHWAY	mmu05225	Hepatocellular carcinoma	85	1.11872	0.000203202	SMARCB1, PTEN, ARAF, PIK3CD, KEAP1, PIK3CB, FRAT1, FRAT2, CCND1, MYC, AKT1, DPF3, HRAS, SMARCC2, WNT5B, PRKCB, WNT9B, GAB1, AXIN1, PRKCA, ARID1A, TGFBR1, TGFBR2, SOS1, RAF1, MET, SHC4, SMARCD1, SMARCD2, SHC2, GSTP3, SHC1, GSTP1, TCF7, MGST1, LRP5, GSTT3, GSTT2, TGFA, PIK3R2, GSTT1, EGFR, NRAS, DVL1, PLCG2, HMOX1, E2F2, GSTA13, BAK1, PLCG1, BRD7, GSTM4, FZD1, SMAD2, GSTM3, TCF7L2, NQO1, FZD3, TCF7…	3334	175	9565	1.39348	0.0705481	0.00137135	0.000773288
KEGG_PATHWAY	mmu04510	Focal adhesion	96	1.26349	0.000205702	ITGB5, LAMC3, ITGB3, FLT4, PTEN, TNC, PIK3CD, PIK3CB, LAMC1, MYLK3, ARHGAP35, MYLK, PPP1CC, CCND1, RAC2, AKT1, RAC3, ITGB8, ITGAV, HRAS, PDGFRB, ITGA4, VWF, PDPK1, PRKCB, ITGA2, ACTN1, ITGA1, EMP1, EMP2, PRKCA, VAV1, PGF, VAV2, COL4A2, COL4A1, COL6A2, COL4A3, COL6A1, RAPGEF1, ITGA7, TLN2, SOS1, RAF1, CRK, MET, DOCK1, MYL9, BIRC3, ITGA9, SHC4, SHC2, ROCK2, SRC, SHC1, LAMA3, PXN, PDGFB, PDGFA, PIK3…	3334	202	9565	1.36345	0.0713844	0.00137135	0.000773288
KEGG_PATHWAY	mmu00071	Fatty acid degradation	32	0.421163	0.000221616	GCDH, CYP4A12A, CYP4A12B, ECHS1, ECI1, ECI2, ECI3, ACAA1B, ACAA1A, ADH7, ACAT1, ADH4, ADH1, ALDH1B1, CPT2, ACADL, ACADM, CPT1A, ACSL1, CYP4A31, CYP4A32, CYP4A10, ACSL5, CYP4A14, CPT1C, ACADSB, ALDH3A2, HADHB, ACOX1, EHHADH, ALDH7A1, ALDH9A1	3334	52	9565	1.76549	0.0766902	0.00145058	0.000817963
KEGG_PATHWAY	mmu00120	Primary bile acid biosynthesis	15	0.19742	0.000245279	HSD3B7, ACOT8, HSD17B4, ACNAT2, CYP7B1, CYP46A1, CYP7A1, CYP8B1, CYP39A1, CYP27A1, CH25H, AMACR, ACOX2, SCP2, SLC27A5	3334	18	9565	2.39077	0.0845242	0.0015768	0.000889137
KEGG_PATHWAY	mmu04210	Apoptosis	68	0.894972	0.000264645	CTSZ, PRF1, PIK3CD, PIK3CB, TNF, LMNB2, CTSS, LMNB1, BBC3, IKBKB, CASP9, TUBA1C, CTSO, CASP7, TUBA1B, CASP6, CTSL, TNFSF10, AKT1, CASP2, CTSH, BCL2A1D, CTSF, CAPN1, BCL2A1A, BCL2A1B, HRAS, CTSD, CTSC, CTSB, DFFA, DAXX, ENDOG, APAF1, PARP1, PARP2, PDPK1, TRAF2, TUBA4A, TNFRSF1A, CSF2RB2, ERN1, IL3RA, RAF1, ATF4, BIRC3, DIABLO, ITPR1, ITPR2, PIK3R2, CSF2RB, NRAS, MAPK8, BCL2L11, PMAIP1, BAK1, MCL1,…	3334	135	9565	1.44509	0.0908859	0.00167144	0.000942507
KEGG_PATHWAY	mmu05140	Leishmaniasis	40	0.526454	0.000269428	ITGAM, NCF1, NCF2, H2-DMA, ITGB2, NCF4, PTGS2, TNF, H2-DMB1, H2-OB, JAK1, H2-EB2, MARCKSL1, H2-EB1, TGFB1, ITGA4, IFNGR1, STAT1, TGFB3, PRKCB, IFNGR2, CYBB, CYBA, IRAK4, MAPK14, H2-AA, MAPK12, FCGR1, IL1A, ITGB2L, FCGR3, CR1L, FCGR4, IL1B, PTPN6, TAB2, TLR4, MYD88, TLR2, H2-AB1	3334	70	9565	1.63939	0.0924504	0.00167231	0.000942997
KEGG_PATHWAY	mmu01250	Biosynthesis of nucleotide sugars	25	0.329034	0.000337375	CMAS, GALT, UXS1, MPI, UAP1, CMAH, HK2, HK1, GMPPB, GPI1, HK3, UGP2, GMPPA, UAP1L1, GNPNAT1, PGM2, NANS, PGM1, TGDS, GFPT2, GFPT1, GCK, UGDH, GALK1, GNE	3334	38	9565	1.88745	0.114387	0.00205856	0.0011608
KEGG_PATHWAY	mmu00051	Fructose and mannose metabolism	24	0.315873	0.000350942	PFKFB2, PFKFB1, PFKFB4, TIGAR, TPI1, PFKFB3, MPI, SORD, AKR1B8, HK2, KHK, HK1, AKR1B7, GMPPB, HK3, PFKL, AKR1B10, TKFC, GMPPA, ALDOC, ALDOB, ALDOA, FBP1, PFKP	3334	36	9565	1.91262	0.118704	0.00210565	0.00118735
KEGG_PATHWAY	mmu04151	PI3K-Akt signaling pathway	160	2.10582	0.00037033	CRTC2, CHRM1, CSF3R, CSF1, IRS1, TNC, FGF1, STK11, FGF9, CCND1, PPP2R1B, PPP2R1A, CREB3L1, MYC, CREB3L2, AKT1, IFNAR2, PDGFRB, F2R, PRKCA, TSC1, PRLR, PGF, EREG, COL4A2, COL4A1, CCNE1, COL4A3, DDIT4, RAF1, EPHA2, IFNAR1, ATF4, CSF1R, PDGFB, TGFA, PDGFA, LPAR2, PIK3R2, EFNA5, FOXO3, PIK3R5, BCL2L11, PDGFD, PDGFC, EIF4EBP1, THEM4, PCK1, FGF23, FGF22, MCL1, FGF21, BDNF, FN1, IGF1, GNG12, G6PC1, PTK2…	3334	367	9565	1.25076	0.124836	0.00218556	0.00123241
KEGG_PATHWAY	mmu04371	Apelin signaling pathway	69	0.908134	0.000404551	PDE3B, SERPINE1, PRKAG2, PLAT, CALML4, MYLK3, SLC8A1, PRKAG3, PIK3CG, MYLK, LIPE, MAP1LC3B, MAP1LC3A, GNGT2, CCND1, CDH1, AKT1, NOS1, PRKACA, HRAS, MEF2A, PRKAB2, SPHK2, PRKCE, PRKAB1, TGFBR1, AGTR1A, ACTA2, PLCB3, MRAS, TFAM, PIK3C3, RAF1, PLCB1, PLCB2, HDAC5, NOTCH3, PRKAA2, PIK3R4, ITPR1, GNAI3, ITPR2, ADCY1, ADCY7, ADCY5, SLC9A1, PIK3R5, GNAI2, GNA13, NRAS, APELA, GNG2, RRAS, GNG7, PPARGC1A, …	3334	139	9565	1.42414	0.135555	0.00234901	0.00132458
KEGG_PATHWAY	mmu04145	Phagosome	87	1.14504	0.000414969	SCARB1, H2-T23, ITGAM, TFRC, ITGB5, NCF1, NCF2, ITGB3, ITGB2, NCF4, TCIRG1, MPO, CTSS, SEC61A2, TUBA1C, SEC61A1, TUBB6, TUBA1B, TUBB5, CTSL, SEC61G, LAMP2, MRC1, H2-OB, OLR1, ITGAV, SEC61B, CD36, NOS1, ATP6V1E1, MBL1, MBL2, DYNC2H1, ATP6V1G1, ITGA2, STX7, CYBB, TAP1, CYBA, TUBA4A, FCGR1, DYNC1LI1, DYNC1LI2, FCGR3, TUBB2B, TUBB2A, FCGR4, PIK3C3, TLR6, SEC22B, RAB7B, TLR4, ATP6V0D2, H2-D1, TLR2, AT…	3334	183	9565	1.36392	0.138793	0.00237125	0.00133712
KEGG_PATHWAY	mmu03050	Proteasome	29	0.381679	0.000450215	PSMD11, PSMD14, POMP, PSMA7, PSMB10, PSMD9, PSMB4, PSMB2, PSMD4, PSMB3, PSMD2, PSMB1, PSMD3, PSMD1, PSMF1, ADRM1, PSMB8, PSMA5, PSMA3, PSMC5, PSMA4, PSMC6, PSMA1, PSMC3, PSMC4, PSMC1, PSME3, PSME4, PSMC2	3334	47	9565	1.77019	0.149656	0.00253246	0.00142803
KEGG_PATHWAY	mmu04932	Non-alcoholic fatty liver disease	78	1.02659	0.000533451	COX7B, NDUFA13, NDUFA11, NDUFA12, IRS1, COX4I2, PIK3CD, PRKAG2, PIK3CB, COX6A1, TNF, COX7C, PRKAG3, IKBKB, CASP7, LEPR, AKT1, COX8A, PRKAB2, NDUFC2, TRAF2, NDUFC1, SDHD, SDHA, COX6B2, PRKAB1, SDHB, TNFRSF1A, COX6B1, ERN1, IL1A, COX7A2L, NDUFS8, NDUFS6, IL1B, NDUFS5, NDUFS4, PPARG, CYP2E1, PPARA, ATF4, NDUFB8, PRKAA2, UQCRB, NDUFB1, PIK3R2, COX7A2, UQCR10, COX5B, COX5A, COX7A1, ADIPOR2, UQCRH, CDC…	3334	162	9565	1.38133	0.17477	0.0029545	0.00166601
KEGG_PATHWAY	mmu04714	Thermogenesis	108	1.42143	0.000578729	NDUFA13, SMARCB1, KDM1A, NDUFA11, NDUFA12, COX6A1, MT-ND1, RPS6KA3, LIPE, CREB3L1, CREB3L2, RPS6KA1, DPF3, PRKACA, PRKAB2, CPT1A, SMARCC2, ACSL1, ACSL5, FRS2, TSC1, SDHD, COX6B2, SDHA, CPT1C, SDHB, PRKAB1, COX6B1, COX7A2L, UQCRB, COX15, COX18, ATP5MC3, COX7A2, COX7A1, UQCRH, ATP5MC1, COX11, CYC1, NDUFV2, PPARGC1A, ATP5MF, COX10, FGF21, COA4, SMARCA2, ADCY10, NDUFAF6, RHEB, NDUFAF7, NDUFAF4, NDUFA…	3334	237	9565	1.30736	0.18812	0.0031567	0.00178003
KEGG_PATHWAY	mmu00520	Amino sugar and nucleotide sugar metabolism	25	0.329034	0.000588905	GALT, UXS1, HEXB, MPI, HEXA, UAP1, HK2, HK1, GMPPB, GPI1, HK3, UGP2, GMPPA, UAP1L1, GNPNAT1, PGM2, PGM1, GFPT2, GFPT1, RENBP, GCK, UGDH, GNPDA1, GALK1, GNE	3334	39	9565	1.83906	0.191091	0.00316427	0.0017843
KEGG_PATHWAY	mmu05221	Acute myeloid leukemia	39	0.513293	0.000641762	CSF1R, SPI1, ITGAM, CEBPE, FLT3, TCF7, ARAF, PIK3CD, PIK3R2, PIK3CB, MPO, IKBKB, NRAS, CCND1, MYC, PIM1, EIF4EBP1, AKT1, BCL2A1D, CD14, BCL2A1A, BCL2A1B, HRAS, STAT5A, TCF7L2, STAT5B, TCF7L1, JUP, STAT3, MTOR, PML, RUNX1, PER2, CCNA2, FCGR1, RPS6KB2, KRAS, RAF1, SOS1	3334	70	9565	1.5984	0.206347	0.00336565	0.00189785
KEGG_PATHWAY	mmu04142	Lysosome	67	0.881811	0.000645083	HEXB, CTSZ, HEXA, TCIRG1, NAGPA, LITAF, CTSS, AP4M1, CTSO, LAPTM4A, NAGLU, GM2A, HYAL1, CTSL, AP1G1, SMPD1, LAMP2, CTSJ, AP1S2, IDS, CTSH, AP1S1, ACP2, AP3S1, CTSF, GUSB, CTSD, CTSC, CTSB, ARSA, MANBA, GAA, SLC11A1, AP1B1, PLA2G15, NCOA7, ATP6V0D2, CD63, ASAH1, IDUA, ABCB9, GNS, GGA2, AP3M1, ATP6V0A2, ATP6V1H, AP4S1, ARSG, AGA, ATP6V0A1, ABCA2, NAPSA, PSAPL1, DNASE2A, SORT1, DNASE2B, LAPTM5, NAGA…	3334	136	9565	1.41337	0.207296	0.00336565	0.00189785
KEGG_PATHWAY	mmu04936	Alcoholic liver disease	69	0.908134	0.000669557	PRKAG2, CXCL1, CXCL3, TNF, CXCL2, PRKAG3, IKBKB, C4B, TBK1, CCND1, C3AR1, AKT1, SCD3, SCD1, LBP, ACADM, MLYCD, IKBKE, PRKAB2, CPT1A, IRAK4, CPT1C, PRKAB1, IL17RC, IL17RA, TNFRSF1A, ALDH3A2, IRF3, ACOX1, IL1B, CYP2E1, PPARA, TLR4, ALDH7A1, ALDH9A1, C1QB, C1QA, PRKAA2, TCF7, C5AR1, ADH7, FOXO3, ACACB, ADIPOR2, ACACA, CAMKK2, ADH4, ADH1, MAPK8, ALDH1B1, CD14, MAP2K7, PPARGC1A, MAP2K6, TCF7L2, TCF7L1…	3334	141	9565	1.40394	0.214254	0.00344344	0.00194172
KEGG_PATHWAY	mmu00053	Ascorbate and aldarate metabolism	21	0.276389	0.000709928	UGT1A10, UGT2B34, UGT1A1, UGT2B36, UGT2B1, UGT2B35, UGT1A6A, UGT1A6B, UGT1A7C, GULO, ALDH3A2, UGDH, ALDH1B1, RGN, UGT2B5, UGT2A3, UGT1A9, GUSB, ALDH7A1, UGT1A8, ALDH9A1	3334	31	9565	1.94347	0.225599	0.00359964	0.00202979
KEGG_PATHWAY	mmu00140	Steroid hormone biosynthesis	51	0.671229	0.000925218	UGT1A10, DHRS11, UGT2B1, CYP3A11, CYP3A13, CYP3A59, COMT, CYP2C37, CYP2D9, CYP2D10, CYP2B10, UGT2A3, CYP2C70, UGT1A1, CYP3A44, CYP7B1, UGT1A6A, UGT1A6B, CYP2D26, CYP2D22, CYP21A1, UGT2B5, CYP2E1, HSD17B12, HSD17B11, HSD17B8, CYP7A1, UGT1A7C, CYP2B9, HSD11B1, AKR1C21, CYP2C54, HSD17B2, CYP2C50, UGT1A9, UGT1A8, UGT2B34, HSD3B5, HSD3B2, SRD5A2, UGT2B36, HSD3B3, UGT2B35, SRD5A1, SRD5A3, CYP3A25, CYP2…	3334	99	9565	1.47793	0.283397	0.00462609	0.0026086
KEGG_PATHWAY	mmu05230	Central carbon metabolism in cancer	38	0.500132	0.00102197	GLS2, FLT3, PTEN, SLC2A1, PIK3CD, SLC2A2, PIK3R2, PIK3CB, SLC1A5, PDHB, EGFR, HK2, GLS, HK1, HK3, NRAS, LDHA, MYC, AKT1, HRAS, SLC16A3, PDK1, NTRK1, PDGFRB, TIGAR, PDHA1, PGAM1, IDH1, IDH2, MTOR, GCK, PFKL, PKM, G6PDX, KRAS, RAF1, MET, PFKP	3334	69	9565	1.57999	0.30795	0.00503985	0.00284192
KEGG_PATHWAY	mmu00010	Glycolysis / Gluconeogenesis	37	0.48697	0.00113299	PDHB, ENO1, ADH7, ENO3, HK2, HK1, GPI1, HK3, ADH4, ADH1, LDHA, ALDH1B1, ALDH3B1, PGK1, PGM2, DLAT, PCK1, PGM1, PDHA1, TPI1, PKLR, PGAM1, G6PC1, GCK, ALDH3A2, MINPP1, PFKL, PKM, GALM, ALDOC, ALDOB, ALDOA, GAPDH, ALDH7A1, FBP1, PFKP, ALDH9A1	3334	67	9565	1.58433	0.335093	0.00551184	0.00310807
KEGG_PATHWAY	mmu00630	Glyoxylate and dicarboxylate metabolism	21	0.276389	0.00127622	SHMT2, MDH2, GLDC, AMT, HOGA1, ACAT1, GCSH, CS, GRHPR, MCEE, PCCA, CAT, AFMID, PCCB, PGP, HYI, ACO1, HAO1, ACO2, MMUT, AGXT	3334	32	9565	1.88273	0.368549	0.00609404	0.00343636
KEGG_PATHWAY	mmu00230	Purine metabolism	65	0.855488	0.00129845	HDDC2, GDA, PDE3B, NUDT5, PNP, ATIC, PPAT, PDE4B, PDE4A, ENPP1, PGM2, NUDT16, PGM1, ADSL, ENTPD1, URAH, ENTPD2, PDE4D, ENTPD5, ENTPD6, URAD, NME4, AMPD2, AMPD3, APRT, NME6, ADPRM, GART, GUCY2C, PDE1B, NPR2, GMPR2, PRUNE1, GMPS, AK2, GMPR, AK3, AK4, ADCY1, AK5, NT5C2, AK6, FHIT, ADCY7, PAPSS2, ADCY5, NT5C, DGUOK, NT5E, PDE6D, PDE6C, XDH, PRPS1L3, RRM1, RRM2, PDE6G, PAICS, ADCY10, PDE10A, IMPDH1, I…	3334	134	9565	1.39164	0.373586	0.00609404	0.00343636
KEGG_PATHWAY	mmu00562	Inositol phosphate metabolism	39	0.513293	0.00130345	PI4K2B, MTMR1, ISYNA1, MTMR14, PTEN, INPPL1, PIK3CD, PIK3C2G, PIK3CB, PIK3C2A, MTMR4, PIK3CG, MTMR6, MTMR7, PIK3C2B, IMPA1, IMPA2, INPP5D, PLCG2, PLCE1, PIP4K2A, PIP5K1A, PIP5K1C, PLCG1, TPI1, IPMK, FIG4, INPP4A, INPP4B, MINPP1, ALDH6A1, PIKFYVE, PLCB3, PI4KA, PIK3C3, PLCH2, PLCB1, PLCB2, PI4K2A	3334	72	9565	1.554	0.374715	0.00609404	0.00343636
KEGG_PATHWAY	mmu01232	Nucleotide metabolism	44	0.5791	0.00145544	HDDC2, GDA, GMPR2, GMPS, AK2, GMPR, AK3, AK4, AK5, AK6, NT5C2, NT5C3, NT5C, DGUOK, NT5E, PNP, ENPP1, TK2, UPP2, NUDT16, TK1, XDH, ENTPD1, RRM1, ADSL, ENTPD2, RRM2, ENTPD5, ENTPD6, CTPS2, NME4, CTPS1, AMPD2, AMPD3, APRT, UCK2, UCK1, NME6, IMPDH1, IMPDH2, NT5C1B, CMPK1, ADSS1, DCTPP1	3334	84	9565	1.50277	0.408053	0.0067174	0.00378787
KEGG_PATHWAY	mmu04110	Cell cycle	74	0.973941	0.00157062	YWHAE, BUB1B, CDC14A, CDC20, CDC23, CCND1, PTTG1, PPP2R1B, PPP2R5E, PPP2R1A, CDC26, CHEK2, MYC, CDC27, CHEK1, YWHAG, SKP1, YWHAH, PPP2R5B, PPP2R5C, CDC25C, SMC1A, CDC25A, CCNA2, RBL2, CCNB1-PS, TFDP1, RBL1, DBF4, TFDP2, ESPL1, CCNE1, MCM3, MCM4, ANAPC5, MCM5, MCM6, ANAPC1, MCM2, HDAC2, ANAPC16, PRKDC, CDCA5, TTK, PKMYT1, HDAC8, AURKB, ANAPC11, ORC5, PPP2CA, CCNB2, PPP2CB, CCNB1, FZR1, ORC6, ABL1,…	3334	157	9565	1.35223	0.432133	0.00715727	0.00403591
KEGG_PATHWAY	mmu04216	Ferroptosis	25	0.329034	0.00160346	TFRC, ALOX15, INHCA, SAT2, SLC3A2, SLC7A11, SAT1, MAP1LC3B, MAP1LC3A, FTH1, HMOX1, SLC39A8, ATG7, PRNP, GPX4, ACSL1, GSS, CYBB, ACSL5, CP, SLC39A14, GCLC, LPCAT3, VDAC3, VDAC2	3334	41	9565	1.74935	0.438817	0.00721555	0.00406877
KEGG_PATHWAY	mmu05152	Tuberculosis	83	1.09239	0.00176085	CIITA, ITGAM, ITGB2, TCIRG1, CALML4, LSP1, TNF, CTSS, CASP9, LAMP2, MRC1, H2-OB, ITGAX, AKT1, LBP, CTSD, JAK1, ARHGEF12, FCER1G, APAF1, SYK, RIPK2, SPHK2, IFNGR1, IFNGR2, IRAK4, TNFRSF1A, TLR1, FCGR1, IL1A, FCGR3, IL23A, FCGR4, IL1B, RFX5, TLR9, PIK3C3, TLR6, CLEC4E, RAF1, TLR4, ATP6V0D2, TLR2, CAMK2B, RAB5B, SRC, H2-DMA, CEBPG, NOD2, CORO1A, HSPD1, MAPK8, PPP3R1, CLEC7A, H2-DMB1, ATP6V0A2, ATP6V…	3334	180	9565	1.32289	0.46978	0.00782598	0.00441299
KEGG_PATHWAY	mmu04014	Ras signaling pathway	105	1.38194	0.00186592	CSF1, CALML4, FGF1, ETS1, ETS2, RASSF1, TBK1, SYNGAP1, FGF9, PLCE1, AKT1, PRKACA, PDGFRB, PRKCB, RALGAPA2, PRKCA, PGF, RALGAPB, RAF1, RIN1, EPHA2, PLA1A, SHC4, CSF1R, SHC2, RAB5B, SHC1, PDGFB, TGFA, PDGFA, PIK3R2, RASAL1, EFNA5, PLA2G6, RASGRP2, RASGRP1, RASGRP4, RAP1B, RRAS, PDGFD, PDGFC, PLCG2, ABL1, ABL2, PLCG1, RALGDS, FGF23, FGF22, FGF21, BDNF, IGF1, GNG12, EFNA1, GNB2, GNB1, GNB4, CALM3, CA…	3334	236	9565	1.27643	0.489496	0.00819183	0.00461928
KEGG_PATHWAY	mmu04922	Glucagon signaling pathway	52	0.684391	0.00190738	PYGB, CRTC2, PDE3B, SLC2A1, SLC2A2, PRKAG2, PYGL, CALML4, PRKAG3, GYS2, CREB3L1, CREB3L2, AKT1, PRKACA, PRKAB2, CPT1A, PRMT1, PGAM1, PPP4R3A, CPT1C, PRKAB1, PHKA2, CREB3, PLCB3, PKM, SIK1, PPARA, PLCB1, FBP1, PLCB2, ATF4, CAMK2B, PFKFB1, PRKAA2, ITPR1, ITPR2, PDHB, ACACB, ACACA, LDHA, PPP3R1, PHKG2, PCK1, PPARGC1A, PDHA1, GCGR, G6PC1, GCK, PFKL, CALM3, CALM1, PFKP	3334	104	9565	1.43446	0.497074	0.00827296	0.00466503
KEGG_PATHWAY	mmu00270	Cysteine and methionine metabolism	31	0.408002	0.00209617	GOT1L1, AHCYL2, DNMT1, AHCY, TAT, APIP, 4930438A08RIK, LDHA, MAT2A, CBS, MPST, SDS, GOT1, MDH2, AGXT2, GSS, BHMT2, DNMT3A, GOT2, MAT1A, GNMT, BHMT, GCLC, TST, PSAT1, ADI1, CTH, AHCYL, KYAT1, CDO1, BCAT2	3334	55	9565	1.61703	0.530184	0.00894576	0.00504442
KEGG_PATHWAY	mmu04211	Longevity regulating pathway	46	0.605422	0.00211219	PRKAA2, ATF6B, IRS1, EHMT2, PRKAG2, PIK3CD, PIK3R2, PIK3CB, ADCY1, FOXO3, ADIPOR2, ADCY7, PRKAG3, ADCY5, CAMKK2, RPTOR, NRAS, STK11, SESN3, ATG101, CREB3L1, CREB3L2, EIF4EBP1, AKT1, PRKACA, PPARGC1A, HRAS, EIF4E, PRKAB2, TSC1, IGF1, SOD2, PRKAB1, ATG13, MTOR, CREB3, RHEB, CAT, AKT1S1, RPS6KB2, BAX, PPARG, KRAS, ULK1, EIF4E2, ATF4	3334	90	9565	1.46634	0.532892	0.00894576	0.00504442
KEGG_PATHWAY	mmu04670	Leukocyte transendothelial migration	58	0.763359	0.00213878	ITGAM, NCF1, NCF2, ITGB2, NCF4, PIK3CD, PIK3CB, ITGAL, F11R, CLDN1, ARHGAP35, ICAM1, CDH5, RAC2, ITGA4, PRKCB, ACTN1, CYBB, RHOH, CYBA, PRKCA, MMP9, VAV1, VAV2, CLDN3, CLDN14, CLDN12, PECAM1, MYL9, RAPGEF4, ROCK2, PXN, GNAI3, CXCR4, PIK3R2, CD99L2, MYL12A, GNAI2, RAP1B, CDC42, PLCG2, PTK2B, CTNNA2, PLCG1, JAM2, VASP, VCAM1, MSN, PTPN11, MAPK14, PTK2, MAPK12, ITGB2L, OCLN, CXCL12, CTNNB1, SIPA1, B…	3334	119	9565	1.3983	0.537351	0.00895305	0.00504853
KEGG_PATHWAY	mmu04820	Cytoskeleton in muscle cells	103	1.35562	0.00224525	ENO1, ENO3, DAG1, TPM4, TPM2, TPM1, ATP1B2, ANK3, ATP1B1, HSPG2, COL4A2, DAAM1, COL4A1, COL4A3, PKP2, TLN2, MYL9, SPTBN5, SDC4, SDC2, SDC3, NID1, FBLN2, NID2, MYH14, SPTBN1, SPTBN2, JUP, COL24A1, NEBL, FN1, COL1A1, DIAPH1, DIAPH2, COL1A2, DIAPH3, COL5A1, COL5A3, COL5A2, COL9A3, FBN1, MYOM1, ITGB5, ITGB3, FHL1, FHL2, FHL3, FMN2, LMNB2, SYNE2, SYNE1, LMNB1, MYOM3, SGCE, CSRP3, CSRP2, CAPZB, TMEM43,…	3334	232	9565	1.2737	0.554785	0.00929068	0.00523891
KEGG_PATHWAY	mmu05210	Colorectal cancer	45	0.592261	0.00235364	RALA, RALB, TCF7, ARAF, PIK3CD, TGFA, PIK3R2, PIK3CB, EGFR, BBC3, CASP9, NRAS, MAPK8, BCL2L11, CCND1, MYC, RAC2, AKT1, RAC3, PMAIP1, BAK1, RALGDS, HRAS, SMAD2, TCF7L2, TCF7L1, TGFB1, GADD45B, EGF, TGFB3, AXIN1, MLH1, MTOR, TGFBR1, EREG, TGFBR2, MSH2, MSH3, RPS6KB2, CYCS, CTNNB1, BAX, KRAS, RAF1, SOS1	3334	88	9565	1.46706	0.571861	0.00955528	0.00538812
KEGG_PATHWAY	mmu04072	Phospholipase D signaling pathway	70	0.921295	0.00236228	ARF1, ARF2, DGKA, PIK3CD, PIK3CB, PIK3CG, AKT1, HRAS, PDGFRB, FCER1G, SYK, SPHK2, F2R, GAB1, PLA2G4A, TSC1, PRKCA, GAB2, AVPR1A, F2, DGKZ, AGTR1A, DNM2, PLCB3, MRAS, DGKQ, SOS1, RAF1, PLPP3, PLCB1, PLPP2, PLCB2, RAPGEF4, ARF6, DGKH, SHC4, SHC2, RALA, RALB, SHC1, PDGFB, PDGFA, LPAR2, PIK3R2, ADCY1, ADCY7, EGFR, ADCY5, PIK3R5, GNA13, CYTH3, NRAS, CYTH4, RRAS, PDGFD, CXCR2, PDGFC, PLCG2, PTK2B, PIP5…	3334	149	9565	1.34782	0.573194	0.00955528	0.00538812
KEGG_PATHWAY	mmu00062	Fatty acid elongation	19	0.250066	0.00248941	ELOVL1, HACD1, ACOT7, ECHS1, ELOVL5, ELOVL2, TECR, ELOVL3, ELOVL6, HSD17B12, ELOVL7, HACD3, HACD4, HADHB, ACOT2, THEM4, ACOT1, ACOT5, ACOT4	3334	29	9565	1.87964	0.592332	0.00995762	0.00561499
KEGG_PATHWAY	mmu05231	Choline metabolism in cancer	49	0.644907	0.0026338	SLC44A3, SLC44A2, DGKA, PIK3CD, PIK3CB, RAC2, AKT1, RAC3, HRAS, PDGFRB, PCYT1A, PDPK1, PRKCB, PLA2G4A, TSC1, PRKCA, DGKZ, DGKQ, SOS1, RAF1, PLPP3, PLPP2, SLC22A21, DGKH, SLC22A4, SLC22A3, SLC22A5, PDGFB, WAS, PDGFA, PIK3R2, EGFR, NRAS, MAPK8, PDGFD, PDGFC, EIF4EBP1, PIP5K1A, PIP5K1C, PLCG1, RALGDS, WASF2, CHKA, EGF, MTOR, RHEB, RPS6KB2, KRAS, CHPT1	3334	98	9565	1.43446	0.613034	0.0104194	0.00587539
KEGG_PATHWAY	mmu00785	Lipoic acid metabolism	14	0.184259	0.00293197	BCKDHA, LIPT2, LIPT1, PDHA1, GLDC, ACSM1, BCKDHB, AMT, PDHB, LIAS, DHTKD1, GCSH, DBT, DLAT	3334	19	9565	2.11395	0.652524	0.0114729	0.00646945
KEGG_PATHWAY	mmu05100	Bacterial invasion of epithelial cells	40	0.526454	0.00303227	SHC4, SHC2, SHC1, SRC, ARPC1B, PXN, PIK3CD, PIK3R2, PIK3CB, CBL, SEPTIN11, CDC42, CDH1, CTNNA2, WASF2, ACTR3, ACTR2, RHOG, GAB1, FN1, SEPTIN6, ARPC4, ARPC5, SEPTIN9, PTK2, CD2AP, DNM2, ARHGAP10, ARPC2, CTTN, ARPC3, ELMO1, ELMO2, CTNNB1, HCLS1, ELMO3, CRK, MET, DOCK1, BCAR1	3334	77	9565	1.49035	0.664883	0.0117378	0.00661883
KEGG_PATHWAY	mmu00590	Arachidonic acid metabolism	45	0.592261	0.00310659	CYP4A12A, CYP4A12B, HPGD, ALOX15, PTGS2, PLA2G6, PLB1, PTGS1, CYP2B9, CYP2C37, HPGDS, CYP2C54, CYP2B10, ALOX5, ALOX12E, CYP2C50, CYP2C70, PTGDS, ALOXE3, CBR3, GGT5, CBR1, PLA2G12A, PLA2G12B, CYP2J5, GPX4, CYP2J6, PTGES2, CYP4A31, EPHX2, CYP4A32, CYP4A10, CYP2J9, PLA2G4A, PLAAT3, PTGR3, CYP4A14, PTGR2, CYP2C29, CYP2C68, CYP2C23, PRXL2B, TBXAS1, CYP2E1, PTGES	3334	89	9565	1.45058	0.673757	0.0118976	0.0067089
KEGG_PATHWAY	mmu04611	Platelet activation	60	0.789681	0.00346463	ITGB3, PIK3CD, PIK3CB, MYLK3, ARHGAP35, PIK3CG, MYLK, PPP1CC, AKT1, PRKACA, FGB, FGA, PRKCI, ARHGEF12, FCER1G, SYK, VWF, ITGA2, F2R, FGG, PLA2G4A, F2, APBB1IP, FCGR3, PLCB3, BTK, ORAI1, LCP2, TLN2, PLCB1, PLCB2, ROCK2, SRC, ITPR1, GNAI3, ITPR2, PIK3R2, ADCY1, RASGRP2, PRKCZ, RASGRP1, ADCY7, MYL12A, ADCY5, PTGS1, PIK3R5, GNAI2, RAP1B, GNA13, P2RY1, PLCG2, VASP, P2RY12, MAPK14, MAPK12, COL1A1, COL3…	3334	126	9565	1.36616	0.713333	0.0131291	0.00740337
KEGG_PATHWAY	mmu05135	Yersinia infection	64	0.842327	0.00353244	WIPF1, ARPC1B, WIPF3, PIK3CD, PIK3CB, TNF, IKBKB, RPS6KA3, TBK1, RPS6KA1, RAC2, CASP1, AKT1, RAC3, ACTR3, ACTR2, ARHGEF12, ITGA4, RHOG, TRAF2, IRAK4, VAV1, VAV2, FCGR3, IRF3, IL1B, ELMO1, ELMO2, LCP2, CRK, TLR4, DOCK1, ARF6, ROCK2, SRC, PXN, WAS, PIK3R2, NLRC4, MEFV, CDC42, MAPK8, PTK2B, PIP5K1A, CCL2, NLRP3, PIP5K1C, PLCG1, MAP2K7, WASF2, MAP2K6, FYB1, LIMK1, FN1, ARPC4, ARPC5, MAPK14, PTK2, MAP…	3334	136	9565	1.35008	0.720269	0.0132466	0.00746963
KEGG_PATHWAY	mmu04710	Circadian rhythm	21	0.276389	0.00358447	PRKAB2, PRKAA2, FBXW11, BHLHE41, RORC, PRKAG2, NR1D1, PRKAB1, PRKAG3, NPAS2, PER2, PER1, FBXL21, PER3, DBP, CRY2, BHLHE40, FBXL3, BTRC, BMAL1, SKP1	3334	34	9565	1.77198	0.725479	0.0133032	0.00750153
KEGG_PATHWAY	mmu05207	Chemical carcinogenesis - receptor activation	100	1.31614	0.00407866	UGT1A10, CYP3A11, CYP3A13, AHR, RPS6KA3, FGF9, CCND1, CREB3L1, MYC, CREB3L2, RPS6KA1, KPNA6, AKT1, KPNA4, PRKACA, CHRNB2, PAQR7, PRKCB, AIP, PRKCA, CDC25A, AR, RAF1, ATF4, NOTCH2, CHRNA7, MGST1, GSTT3, GSTT2, PIK3R2, GSTT1, ADRB1, UGT1A7C, CYP2B9, EIF4EBP1, FGF22, GSTM4, STAT5A, GSTM3, STAT5B, GSTM1, JAG1, EPHX2, EPHX1, CYP3A25, ESR1, CYP1A2, GSTM7, GSTM6, HSP90AB1, UGT2B1, PIK3CD, PIK3CB, ARRB2,…	3334	228	9565	1.2583	0.770378	0.0149828	0.00844865
KEGG_PATHWAY	mmu04625	C-type lectin receptor signaling pathway	54	0.710713	0.0041337	CLEC4N, PIK3CD, PIK3CB, CALML4, LSP1, TNF, IKBKB, CASP1, AKT1, CLEC1B, IKBKE, HRAS, ARHGEF12, FCER1G, SYK, PRKCD, CLEC4D, MRAS, IL23A, IL1B, IRF1, CLEC4E, RAF1, IRF9, SRC, ITPR1, ITPR2, PIK3R2, PTGS2, RELB, NRAS, PAK1, MAPK8, PPP3R1, RRAS, CLEC7A, PLCG2, NLRP3, PLK3, EGR2, EGR3, STAT1, STAT2, CARD9, PTPN11, MAPK14, CD209A, MAPK12, NFATC4, CYLD, BCL3, KRAS, CALM3, CALM1	3334	112	9565	1.38323	0.774901	0.0150316	0.00847616
KEGG_PATHWAY	mmu04066	HIF-1 signaling pathway	56	0.737036	0.00420791	TFRC, SERPINE1, SLC2A1, PIK3CD, PIK3CB, ENO1, ENO3, HK2, HK1, HK3, AKT1, ELOB, TIMP1, PDK1, EDN1, PRKCB, IFNGR1, IFNGR2, CYBB, ARNT, PRKCA, ALDOC, ALDOB, ALDOA, EIF4E2, TLR4, GAPDH, CAMK2B, PFKFB3, INHCA, PIK3R2, PDHB, EGFR, LDHA, MKNK1, MKNK2, PLCG2, PGK1, EIF4EBP1, HMOX1, PLCG1, EIF4E, EGLN3, EGLN2, PDHA1, ANGPT2, ANGPT1, EGF, STAT3, IGF1, MTOR, VEGFA, PFKL, RPS6KB2, TEK, PFKP	3334	117	9565	1.37316	0.78086	0.0151485	0.00854206
KEGG_PATHWAY	mmu00250	Alanine, aspartate and glutamate metabolism	23	0.302711	0.00466542	GOT1L1, ADSL, GOT1, AGXT2, GLS2, GPT2, GFPT2, GFPT1, GOT2, ABAT, GPT, 4930438A08RIK, DDO, ASS1, GLS, ALDH4A1, GLUD1, PPAT, ADSS1, NAT8L, AGXT, NIT2, ASPA	3334	39	9565	1.69193	0.814274	0.0166292	0.00937704
KEGG_PATHWAY	mmu04919	Thyroid hormone signaling pathway	57	0.750197	0.00473276	THRA, ITGB3, SLC2A1, PIK3CD, PIK3CB, MED16, CASP9, CCND1, MYC, AKT1, PLCE1, ITGAV, SLC16A2, PRKACA, HRAS, NCOA2, PDPK1, PRKCB, DIO1, PRKCA, ATP1B2, ATP1B1, KAT2B, KAT2A, PLCB3, NCOR1, RAF1, PLCB1, PLCB2, PFKFB2, NOTCH2, NOTCH3, HDAC2, NOTCH1, SRC, ATP1A3, PIK3R2, GATA4, ATP1A1, MED12L, SLC9A1, NRAS, RXRA, PLCG2, PLCG1, STAT1, SLC16A10, ESR1, MTOR, MED13L, BMP4, RCAN1, PFKL, RHEB, CTNNB1, KRAS, PF…	3334	120	9565	1.36274	0.818743	0.0167039	0.00941912
KEGG_PATHWAY	mmu04068	FoxO signaling pathway	62	0.816004	0.00533131	IRS1, SETD7, PTEN, ARAF, PIK3CD, PRKAG2, PIK3CB, SLC2A4, PRKAG3, IKBKB, STK11, CCND1, TNFSF10, AKT1, HOMER3, HRAS, PRKAB2, GABARAPL1, PDPK1, PRMT1, PRKAB1, TGFBR1, TGFBR2, RBL2, CCNB1-PS, CAT, SGK3, SGK1, SOS1, RAF1, SGK2, PRKAA2, AGAP2, PIK3R2, FOXO3, DEPP1, EGFR, CCNB2, NRAS, CCNB1, MAPK8, BCL2L11, S1PR1, PCK1, PLK4, PLK3, CDKN2B, TGFB1, GADD45B, TGFB3, EGF, BNIP3, PLK1, STAT3, IGF1, SOD2, MAPK…	3334	133	9565	1.33739	0.854037	0.0186337	0.0105073
KEGG_PATHWAY	mmu04070	Phosphatidylinositol signaling system	47	0.618584	0.00541925	CDS1, PI4K2B, MTMR1, MTMR14, DGKA, PTEN, INPPL1, ITPR1, PIK3CD, ITPR2, PIK3C2G, PIK3R2, PIK3CB, CALML4, PIK3C2A, MTMR4, MTMR6, MTMR7, PIK3C2B, PIP4P2, IMPA1, IMPA2, INPP5D, PLCG2, PLCE1, PIP4K2A, PIP5K1A, PIP5K1C, PLCG1, IP6K2, PRKCB, IPMK, PRKCA, DGKZ, INPP4A, INPP4B, PIKFYVE, PLCB3, DGKQ, PI4KA, CALM3, PIK3C3, CALM1, PLCB1, PLCB2, PI4K2A, DGKH	3334	96	9565	1.40458	0.85861	0.018759	0.010578
KEGG_PATHWAY	mmu00620	Pyruvate metabolism	25	0.329034	0.00568203	PCX, GLO1, PDHB, ADH7, ACACB, ACACA, ACAT1, ADH4, ADH1, LDHA, ALDH1B1, LDHD, ME1, DLAT, PCK1, PDHA1, PKLR, MDH2, FH1, ALDH3A2, GRHPR, PKM, HAGH, ALDH7A1, ALDH9A1	3334	44	9565	1.63007	0.87144	0.0194812	0.0109853
KEGG_PATHWAY	mmu00640	Propanoate metabolism	19	0.250066	0.0068068	BCKDHA, ACSS3, ECHS1, BCKDHB, ABAT, ACACB, ACACA, ALDH6A1, LDHA, MCEE, PCCA, ACOX1, EHHADH, DBT, PCCB, ECHDC1, SUCLG2, MLYCD, MMUT	3334	31	9565	1.75837	0.914465	0.0231174	0.0130357
KEGG_PATHWAY	mmu04926	Relaxin signaling pathway	60	0.789681	0.00796648	PIK3CD, PIK3CB, ARRB2, RXFP3, GNGT2, CREB3L1, CREB3L2, AKT1, NOS1, PRKACA, HRAS, EDN1, PRKCA, MMP9, TGFBR1, TGFBR2, ACTA2, CREB3, PLCB3, MMP13, COL4A2, COL4A1, COL4A3, SOS1, RAF1, PLCB1, PLCB2, ATF4, SHC4, SHC2, ATF6B, SRC, SHC1, GNAI3, PIK3R2, ADCY1, PRKCZ, ADCY7, EGFR, ADCY5, GNAI2, NRAS, MAPK8, GNG2, GNG7, MAP2K7, SMAD2, TGFB1, VEGFB, MAPK14, GNG12, MAPK12, VEGFA, COL1A1, COL3A1, COL1A2, GNB2,…	3334	130	9565	1.32412	0.943833	0.0268031	0.015114
KEGG_PATHWAY	mmu04914	Progesterone-mediated oocyte maturation	45	0.592261	0.0085225	HSP90AB1, ANAPC16, PDE3B, GNAI3, ARAF, PIK3CD, PIK3R2, PIK3CB, ADCY1, PKMYT1, ADCY7, ADCY5, GNAI2, ANAPC11, STK10, CCNB2, RPS6KA3, CCNB1, FZR1, MAPK8, CDC23, CDC26, RPS6KA1, CDC27, AKT1, PRKACA, HSP90AA1, PLK1, IGF1, KIF22, MAPK14, CDC25C, MAPK12, CDC25A, CCNA2, CCNB1-PS, SPDYE4C, CDK2, CDK1, ANAPC5, KRAS, RAF1, ANAPC1, MAD2L1, CPEB4	3334	93	9565	1.38819	0.954098	0.0284083	0.0160192
KEGG_PATHWAY	mmu01524	Platinum drug resistance	40	0.526454	0.00902611	TOP2A, TOP2B, GSTP3, GSTP1, GSTT3, MGST1, PIK3CD, GSTT2, PIK3R2, GSTT1, PIK3CB, BBC3, CASP9, ATP7B, REV3L, AKT1, PMAIP1, GSTA13, BAK1, GSTM4, GSTM3, GSTM1, ABCC2, APAF1, PDPK1, MLH1, GSTA5, GSTA4, MSH2, GSTA3, MSH3, GSTA2, GSTA1, CYCS, FAS, BAX, GSTM7, GSTM6, BCL2L1, BIRC3	3334	81	9565	1.41675	0.961771	0.029811	0.0168101
KEGG_PATHWAY	mmu04071	Sphingolipid signaling pathway	58	0.763359	0.00973635	PTEN, PIK3CD, PIK3CB, TNF, SMPD2, SPTLC2, PPP2R1B, PPP2R5E, PPP2R1A, SMPD1, ADORA1, RAC2, BDKRB2, AKT1, RAC3, HRAS, CTSD, ABCC1, FCER1G, PDPK1, SPHK2, PRKCB, PRKCE, PPP2R5B, TRAF2, PRKCA, PPP2R5C, GAB2, TNFRSF1A, PLCB3, RAF1, PLCB1, PLCB2, ASAH1, ROCK2, GNAI3, PIK3R2, SGMS2, PRKCZ, GNAI2, GNA13, PPP2CA, PPP2CB, NRAS, MAPK8, PPP2R3D, S1PR1, S1PR2, S1PR5, DEGS1L, PPP2R3A, MAPK14, SGPP2, MAPK12, ACE…	3334	126	9565	1.32062	0.970467	0.0317593	0.0179087
KEGG_PATHWAY	mmu04722	Neurotrophin signaling pathway	56	0.737036	0.00979246	YWHAE, IRS1, PIK3CD, PIK3CB, CALML4, IKBKB, RPS6KA3, ARHGDIA, RPS6KA1, ARHGDIB, AKT1, HRAS, RIPK2, PDPK1, PRKCD, MATK, GAB1, FRS2, IRAK3, IRAK4, RAPGEF1, SOS1, RAF1, CRK, ATF4, CAMK2B, SHC4, SHC2, SHC1, MAGED1, PSEN2, PIK3R2, FOXO3, RAP1B, CDC42, NTF5, NRAS, MAPK8, MAPK7, NTF3, PLCG2, ABL1, PLCG1, MAP2K7, SH2B2, NTRK1, BDNF, KIDINS220, SORT1, PTPN11, MAPK14, MAPK12, BAX, KRAS, CALM3, CALM1	3334	121	9565	1.32777	0.971064	0.0317593	0.0179087
KEGG_PATHWAY	mmu04621	NOD-like receptor signaling pathway	93	1.22401	0.0102166	YWHAE, HSP90AB1, CXCL1, CXCL3, ANTXR2, TNF, CXCL2, IKBKB, PSTPIP1, MAP1LC3B, TBK1, MAP1LC3A, NAMPT, CASP4, CASP1, DNM1L, IKBKE, GPSM3, JAK1, CTSB, IFNAR2, HSP90AA1, CASR, GABARAPL1, GBP7, RIPK3, RIPK2, PRKCD, CYBB, CYBA, TRAF2, IRAK4, NAIP2, NAIP5, PLCB3, AIM2, IRF3, NAIP6, OAS2, IL1B, OAS3, VDAC3, IRF7, TXNIP, VDAC2, VDAC1, RBCK1, PLCB1, TLR4, PLCB2, IRF9, NAIP1, BIRC3, IFNAR1, RNF31, NLRP1B, RN…	3334	216	9565	1.23523	0.9752	0.0323953	0.0182673
KEGG_PATHWAY	mmu00220	Arginine biosynthesis	14	0.184259	0.0102585	GOT1L1, ARG2, ACY1, GOT1, GLS2, GPT2, GOT2, GPT, ASS1, GLS, GLUD1, NOS1, NAGS, OTC	3334	21	9565	1.91262	0.975575	0.0323953	0.0182673
KEGG_PATHWAY	mmu00360	Phenylalanine metabolism	14	0.184259	0.0102585	AOC3, GOT1L1, DDC, AOC2, MAOB, GOT1, TAT, GOT2, 4930438A08RIK, MIF, GM4952, ALDH3B1, PAH, HPD	3334	21	9565	1.91262	0.975575	0.0323953	0.0182673
KEGG_PATHWAY	mmu00052	Galactose metabolism	19	0.250066	0.0105537	GALT, GAA, G6PC1, AKR1B8, HK2, GANC, GCK, HK1, AKR1B7, HK3, PFKL, UGP2, AKR1B10, GLB1, PGM2, GALM, PFKP, PGM1, GALK1	3334	32	9565	1.70342	0.978062	0.0330377	0.0186296
KEGG_PATHWAY	mmu04530	Tight junction	75	0.987102	0.0110734	PATJ, ARPC1B, PRKAG2, F11R, YBX3, CLDN1, PRKAG3, AMOT, TUBA1C, STK11, CD1D1, TUBA1B, CCND1, PPP2R1B, PPP2R1A, PRKACA, RAB8B, ACTR3, ACTR2, PRKAB2, PRKCI, ACTN1, PRKCE, PRKAB1, TUBA4A, RUNX1, CLDN3, CTTN, CLDN14, CLDN12, HCLS1, MYH9, ARHGEF2, MYL9, CFTR, LLGL2, PRKAA2, ROCK2, SRC, WAS, NEDD4L, GATA4, PRKCZ, MYL12A, PPP2CA, CDC42, PPP2CB, MAPK8, PARD6B, PARD6A, MARVELD2, MYH14, SYMPK, WHAMM, MAP2K7…	3334	170	9565	1.2657	0.981842	0.0343656	0.0193784
KEGG_PATHWAY	mmu04360	Axon guidance	79	1.03975	0.0123546	SEMA5A, SEMA5B, ROBO3, PIK3CD, PIK3CB, RND1, CFL1, RAC2, RAC3, PLXNC1, EPHB2, HRAS, NCK1, SEMA6B, SEMA6C, ARHGEF12, WNT5B, PDPK1, UNC5B, SEMA6D, PRKCA, EPHA1, RAF1, MET, MYL9, NGEF, EPHA2, CAMK2B, SEMA7A, ROCK2, SRC, NTN4, GNAI3, CXCR4, PIK3R2, SEMA3F, EFNA5, PRKCZ, MYL12A, GNAI2, CDC42, EFNB1, NRAS, PAK1, ABLIM1, PARD6B, PPP3R1, PARD6A, RRAS, ABLIM3, PLCG2, PLXNA2, ABL1, PAK6, LRIG2, SRGAP3, PLC…	3334	181	9565	1.25218	0.988614	0.038014	0.0214357
KEGG_PATHWAY	mmu05214	Glioma	37	0.48697	0.0125281	CAMK2B, SHC4, SHC2, SHC1, PTEN, PDGFB, ARAF, PIK3CD, PDGFA, TGFA, PIK3R2, PIK3CB, CALML4, EGFR, NRAS, CCND1, PLCG2, AKT1, E2F2, BAK1, PLCG1, HRAS, PDGFRB, CAMK1D, GADD45B, EGF, PRKCB, PRKCA, IGF1, MTOR, BAX, KRAS, CALM3, CAMK1, RAF1, CALM1, SOS1	3334	75	9565	1.41534	0.989312	0.0381505	0.0215127
KEGG_PATHWAY	mmu04010	MAPK signaling pathway	124	1.63201	0.0126362	CSF1, ARAF, IL1RAP, FGF1, TNF, ELK4, RPS6KA3, FGF9, MYC, STMN1, RPS6KA1, AKT1, MAP3K8, PRKACA, MAP3K6, PDGFRB, DAXX, PRKCB, PRKCA, MAPK8IP3, PGF, EREG, MAPK8IP1, MAPKAPK3, RAF1, EPHA2, ATF4, CSF1R, MAX, PDGFB, TGFA, PDGFA, EFNA5, RASGRP2, RASGRP1, RASGRP4, STK3, RAP1B, PPP3R1, RRAS, PDGFD, PDGFC, MAP3K21, CD14, MAP2K7, FGF23, FGF22, MAP2K6, FGF21, TGFB1, GADD45B, BDNF, TGFB3, IGF1, GNG12, EFNA1, …	3334	299	9565	1.18979	0.989725	0.0381505	0.0215127
KEGG_PATHWAY	mmu04144	Endocytosis	113	1.48723	0.0127168	VPS29, TFRC, WIPF1, WIPF3, CBLC, KIF5B, KIF5A, WASHC1, WASHC2, SH3GLB1, PRKCI, RNF41, RUFY1, RAB31, BIN1, RAB35, CHMP4B, STAMBP, H2-D1, RAB5B, H2-M3, AGAP2, NEDD4L, PRKCZ, SNX1, GRK3, GRK2, SNX2, RAB11FIP1, GRK5, GRK6, PIP5K1A, PIP5K1C, RAB11FIP2, SNX5, RAB11FIP4, RAB11FIP5, SNX6, SMAD2, RAB4A, IQSEC2, IQSEC3, ARPC4, ARPC5, EHD1, SPART, DAB2, ARPC2, ARPC3, CHMP2B, FGFR4, H2-Q10, ARF3, H2-T23, ARF…	3334	270	9565	1.2007	0.990023	0.0381505	0.0215127
KEGG_PATHWAY	mmu00561	Glycerolipid metabolism	32	0.421163	0.0129611	PNLIPRP1, MOGAT2, DGKA, MOGAT1, LCLAT1, AKR1B8, AKR1B7, TKFC, ABHD16A, ALDH1B1, GPAT4, LIPG, GPAT3, DGAT2, GK, DGAT1, AGK, MBOAT1, DGKZ, ALDH3A2, AKR1B10, GPAM, DGKQ, PNPLA3, PLPP3, LPIN1, PLPP2, ALDH7A1, LPIN3, PNPLA2, ALDH9A1, DGKH	3334	63	9565	1.45723	0.990873	0.0385618	0.0217446
KEGG_PATHWAY	mmu04650	Natural killer cell mediated cytotoxicity	50	0.658068	0.0147716	ITGB2, ICAM2, ARAF, PRF1, PIK3CD, PIK3CB, ITGAL, TNF, ICAM1, TNFSF10, RAC2, RAC3, CD244A, HRAS, IFNAR2, FCER1G, SYK, PRKCB, IFNGR1, IFNGR2, PRKCA, VAV1, VAV2, NCR1, TYROBP, FCGR4, LCP2, CD48, SOS1, RAF1, IFNAR1, SHC4, SHC2, SHC1, PIK3R2, NRAS, PAK1, PPP3R1, KLRK1, PLCG2, PTK2B, PLCG1, TNFRSF10B, PTPN11, RAET1D, ITGB2L, FAS, KLRD1, KRAS, PTPN6	3334	108	9565	1.32821	0.995287	0.0435882	0.0245789
KEGG_PATHWAY	mmu00350	Tyrosine metabolism	22	0.28955	0.0162105	AOC3, GOT1L1, DDC, AOC2, FAHD1, HGD, MAOB, GOT1, TAT, GOT2, 4930438A08RIK, MIF, FAH, ADH7, COMT, GSTZ1, ADH4, ADH1, ALDH3B1, AOX3, AOX1, HPD	3334	40	9565	1.57791	0.997215	0.0474454	0.0267539
KEGG_PATHWAY	mmu05145	Toxoplasmosis	50	0.658068	0.0179373	CIITA, LAMC3, LAMC1, TNF, PIK3CG, IKBKB, CASP9, H2-OB, AKT1, CCR5, JAK1, PDPK1, IFNGR1, IFNGR2, IRAK4, TNFRSF1A, PPIF, TLR4, BIRC3, TLR2, H2-DMA, LAMA3, GNAI3, PIK3R5, GNAI2, MAPK8, H2-DMB1, ALOX5, LDLR, MAP2K6, H2-EB2, H2-EB1, TGFB1, LAMB3, IL10RB, TGFB3, STAT1, IL10RA, STAT3, IRGM2, IRGM1, MAPK14, H2-AA, MAPK12, CYCS, TAB2, MYD88, BCL2L1, HSPA1A, H2-AB1	3334	109	9565	1.31602	0.99852	0.052076	0.0293651
KEGG_PATHWAY	mmu05166	Human T-cell leukemia virus 1 infection	103	1.35562	0.0192782	CRTC2, SPI1, TRRAP, CRTC1, BUB1B, ETS1, TNF, ETS2, ICAM1, ELK4, CDC20, ZFP36, CDC23, CCND1, PTTG1, CREB3L1, CDC26, CHEK2, MYC, CREB3L2, CHEK1, CDC27, AKT1, PRKACA, IL1R2, CCNE1, VDAC3, VDAC2, VDAC1, ANAPC5, TLN2, ANAPC1, H2-D1, ATF4, ANAPC16, H2-M3, PIK3R2, ANAPC11, CCNB2, PPP3R1, STAT5A, SMAD2, STAT5B, FDPS, H2-EB2, EGR2, H2-EB1, TGFB1, TGFB3, NFATC4, FOSL1, ITGB2L, CDK2, H2-Q10, ATR, BCL2L1, H2…	3334	247	9565	1.19635	0.999095	0.0555213	0.0313078
KEGG_PATHWAY	mmu05223	Non-small cell lung cancer	35	0.460648	0.0198658	ARAF, PIK3CD, TGFA, PIK3R2, PIK3CB, FOXO3, FHIT, EGFR, CASP9, NRAS, RASSF1, RXRA, CCND1, KIF5B, KIF5A, PLCG2, AKT1, E2F2, BAK1, PLCG1, JAK3, HRAS, STAT5A, STAT5B, GADD45B, EGF, PDPK1, PRKCB, STAT3, PRKCA, BAX, KRAS, RAF1, SOS1, MET	3334	72	9565	1.39462	0.999271	0.0563126	0.031754
KEGG_PATHWAY	mmu04920	Adipocytokine signaling pathway	35	0.460648	0.0198658	PRKAA2, IRS1, SLC2A1, PRKAG2, SLC2A4, ACACB, TNF, ADIPOR2, PRKAG3, CAMKK2, IKBKB, SOCS3, STK11, MAPK8, RXRA, NPY, LEPR, AKT1, CD36, PCK1, PPARGC1A, PRKAB2, CPT1A, ACSL1, STAT3, ACSL5, TRAF2, PTPN11, CPT1C, PRKAB1, G6PC1, MTOR, TNFRSF1A, AGRP, PPARA	3334	72	9565	1.39462	0.999271	0.0563126	0.031754
KEGG_PATHWAY	mmu04750	Inflammatory mediator regulation of TRP channels	58	0.763359	0.0201283	PIK3CD, PIK3CB, IL1RAP, CALML4, CYP2C37, PPP1CC, KLK1B4, BDKRB2, CYP2C70, PRKACA, PRKCB, CYP4A10, PRKCE, PRKCD, PLA2G4A, PRKCA, CYP4A14, PLCB3, IL1B, PLCB1, PLCB2, CAMK2B, CYP4A12A, CYP4A12B, SRC, PTGER2, ITPR1, ITPR2, PIK3R2, ADCY1, PLA2G6, ADCY7, ADCY5, MAPK8, ASIC5, CYP2C54, P2RY2, ALOX12E, PLCG2, CYP2C50, PLCG1, ASIC3, MAP2K6, NTRK1, CYP2J5, CYP2J6, CYP4A31, CYP4A32, CYP2J9, TRPV2, IGF1, MAPK…	3334	130	9565	1.27998	0.999338	0.0566107	0.0319222
KEGG_PATHWAY	mmu05323	Rheumatoid arthritis	41	0.539616	0.0203353	CD86, CSF1, H2-DMA, ITGB2, CXCL1, TNFRSF11A, TCIRG1, CXCL3, ITGAL, CXCL2, TNF, ICAM1, CTSL, H2-DMB1, CCL3, H2-OB, ATP6V0A2, CCL2, ATP6V1H, ATP6V1E1, ATP6V1C1, ATP6V0A1, H2-EB2, ATP6V1G1, H2-EB1, TGFB1, ANGPT1, TGFB3, H2-AA, VEGFA, IL1A, ITGB2L, CXCL12, IL23A, IL1B, TEK, TLR4, ATP6V0D2, ATP6V0E, TLR2, H2-AB1	3334	87	9565	1.35202	0.999386	0.0567497	0.0320005
KEGG_PATHWAY	mmu05211	Renal cell carcinoma	34	0.447486	0.0221647	PDGFB, SLC2A1, ARAF, PIK3CD, TGFA, PIK3R2, PIK3CB, ETS1, RAP1B, CDC42, FLCN, NRAS, PAK1, AKT1, PAK6, ELOB, PAK3, HRAS, PAK4, EGLN3, EGLN2, TGFB1, TGFB3, GAB1, ARNT, PTPN11, FH1, VEGFA, RAPGEF1, KRAS, RAF1, SOS1, CRK, MET	3334	70	9565	1.39348	0.999687	0.0613792	0.034611
KEGG_PATHWAY	mmu04115	p53 signaling pathway	36	0.473809	0.0224307	SERPINE1, PTEN, RCHY1, THBS1, BBC3, CASP9, CCNB2, CCNB1, CCND1, SESN3, AIFM2, ZMAT3, CHEK2, ZFP385A, PERP, CHEK1, PMAIP1, RRM2, APAF1, GADD45B, SIVA1, SIAH1A, TNFRSF10B, IGF1, CCNB1-PS, CCNE1, CCNG2, CDK2, CCNG1, CDK1, CYCS, FAS, BAX, MDM4, ATR, BCL2L1	3334	75	9565	1.37708	0.999716	0.0616417	0.0347591
KEGG_PATHWAY	mmu04114	Oocyte meiosis	55	0.723875	0.0226089	YWHAE, CALML4, CDC20, RPS6KA3, PPP1CC, CDC23, PTTG1, PPP2R1B, PPP2R5E, PPP2R1A, CDC26, RPS6KA1, CDC27, PRKACA, BTRC, YWHAG, SKP1, YWHAH, FBXW11, PPP2R5B, PPP2R5C, CDC25C, SMC1A, CCNB1-PS, AR, SPDYE4C, ESPL1, CCNE1, ANAPC5, ANAPC1, CAMK2B, ANAPC16, ITPR1, ITPR2, ADCY1, PKMYT1, ADCY7, ADCY5, ANAPC11, PPP2CA, CCNB2, PPP2CB, CCNB1, PPP3R1, PLK1, IGF1, MAPK14, MAPK12, REC8, CDK2, CDK1, CALM3, CALM1, M…	3334	123	9565	1.28285	0.999734	0.0616607	0.0347698
KEGG_PATHWAY	mmu00030	Pentose phosphate pathway	19	0.250066	0.0227812	H6PD, TALDO1, PGD, DERA, RPIA, GPI1, PFKL, SHPK, G6PDX, RGN, PGM2, ALDOC, ALDOB, TKT, ALDOA, FBP1, PFKP, PRPS1L3, PGM1	3334	34	9565	1.60322	0.999751	0.0616633	0.0347712
KEGG_PATHWAY	mmu04370	VEGF signaling pathway	29	0.381679	0.0236625	SHC2, SRC, PXN, PIK3CD, HSPB1, PIK3R2, PIK3CB, PTGS2, CASP9, CDC42, NRAS, PPP3R1, PLCG2, RAC2, AKT1, RAC3, PLCG1, HRAS, SPHK2, PRKCB, PLA2G4A, PRKCA, MAPK14, PTK2, MAPK12, VEGFA, MAPKAPK3, KRAS, RAF1	3334	58	9565	1.43446	0.99982	0.0631001	0.0355814
KEGG_PATHWAY	mmu05213	Endometrial cancer	29	0.381679	0.0236625	TCF7, PTEN, ARAF, PIK3CD, PIK3R2, PIK3CB, FOXO3, EGFR, CASP9, NRAS, CCND1, CDH1, MYC, AKT1, CTNNA2, BAK1, HRAS, TCF7L2, TCF7L1, GADD45B, EGF, PDPK1, AXIN1, MLH1, CTNNB1, BAX, KRAS, RAF1, SOS1	3334	58	9565	1.43446	0.99982	0.0631001	0.0355814
KEGG_PATHWAY	mmu00410	beta-Alanine metabolism	18	0.236904	0.0255426	AOC3, ECHS1, AOC2, SMOX, DPYS, ABAT, UPB1, CNDP1, ALDH3A2, ALDH6A1, ALDH1B1, ACOX1, EHHADH, ALDH3B1, DPYD, MLYCD, ALDH7A1, ALDH9A1	3334	32	9565	1.61377	0.99991	0.0671192	0.0378478
KEGG_PATHWAY	mmu00020	Citrate cycle (TCA cycle)	18	0.236904	0.0255426	PDHA1, PCX, MDH2, IDH1, IDH2, PDHB, SDHD, SDHA, SDHB, FH1, CS, ACLY, SUCLG2, ACO1, ACO2, DLAT, PCK1, IDH3A	3334	32	9565	1.61377	0.99991	0.0671192	0.0378478
KEGG_PATHWAY	mmu00564	Glycerophospholipid metabolism	46	0.605422	0.0268003	CDS1, LPGAT1, TAFAZZIN, DGKA, LCAT, PLD4, SGMS2, PLA2G6, LCLAT1, SELENOI, PLB1, PGS1, PTDSS1, GPAT4, GPAT3, CEPT1, PLA2G12A, PLA2G12B, PCYT1A, PCYT2, CHKA, PNPLA7, MBOAT7, MBOAT1, PLA2G4A, PLAAT3, DGKZ, ETNPPL, PLA2G15, GNPAT, PHOSPHO1, GPAM, LPCAT3, GPD2, ETNK1, DGKQ, LPCAT2, GPD1, CHPT1, PLPP3, LPIN1, ADPRM, PLPP2, LPIN3, PLA1A, DGKH	3334	101	9565	1.30664	0.999943	0.0699137	0.0394236
KEGG_PATHWAY	mmu04213	Longevity regulating pathway - multiple species	30	0.394841	0.0271695	HDAC2, PRKAA2, IRS1, PRKAG2, PIK3CD, PIK3R2, PIK3CB, ADCY1, FOXO3, ADCY7, PRKAG3, ADCY5, RPTOR, NRAS, AKT1, EIF4EBP2, PRKACA, HRAS, PRKAB2, IGF1, SOD2, PRKAB1, MTOR, CAT, AKT1S1, RPS6KB2, KRAS, CRYAB, HSPA1A, FOXA2	3334	61	9565	1.41095	0.999951	0.070367	0.0396792
KEGG_PATHWAY	mmu04664	Fc epsilon RI signaling pathway	32	0.421163	0.0276118	PIK3CD, PIK3R2, PIK3CB, TNF, NRAS, MAPK8, INPP5D, ALOX5, PLCG2, RAC2, AKT1, RAC3, PLCG1, MAP2K7, HRAS, MAP2K6, FCER1G, SYK, PDPK1, PLA2G4A, PRKCA, GAB2, MAPK14, MAPK12, VAV1, VAV2, ALOX5AP, BTK, KRAS, LCP2, RAF1, SOS1	3334	66	9565	1.39099	0.999958	0.0708501	0.0399516
KEGG_PATHWAY	mmu05220	Chronic myeloid leukemia	36	0.473809	0.0279464	SHC4, HDAC2, SHC2, SHC1, ARAF, PIK3CD, PIK3R2, PIK3CB, CBL, IKBKB, NRAS, CCND1, MECOM, MYC, ABL1, AKT1, E2F2, BAK1, HRAS, STAT5A, STAT5B, TGFB1, GADD45B, TGFB3, PTPN11, GAB2, TGFBR1, RUNX1, TGFBR2, BCR, BAX, KRAS, RAF1, SOS1, CRK, BCL2L1	3334	76	9565	1.35897	0.999963	0.0708501	0.0399516
KEGG_PATHWAY	mmu05212	Pancreatic cancer	36	0.473809	0.0279464	RALA, RALB, ARAF, PIK3CD, TGFA, PIK3R2, PIK3CB, EGFR, CASP9, IKBKB, CDC42, MAPK8, CCND1, RAC2, AKT1, RAC3, E2F2, BAK1, RALGDS, JAK1, SMAD2, TGFB1, GADD45B, EGF, STAT1, TGFB3, STAT3, MTOR, TGFBR1, VEGFA, TGFBR2, RPS6KB2, BAX, KRAS, RAF1, BCL2L1	3334	76	9565	1.35897	0.999963	0.0708501	0.0399516
KEGG_PATHWAY	mmu04150	mTOR signaling pathway	68	0.894972	0.0282074	IRS1, PTEN, PIK3CD, PIK3CB, TNF, RPTOR, IKBKB, RPS6KA3, FLCN, STK11, DEPTOR, RPS6KA1, AKT1, ATP6V1E1, RNF152, HRAS, ATP6V1G1, WNT5B, PDPK1, PRKCB, STRADB, WNT9B, TSC1, PRKCA, TNFRSF1A, AKT1S1, TBC1D7, DDIT4, ULK2, ULK1, SGK1, SOS1, RAF1, EIF4E2, TELO2, PRKAA2, CAB39, NPRL2, LRP5, PIK3R2, SLC3A2, WDR24, NRAS, DVL1, EIF4EBP1, ATP6V1H, FNIP1, FNIP2, EIF4E, ATP6V1C1, FZD1, FZD3, WDR59, FZD5, FZD4, FZ…	3334	158	9565	1.23473	0.999966	0.0710007	0.0400365
KEGG_PATHWAY	mmu05216	Thyroid cancer	20	0.263227	0.0284003	NTRK1, TCF7L2, TCF7L1, GADD45B, TCF7, NRAS, RXRA, PAX8, TFG, CCND1, CDH1, MYC, TPR, CCDC6, CTNNB1, BAX, PPARG, KRAS, BAK1, HRAS	3334	37	9565	1.55077	0.999969	0.0710007	0.0400365
KEGG_PATHWAY	mmu00770	Pantothenate and CoA biosynthesis	13	0.171098	0.0301173	PANK1, DPYS, UPB1, PPCDC, ALDH3A2, VNN1, ALDH1B1, VNN3, PPCS, DPYD, ENPP1, AASDHPPT, BCAT2	3334	21	9565	1.776	0.999983	0.0742847	0.0418883
KEGG_PATHWAY	mmu04935	Growth hormone synthesis, secretion and action	52	0.684391	0.0301266	IRS1, PIK3CD, PIK3CB, GHR, CREB3L1, CREB3L2, AKT1, PRKACA, HRAS, PRKCB, PRKCA, SSTR3, CREB3, PLCB3, IGFALS, SOS1, RAF1, PLCB1, CRK, PLCB2, ATF4, SHC4, SHC2, ATF6B, SHC1, ITPR1, GNAI3, ITPR2, PIK3R2, ADCY1, ADCY7, ADCY5, GNAI2, SOCS2, SOCS3, NRAS, MAPK8, PLCG2, PLCG1, MAP2K6, STAT5A, STAT5B, STAT1, STAT3, IGF1, MAPK14, PTK2, MTOR, MAPK12, ADCY10, KRAS, BCAR1	3334	117	9565	1.27508	0.999984	0.0742847	0.0418883
KEGG_PATHWAY	mmu04662	B cell receptor signaling pathway	39	0.513293	0.0307875	PIRA1, LILRA6, BLK, IFITM1, PIRA2, CD81, INPPL1, DAPP1, PIK3CD, PIK3R2, PIK3CB, PIRB, LILRA5, IKBKB, NRAS, PPP3R1, INPP5D, PLCG2, RAC2, AKT1, RAC3, HRAS, CD72, SYK, PRKCB, PIRA12, LILRB4A, LILRB4B, VAV1, VAV2, BANK1, BTK, PTPN6, KRAS, RAF1, PIK3AP1, SOS1, CD22, CARD11	3334	84	9565	1.332	0.999987	0.075398	0.0425161
KEGG_PATHWAY	mmu00500	Starch and sucrose metabolism	19	0.250066	0.0319296	PYGB, GBE1, GAA, AGL, PYGL, G6PC1, HK2, GANC, GCK, HK1, GYS2, GPI1, HK3, UGP2, ENPP1, PGM2, AMY1, GYG1, PGM1	3334	35	9565	1.55742	0.999992	0.0776666	0.0437953
KEGG_PATHWAY	mmu05165	Human papillomavirus infection	143	1.88207	0.0328452	PATJ, MAML1, TNC, TNF, TBK1, CCND1, PPP2R1B, PPP2R1A, CREB3L1, CREB3L2, AKT1, PRKACA, ATP6V1E1, IFNAR2, PDGFRB, HES6, PRKCI, ATP6V1G1, WNT5B, TSC1, COL4A2, COL4A1, CCNE1, COL4A3, RAF1, ATP6V0D2, H2-D1, IFNAR1, LLGL2, NOTCH2, NOTCH3, NOTCH1, PXN, H2-M3, TCF7, UBR4, PIK3R2, PRKCZ, DVL1, ATP6V0A2, EIF4EBP1, ATP6V1H, ATP6V1C1, ATP6V0A1, FZD1, FZD3, JAG1, FZD5, FZD4, FZD9, FN1, FZD8, EIF2AK2, ISG15, P…	3334	359	9565	1.14278	0.999994	0.0793574	0.0447488
KEGG_PATHWAY	mmu00190	Oxidative phosphorylation	61	0.802843	0.0337494	COX7B, NDUFA13, NDUFA11, NDUFA12, COX4I2, TCIRG1, COX6A1, COX7C, MT-ND1, ATP6V1E1, COX8A, ATP6V1G1, NDUFC2, NDUFC1, SDHD, SDHA, COX6B2, SDHB, COX6B1, COX7A2L, NDUFS8, PPA1, NDUFS6, NDUFS5, NDUFS4, ATP6V0D2, ATP6V0E, NDUFB8, UQCRB, COX15, ATP5MC3, NDUFB1, COX7A2, UQCR10, COX5B, COX5A, COX7A1, UQCRH, ATP5MC1, ATP5F1A, ATP5F1B, ATP6V0A2, COX11, ATP6V1H, CYC1, NDUFV2, ATP6V1C1, ATP5MF, COX10, ATP6V0A…	3334	141	9565	1.24117	0.999996	0.0809052	0.0456216
KEGG_PATHWAY	mmu04350	TGF-beta signaling pathway	49	0.644907	0.0339352	NRROS, TFRC, AMHR2, LRRC32, TNF, PPP2R1B, PPP2R1A, HJV, MYC, SKP1, TGIF1, FST, EMP3, TGFBR1, DCN, TGFBR2, GREM2, TFDP1, RBL1, NCOR1, TFR2, HDAC2, HAMP2, INHCA, CHRD, THBS1, PPP2CA, PPP2CB, E2F4, SKIL, SMAD2, SMAD1, CDKN2B, TGFB1, TGFB3, BMP8B, INHBB, INHBA, INHBC, ACVR2B, SMAD5, ACVR2A, BMP4, ID1, RPS6KB2, ID3, NODAL, BMPR1A, FBN1	3334	110	9565	1.27798	0.999996	0.0809052	0.0456216
KEGG_PATHWAY	mmu05215	Prostate cancer	45	0.592261	0.035462	HSP90AB1, GSTP3, GSTP1, TCF7, PTEN, PDGFB, ARAF, PIK3CD, PDGFA, TGFA, PIK3R2, PLAT, PIK3CB, EGFR, CASP9, IKBKB, NRAS, CCND1, PDGFD, CREB3L1, CREB3L2, PDGFC, AKT1, E2F2, HRAS, PDGFRB, TCF7L2, HSP90AA1, TCF7L1, SRD5A2, EGF, PDPK1, IL1R2, IGF1, MMP9, MTOR, CREB3, AR, CCNE1, CDK2, CTNNB1, KRAS, RAF1, SOS1, ATF4	3334	100	9565	1.29102	0.999998	0.0835419	0.0471083
KEGG_PATHWAY	mmu04668	TNF signaling pathway	52	0.684391	0.0355053	CSF1, PIK3CD, CXCL1, PIK3CB, CXCL3, TNF, CXCL2, ICAM1, IKBKB, CASP7, CREB3L1, CREB3L2, AKT1, MAP3K8, DNM1L, RHBDF1, EDN1, RIPK3, TRAF2, MMP9, TNFRSF1A, CREB3, MMP14, FRMD8, IL1B, IRF1, ATF4, BIRC3, ATF6B, PIK3R2, NOD2, PTGS2, SOCS3, MAPK8, BAG4, CCL2, MAP2K7, MAP2K6, VCAM1, JAG1, LIF, IFI47, MAPK14, SELE, MAPK12, CYLD, CXCL10, ITCH, BCL3, FAS, TAB3, TAB2	3334	118	9565	1.26427	0.999998	0.0835419	0.0471083
KEGG_PATHWAY	mmu00600	Sphingolipid metabolism	27	0.355357	0.0380518	ASAH1, CERK, UGT8A, HEXB, HEXA, SGMS2, GBA2, NEU2, SMPD3, SMPD2, NEU3, GM2A, SPTLC2, SMPD1, KDSR, DEGS1L, ARSA, PSAPL1, SPHK2, SGPP2, GALC, ACER2, GLB1, ACER3, PLPP3, PLPP2, B4GALT5	3334	55	9565	1.40838	0.999999	0.0886692	0.0499996
KEGG_PATHWAY	mmu05168	Herpes simplex virus 1 infection	88	1.1582	0.038177	H2-T23, PILRB1, PILRB2, ITGB3, PIK3CD, PIK3CB, TNF, IKBKB, CASP9, PPP1CC, TBK1, H2-OB, AKT1, IKBKE, JAK1, IFNAR2, DAXX, APAF1, SYK, IFNGR1, IFNGR2, TAP1, TRAF2, TSC1, IRAK4, HCFC2, TNFRSF1A, HCFC1, TAPBP, IRF3, OAS2, IL1B, OAS3, SRSF2, TLR9, IRF7, SRSF3, SRSF6, IRF9, H2-D1, BIRC3, TLR2, IFNAR1, SRSF9, RNASEL, SRC, H2-DMA, H2-M3, SRSF1, PIK3R2, ZC3HAV1, CFP, H2-Q1, SOCS3, NXF1, H2-DMB1, EIF4EBP1, …	3334	213	9565	1.18528	0.999999	0.0886692	0.0499996
KEGG_PATHWAY	mmu00514	Other types of O-glycan biosynthesis	22	0.28955	0.04056	POMT2, GALNT7, GALNT11, GALNT6, ST6GAL1, POGLUT1, GALNT4, GALNT3, GALNT15, GALNT2, GALNT18, GALNT1, GXYLT1, B3GLCT, RFNG, LFNG, POFUT2, C1GALT1C1, POFUT1, EOGT, OGT, ST3GAL3	3334	43	9565	1.46782	1	0.0930039	0.0524438
KEGG_PATHWAY	mmu04975	Fat digestion and absorption	22	0.28955	0.04056	PNLIPRP1, SCARB1, ABCG8, PLA2G12A, ABCG5, SLC27A1, PLA2G12B, DGAT2, DGAT1, MOGAT2, MTTP, GOT2, APOA1, APOA4, ACAT1, FABP1, FABP2, CD36, APOB, PLPP3, PLPP2, SLC27A4	3334	43	9565	1.46782	1	0.0930039	0.0524438
KEGG_PATHWAY	mmu04540	Gap junction	39	0.513293	0.0450636	SRC, GNAI3, PDGFB, ITPR1, PDGFA, ITPR2, ADRB1, ADCY1, ADCY7, EGFR, ADCY5, GNAI2, TUBA1C, NRAS, TUBB6, TUBA1B, MAPK7, TUBB5, PDGFD, PDGFC, PRKACA, HRAS, PDGFRB, EGF, PRKCB, PRKCA, TUBB4B, TUBA4A, TJP1, PLCB3, TUBB2B, TUBB2A, CDK1, KRAS, RAF1, PLCB1, SOS1, PLCB2, TUBA8	3334	86	9565	1.30102	1	0.102677	0.0578982
KEGG_PATHWAY	mmu04120	Ubiquitin mediated proteolysis	65	0.855488	0.0480274	CBLC, KEAP1, UBE3B, PRPF19, CDC20, HERC3, CDC23, CDC26, CDC27, ELOB, BTRC, SKP1, PIAS4, FBXW8, FBXW11, SIAH1A, UBE2E2, UBE4A, UBE4B, MID1, DDB1, UBE2R2, ANAPC5, BIRC6, NHLRC1, ANAPC1, BIRC3, ANAPC16, UBA6, NEDD4L, KLHL13, RCHY1, UBE2J2, CBL, RHOBTB1, UBE2J1, RHOBTB2, ANAPC11, SOCS3, FZR1, UBB, UBE2F, UBE2H, UBE2C, HUWE1, UBE2G1, WWP2, UBE2G2, PML, CUL4A, KLHL9, UBE2W, ITCH, UBE2S, NEDD4, UBE2U, U…	3334	154	9565	1.21091	1	0.108158	0.0609891
KEGG_PATHWAY	mmu00240	Pyrimidine metabolism	27	0.355357	0.0480702	HDDC2, DPYS, NT5C2, NT5C3, NT5C, NT5E, ENPP1, TK2, UPP2, TK1, ENTPD1, RRM1, RRM2, ENTPD5, ENTPD6, CTPS2, NME4, CTPS1, UPB1, UCK2, UCK1, NME6, DPYD, NT5C1B, CMPK1, UMPS, DCTPP1	3334	56	9565	1.38323	1	0.108158	0.0609891
KEGG_PATHWAY	mmu04917	Prolactin signaling pathway	34	0.447486	0.0517915	SHC4, SHC2, GALT, SHC1, SRC, PIK3CD, SLC2A2, PIK3R2, PIK3CB, TNFRSF11A, FOXO3, SOCS2, SOCS3, NRAS, MAPK8, CCND1, AKT1, SOCS6, SOCS7, HRAS, SOCS4, STAT5A, STAT5B, STAT1, STAT3, MAPK14, ESR1, PRLR, MAPK12, GCK, IRF1, KRAS, RAF1, SOS1	3334	74	9565	1.31816	1	0.115807	0.0653024
KEGG_PATHWAY	mmu04520	Adherens junction	41	0.539616	0.0524902	ROCK2, SRC, TCF7, WAS, PTPRM, PTPRJ, IQGAP1, MYL12A, RASIP1, EGFR, RAP1B, CDC42, CDH5, CDH1, PDCD10, RAC2, RAC3, CTNNA2, ACP1, WASF2, FARP2, TCF7L2, PTPN1, TCF7L1, YES1, HEG1, ACTN1, LMO7, SORBS1, TGFBR1, TGFBR2, TJP1, CTNNB1, SNAI2, PTPN6, RADIL, MET, SSX2IP, MYL9, NECTIN2, NECTIN1	3334	92	9565	1.27854	1	0.116645	0.0657748
KEGG_PATHWAY	mmu04136	Autophagy - other	17	0.223743	0.0553918	ATG3, GABARAPL1, ATG9A, ATG10, PIK3R4, WIPI1, ATG13, MTOR, RPTOR, PPP2CA, PPP2CB, ATG16L1, ATG101, ULK2, PIK3C3, ATG7, ATG4D	3334	32	9565	1.52412	1	0.121476	0.0684987
KEGG_PATHWAY	mmu00512	Mucin type O-glycan biosynthesis	17	0.223743	0.0553918	GALNT7, GALNT11, GALNT6, GALNT4, GALNT3, GALNT15, GALNT2, GALNT18, GALNT1, GCNT1, C1GALT1C1, B3GNT3, GCNT4, ST6GALNAC4, ST3GAL1, ST3GAL2, B4GALT5	3334	32	9565	1.52412	1	0.121476	0.0684987
KEGG_PATHWAY	mmu05163	Human cytomegalovirus infection	102	1.34246	0.0557343	CALML4, TNF, TBK1, CCND1, CREB3L1, MYC, CREB3L2, AKT1, PRKACA, PRKCB, TAP1, PRKCA, TSC1, RAF1, H2-D1, ATF4, PXN, H2-M3, ITPR1, ITPR2, PIK3R2, PPP3R1, EIF4EBP1, MAP2K6, CCR1, GNG12, PTK2, NFATC4, CXCL12, RHEB, GNB2, GNB1, GNB4, CYCS, CALM3, CALM1, H2-Q10, H2-T23, ITGB3, PIK3CD, PIK3CB, IKBKB, CASP9, AKAP13, GNGT2, RAC2, RAC3, ITGAV, CCR5, HRAS, JAK1, ARHGEF11, ARHGEF12, TRAF2, TAPBP, TNFRSF1A, CRE…	3334	254	9565	1.15209	1	0.121476	0.0684987
KEGG_PATHWAY	mmu04061	Viral protein interaction with cytokine and cytokine receptor	42	0.552777	0.056285	CX3CR1, CSF1R, CXCL9, CSF1, IL20RB, CXCR4, CXCL1, CXCL3, CXCL13, IL2RG, CXCL2, TNF, CXCL14, CCL9, IL18RAP, CCL7, CCL6, CCL4, CXCR2, CCL27A, CCL3, TNFSF10, CCL2, TNFRSF14, CCR7, CCR5, CCR10, CCR2, CCL25, CCR1, CCL24, IL10RB, IL10RA, IL34, TNFRSF10B, PPBP, TNFRSF1A, IL22RA1, CXCL10, CXCL12, IL2RA, PF4	3334	95	9565	1.26837	1	0.121476	0.0684987
KEGG_PATHWAY	mmu05146	Amoebiasis	47	0.618584	0.0565249	RAB5B, ITGAM, LAMC3, LAMA3, ITGB2, PIK3CD, HSPB1, PIK3R2, CXCL1, PIK3CB, ADCY1, LAMC1, CXCL3, C8B, CXCL2, C8A, TNF, CD1D1, C9, CD14, PRKACA, ARG2, TGFB1, LAMB3, TGFB3, PRKCB, ACTN1, IL1R2, FN1, SERPINB9, PRKCA, PTK2, COL1A1, COL3A1, ITGB2L, PLCB3, COL1A2, COL4A2, SERPINB6A, COL4A1, IL1B, COL4A3, PLCB1, RAB7B, TLR4, PLCB2, TLR2	3334	108	9565	1.24851	1	0.121476	0.0684987
KEGG_PATHWAY	mmu05226	Gastric cancer	63	0.829166	0.0566886	ARAF, PIK3CD, PIK3CB, FGF1, FRAT1, FRAT2, CCND1, FGF9, CDH1, MYC, AKT1, HRAS, WNT5B, WNT9B, GAB1, AXIN1, TGFBR1, TGFBR2, CCNE1, SOS1, RAF1, CDH17, MET, SHC4, SHC2, SHC1, TCF7, LRP5, PIK3R2, EGFR, NRAS, RXRA, DVL1, E2F2, CTNNA2, BAK1, ABCB1A, FGF23, FGF22, FGF21, FZD1, SMAD2, TCF7L2, FZD3, CDKN2B, TCF7L1, TGFB1, FZD5, GADD45B, JUP, FZD4, TGFB3, EGF, FZD9, WNT7A, FZD8, MLH1, MTOR, CDK2, RPS6KB2, CT…	3334	150	9565	1.20495	1	0.121476	0.0684987
KEGG_PATHWAY	mmu04390	Hippo signaling pathway	66	0.86865	0.0571597	YWHAE, PATJ, WWC1, ITGB2, SERPINE1, FGF1, LIMD1, BBC3, AMOT, PPP1CC, RASSF1, CCND1, PPP2R1B, CDH1, PPP2R1A, MYC, BTRC, TEAD1, YWHAG, YWHAH, PRKCI, WNT5B, FBXW11, WNT9B, AXIN1, TGFBR1, TGFBR2, LATS1, AJUBA, BIRC3, LLGL2, TCF7, PRKCZ, STK3, PPP2CA, PPP2CB, PARD6B, PARD6A, DVL1, CTNNA2, TRP53BP2, FZD1, SMAD2, TCF7L2, SMAD1, FZD3, TCF7L1, TGFB1, FZD5, FZD4, TGFB3, FZD9, BMP8B, WNT7A, FZD8, MOB1B, BMP…	3334	158	9565	1.19841	1	0.12176	0.0686593
KEGG_PATHWAY	mmu05170	Human immunodeficiency virus 1 infection	97	1.27665	0.0583348	CALML4, TNF, TBK1, CFL1, CHEK1, AP1S2, AKT1, AP1S1, BTRC, SKP1, PRKCB, FBXW11, AP1B1, TAP1, PRKCA, CDC25C, CCNB1-PS, RAF1, H2-D1, TRIM12C, PXN, H2-M3, ITPR1, ITPR2, PIK3R2, CCNB2, PPP3R1, CCNB1, PLCG2, PLCG1, MAP2K7, MAP2K6, GNG12, PTK2, NFATC4, BST2, GNB2, GNB1, GNB4, CDK1, CYCS, CALM3, TAB2, CALM1, H2-Q10, MYD88, ATR, BCL2L1, H2-T23, PIK3CD, PIK3CB, IKBKB, CASP9, GNGT2, AP1G1, RAC2, RAC3, ELOB,…	3334	241	9565	1.15471	1	0.123533	0.0696586
KEGG_PATHWAY	mmu02010	ABC transporters	25	0.329034	0.0601503	ABCD4, ABCD2, ABCB6, ABCB4, ABCB9, ABCB11, ABCC12, ABCB1A, ABCC3, ABCG8, ABCA2, ABCG5, ABCC1, ABCC2, ABCA8A, ABCA5, ABCA8B, ABCA6, ABCA3, ABCC6, TAP1, ABCA7, ABCG3, CFTR, ABCG1	3334	52	9565	1.37929	1	0.126632	0.0714065
KEGG_PATHWAY	mmu05167	Kaposi sarcoma-associated herpesvirus infection	90	1.18452	0.0634144	CD86, H2-T23, PIK3CD, CXCL1, PIK3CB, CALML4, CXCL3, CXCL2, PIK3CG, ICAM1, IKBKB, CASP9, PREX1, ZFP36, MAP1LC3B, TBK1, MAP1LC3A, GNGT2, CCND1, MYC, AKT1, CCR5, IKBKE, HRAS, JAK1, IFNAR2, ATG3, SYK, IFNGR1, TRAF2, ATG14, TNFRSF1A, HCK, CD200R1, IRF3, IRF7, PIK3C3, RAF1, IRF9, H2-D1, IFNAR1, SRC, H2-M3, TCF7, PDGFB, ITPR1, ITPR2, PIK3R2, PTGS2, H2-Q1, PIK3R5, NRAS, MAPK8, PPP3R1, GNG2, UBB, GNG7, PL…	3334	223	9565	1.15786	1	0.132728	0.0748438
KEGG_PATHWAY	mmu04640	Hematopoietic cell lineage	41	0.539616	0.0725719	CSF1R, ITGAM, CSF3R, TFRC, CSF1, FLT3, H2-DMA, ITGB3, TNF, CSF2RA, CD1D1, CD59A, THPO, ANPEP, H2-DMB1, H2-OB, CD38, CD37, CD36, CD14, CD33, IL11RA1, H2-EB2, H2-EB1, ITGA4, MME, ITGA2, IL1R2, ITGA1, DNTT, H2-AA, FCGR1, IL1A, CR1L, IL1B, IL2RA, IL3RA, CD9, CD22, CD44, H2-AB1	3334	94	9565	1.25134	1	0.151017	0.0851566
KEGG_PATHWAY	mmu04630	JAK-STAT signaling pathway	70	0.921295	0.0754943	CSF3R, FHL1, PIK3CD, PIK3CB, IL27RA, GHR, CCND1, MYC, AOX3, PIM1, LEPR, AKT1, AOX1, JAK3, HRAS, IL13RA1, JAK1, PDGFRB, IFNAR2, PIAS4, IFNGR1, IFNGR2, LIFR, OSMR, PRLR, CSF2RB2, IL23A, IL3RA, SOS1, RAF1, IRF9, IFNAR1, PDGFB, PDGFA, IL20RB, PIK3R2, CSF2RB, IL2RG, CSF2RA, EGFR, SOCS2, SOCS3, THPO, IL21R, STAT6, SOCS6, SOCS7, IL11RA1, SOCS4, MCL1, STAT5A, STAT5B, TSLP, IL10RB, EGF, STAT1, IL10RA, STA…	3334	171	9565	1.17441	1	0.156195	0.0880766
KEGG_PATHWAY	mmu05164	Influenza A	71	0.934456	0.0782514	CIITA, NXT1, PIK3CD, ADAR, PIK3CB, TNF, ICAM1, IKBKB, CASP9, TBK1, KPNA6, TNFSF10, H2-OB, CASP1, AKT1, TRIM25, TPSAB1, IKBKE, JAK1, IFNAR2, APAF1, PRKCB, IFNGR1, IFNGR2, PRKCA, IRAK4, TNFRSF1A, IL1A, IRF3, OAS2, IL1B, OAS3, IRF7, VDAC1, TLR7, RAF1, TLR4, IRF9, IFNAR1, RNASEL, H2-DMA, TMPRSS4, PIK3R2, PLG, SOCS3, NXF1, H2-DMB1, CCL2, NLRP3, BAK1, RAE1, H2-EB2, IL33, FDPS, H2-EB1, STAT1, MX2, TRIM8…	3334	174	9565	1.17065	1	0.160974	0.0907717
KEGG_PATHWAY	mmu04928	Parathyroid hormone synthesis, secretion and action	49	0.644907	0.0837638	ARAF, ARRB2, AKAP13, MMP24, CREB3L1, CREB3L2, PDE4B, PDE4A, PRKACA, MEF2A, ARHGEF11, SLC34A2, CASR, PRKCB, PDE4D, PRKCA, OXSR1, RUNX2, CREB3, MMP14, PLCB3, MMP13, MMP15, SGK1, RAF1, PLCB1, PLCB2, ATF4, HBEGF, ATF6B, STK39, ITPR1, LRP5, GNAI3, ITPR2, ADCY1, ADCY7, EGFR, ADCY5, GNAI2, GNA13, RXRA, FGF23, MEF2D, SLC12A3, NHERF1, NR4A2, MAFB, WNK2	3334	116	9565	1.21187	1	0.171335	0.0966139
KEGG_PATHWAY	mmu05161	Hepatitis B	67	0.881811	0.0846632	ARAF, PIK3CD, PIK3CB, TNF, IKBKB, CASP9, TBK1, CREB3L1, MYC, CREB3L2, AKT1, IKBKE, JAK3, HRAS, JAK1, TICAM2, APAF1, PRKCB, PRKCA, IRAK4, HSPG2, MMP9, TGFBR1, TGFBR2, DDB1, CCNA2, CREB3, IRF3, CCNE1, VDAC3, IRF7, SOS1, RAF1, TLR4, ATF4, TLR2, IFNAR1, ATF6B, SRC, PIK3R2, NRAS, MAPK8, E2F2, PTK2B, STAT6, MAP2K7, MAP2K6, STAT5A, STAT5B, EGR2, TGFB1, EGR3, SLC10A1, TGFB3, STAT1, STAT2, STAT3, MAPK14, …	3334	164	9565	1.17206	1	0.171825	0.0968905
KEGG_PATHWAY	mmu00061	Fatty acid biosynthesis	11	0.144775	0.0849581	ACSL1, FASN, OXSM, ACSL5, HTD2, ACACB, ACSF3, HSD17B8, MCAT, ACACA, CBR4	3334	19	9565	1.66096	1	0.171825	0.0968905
KEGG_PATHWAY	mmu05133	Pertussis	34	0.447486	0.0880456	C1QB, C4BP, C1QA, ITGAM, ITGB2, GNAI3, NOD1, CALML4, TNF, GNAI2, C4B, CASP7, MAPK8, CFL1, CASP1, NLRP3, CD14, C1RA, TICAM2, IRAK4, MAPK14, MAPK12, IL1A, ITGB2L, IRF3, IL23A, IRF1, IL1B, IRF8, CALM3, CALM1, TLR4, MYD88, C1QC	3334	77	9565	1.2668	1	0.177075	0.0998506
KEGG_PATHWAY	mmu00330	Arginine and proline metabolism	25	0.329034	0.0913904	GOT1L1, OAT, MAOB, ODC1, SAT2, SAT1, CNDP1, ALDH1B1, NOS1, CKB, PRODH, GAMT, ARG2, GOT1, SMOX, GOT2, HOGA1, PRODH2, AGMAT, ALDH3A2, ALDH4A1, ALDH18A1, LAP3, ALDH7A1, ALDH9A1	3334	54	9565	1.32821	1	0.182781	0.103068
KEGG_PATHWAY	mmu01522	Endocrine resistance	40	0.526454	0.0924988	NOTCH2, SHC4, NOTCH3, SHC2, NOTCH1, SHC1, SRC, ARAF, PIK3CD, PIK3R2, PIK3CB, ADCY1, ABCB11, DLL1, ADCY7, EGFR, ADCY5, NRAS, MAPK8, CCND1, AKT1, E2F2, PRKACA, HRAS, JAG1, CDKN2C, IGF1, MAPK14, ESR1, MMP9, PTK2, MTOR, MAPK12, NCOR1, RPS6KB2, BAX, KRAS, RAF1, SOS1, HBEGF	3334	93	9565	1.23395	1	0.183975	0.103742
KEGG_PATHWAY	mmu03266	Virion - Herpesvirus	7	0.0921295	0.0930101	PILRB1, PILRB2, ITGB3, TNFRSF14, PILRA, NECTIN2, NECTIN1	3334	10	9565	2.00825	1	0.183976	0.103742
KEGG_PATHWAY	mmu04137	Mitophagy - animal	43	0.565938	0.0938813	RAB5B, VCP, TOMM40, SRC, AMBRA1, FOXO3, TOMM20, RABGEF1, NRAS, MAP1LC3B, MAPK8, TBK1, SAMM50, MAP1LC3A, RRAS, UBB, FUNDC1, TBC1D17, HRAS, TBC1D15, MARCHF5, BNIP3L, GABARAPL1, MTX2, MTX3, BNIP3, AMFR, ATG9A, HUWE1, SIAH1A, EIF2AK3, TFEB, MUL1, TRAF2, MITF, TOMM40L, MRAS, TAX1BP1, KRAS, ULK1, RAB7B, ATF4, BCL2L1	3334	101	9565	1.22142	1	0.184685	0.104142
KEGG_PATHWAY	mmu01523	Antifolate resistance	15	0.19742	0.0943951	ABCC3, ABCC1, SLC46A1, ABCC2, SHMT2, MTHFR, TNF, IKBKB, ATIC, IL1B, ALOX12E, FPGS, FOLR2, GART, SLC19A1	3334	29	9565	1.48393	1	0.184686	0.104142

## Sheet: GSD Ib vs Control
KEGG pathway alterations in GSD Ib vs Control
Category	ID	Term	Count	%	PValue	Genes	List Total	Pop Hits	Pop Total	Fold Enrichment	Bonferroni	Benjamini	FDR
KEGG_PATHWAY	mmu01100	Metabolic pathways	798	11.5019	5.04097e-52	PGAP1, PGAP2, EHMT2, MT-ND2, MT-ND3, MT-ND1, TDO2, SCP2, LRAT, MLYCD, XYLB, GSTK1, SDS, DHDH, UPB1, MTHFD1, MTHFD2, ETHE1, AMY1, MPPE1, CYP2E1, IDO2, HPD, HACD1, MTMR3, SHMT2, PLA2G6, HACD3, MTMR4, PLA2G7, MTMR6, MTMR7, HACD4, CYP2B9, HSD11B1, RDH11, AFMID, PIP5K1A, HAO1, PIP5K1C, RDH13, GSTM4, B3GALNT2, B3GALNT1, GSTM1, PMM1, CS, UCK2, BHMT, UCK1, B4GAT1, PRXL2B, FASN, GSTM7, GSTM6, PIGS, PIGU, …	3071	1650	9565	1.50634	1.81475e-49	1.81475e-49	1.05356e-49
KEGG_PATHWAY	mmu01240	Biosynthesis of cofactors	96	1.38368	1.59697e-14	UGT1A10, VKORC1L1, ALAS2, ALAS1, UGT2B1, PANK1, MPI, QPRT, CPOX, NADSYN1, GPHN, PPCDC, ALAD, GMPPB, NADK2, SPR, TDO2, UROD, FLAD1, KYNU, NAPRT, FPGS, GMPPA, UGT2A3, GUSB, EARS2, ADSL, UGT1A1, OXSM, CAD, AKR1A1, CTPS2, NME4, MAT1A, UGT1A6A, COASY, UGT1A6B, ALDH3A2, UGDH, PHOSPHO2, NME6, MTHFD1, MTHFD2, HMBS, MTHFD2L, RGN, CMPK1, UGT2B5, CMPK2, IDO2, UMPS, MOCS1, HPD, BCAT2, LIPT2, PDXK, FECH, SHMT…	3071	153	9565	1.95427	5.7554e-12	2.87455e-12	1.66884e-12
KEGG_PATHWAY	mmu00983	Drug metabolism - other enzymes	59	0.850389	5.3609e-09	UGT1A10, UGT2B1, DPYS, CES2C, CES2E, CES2G, UGT2A3, TK2, UPP2, TK1, GUSB, UGT1A1, NME4, UGT1A6A, UPB1, UGT1A6B, NME6, DPYD, CMPK1, UGT2B5, CYP2E1, UMPS, GSTP3, GSTP2, GSTP1, MGST1, GSTT3, GMPS, GSTT2, GSTT1, TYMP, GSTA13, UGT1A9, UGT1A8, XDH, GSTM4, RRM1, UGT2B34, GSTM1, RRM2, UGT2B36, UGT2B35, UCK2, CES1B, CES1C, UCK1, GSTA4, NAT1, CES1D, GSTA3, CES1E, IMPDH1, GSTA2, CES1F, IMPDH2, GSTA1, CES1G,…	3071	95	9565	1.93434	1.92992e-06	6.43308e-07	3.73476e-07
KEGG_PATHWAY	mmu04142	Lysosome	77	1.10983	7.19519e-09	HEXB, CTSZ, HEXA, CLTB, GBA1, NAGPA, LITAF, CTSS, LAPTM4B, CTSO, LAPTM4A, NAGLU, GM2A, HYAL1, CTSL, AP1G1, HYAL2, SMPD1, LAMP2, CTSJ, AP1S2, IDS, AP1S1, ACP2, AP3S1, CTSF, AP1S3, GUSB, CTSE, CTSD, CTSC, CTSB, HGSNAT, ARSA, ATP6AP1, GAA, SLC11A1, AP1B1, PLA2G15, NPC1, NCOA7, ATP6V0D2, CD63, ASAH1, IDUA, ABCB9, GNS, GGA2, AP3M1, PSAP, NEU1, ATP6V0A2, SLC17A5, ATP6V1H, ARSG, ATP6V0A1, CTSA, ABCA2, C…	3071	136	9565	1.76342	2.59026e-06	6.47567e-07	3.75949e-07
KEGG_PATHWAY	mmu04666	Fc gamma R-mediated phagocytosis	57	0.821562	3.39204e-08	NCF1, ARPC1B, ARPC1A, INPPL1, PIK3CD, PIK3CB, AKT3, RAC2, AKT1, ACTR3, VAV3, ACTR2, MAP2K1, SYK, SPHK2, PRKCB, PRKCE, PRKCD, PLA2G4A, PRKCA, GAB2, VAV1, VAV2, FCGR1, HCK, FCGR3, PIK3CA, BIN1, FCGR4, RAF1, PLPP3, CRK, ARF6, WAS, ASAP1, PIK3R2, PLA2G6, PLD1, PLD2, CDC42, INPP5D, PLCG2, PIP5K1A, PIP5K1C, PLCG1, VASP, MARCKSL1, MYO10, LIMK2, LIMK1, ARPC5, MARCKS, PTPRC, ARPC2, ARPC3, RPS6KB2, FCGR2B	3071	94	9565	1.88865	1.22113e-05	2.44227e-06	1.41787e-06
KEGG_PATHWAY	mmu01200	Carbon metabolism	68	0.98011	1.37447e-07	GPT, ENO1, HK2, HK1, GPI1, GCSH, HK3, MCEE, ME1, MMUT, DLAT, IDH3A, SDS, TPI1, GPT2, PGAM1, AMT, TALDO1, SDHD, SDHA, PGD, SDHB, FH1, PKM, PCCA, ACOX1, G6PDX, CAT, PCCB, PGP, RGN, SUCLG2, ALDOC, ALDOB, ALDOA, AGXT, TKT, FBP1, GAPDH, FBP2, ECHS1, H6PD, PCX, SHMT2, RPE, PDHB, ACAT3, TKFC, ESD, PGK1, HAO1, PRPS1L3, PDHA1, PKLR, GOT1, MDH2, IDH1, GLYCTK, IDH2, GCK, CS, RPIA, GLUD1, ALDH6A1, PFKL, PSAT…	3071	122	9565	1.73602	4.94796e-05	8.24681e-06	4.78773e-06
KEGG_PATHWAY	mmu04152	AMPK signaling pathway	69	0.994523	4.01788e-07	CRTC2, CAB39L, PIK3CD, PRKAG2, PIK3CB, SLC2A4, ELAVL1, PRKAG3, GYS2, LIPE, STK11, PPP2R1B, PPP2R5E, HNF4A, CREB3L1, CREB3L2, AKT3, LEPR, AKT1, SCD3, SCD1, CD36, MLYCD, PRKAB2, CPT1A, PDPK1, STRADB, PPP2R5B, TSC1, PPP2R5C, PRKAB1, SIRT1, CCNA2, CREB3, PIK3CA, AKT1S1, ULK1, FBP1, FBP2, PFKFB2, PFKFB1, PFKFB4, PFKFB3, PRKAA2, CAB39, PIK3R2, HMGCR, FOXO3, ACACB, ADIPOR2, ACACA, CAMKK2, PPP2CA, PPP2R3…	3071	127	9565	1.6922	0.000144633	2.06634e-05	1.19963e-05
KEGG_PATHWAY	mmu04610	Complement and coagulation cascades	54	0.778322	9.20558e-07	ITGAM, SERPINE2, ITGB2, SERPINE1, F13A1, C8B, C8A, SERPINA1A, C4B, THBD, SERPINA1B, SERPINA1C, SERPINA1D, ITGAX, BDKRB2, C3AR1, VSIG4, MBL1, MBL2, FGA, VWF, SERPINF2, F2R, FGG, PLAUR, SERPINA1E, F2, F3, PROCR, F7, F8, CFD, C1QB, C4BP, C1QA, CPB2, CFH, SERPINC1, C5AR1, PLG, TFPI, KNG1, C3, C6, CD55, C1RA, SERPIND1, F11, PROC, CFHR2, CFHR1, CR1L, KLKB1, C1QC	3071	94	9565	1.78925	0.000331346	3.73713e-05	2.16961e-05
KEGG_PATHWAY	mmu04062	Chemokine signaling pathway	95	1.36927	9.34282e-07	GSK3B, CXCL9, NCF1, PIK3CD, CXCL1, ARRB1, PIK3CB, ARRB2, CXCL2, PIK3CG, CXCL16, IKBKB, PREX1, GNGT2, AKT3, RAC2, CCL27A, AKT1, RAC3, CCL27B, PRKACA, CCR5, JAK3, HRAS, CCR2, VAV3, MAP2K1, PRKCB, PRKCD, VAV1, VAV2, FGR, HCK, PLCB3, PLCB4, PIK3CA, ELMO1, SOS1, RAF1, DOCK2, PLCB1, CRK, PLCB2, SHC4, CX3CR1, SHC2, ROCK2, SRC, SHC1, PXN, ADCY4, GNAI3, WAS, CXCR4, PIK3R2, ADCY1, FOXO3, ADCY7, ADCY5, PIK3…	3071	193	9565	1.5331	0.000336285	3.73713e-05	2.16961e-05
KEGG_PATHWAY	mmu05132	Salmonella infection	118	1.70078	1.07366e-06	FHOD1, GCC2, TUBB6, TUBB5, KIF5B, KIF5A, AKT3, TNFSF10, AKT1, KPNA4, KPNA3, KPNA1, SKP1, VPS18, MAP2K1, VPS33A, NAIP2, DYNC1LI1, NAIP5, NAIP6, ELMO1, ELMO2, PFN4, RAF1, MYL9, NAIP1, ARL8A, ARL8B, PFN2, ARHGEF26, TCF7, MYL12A, KLC2, MYO6, NLRP3, NCKAP1L, CD14, MAP2K7, MAP2K6, S100A10, ARPC5, PTPRC, ARPC2, ARPC3, CYCS, TAB3, PLEKHM2, TAB2, DYNLRB1, MYD88, TUBA8, ARF1, ARF2, ARPC1B, ARPC1A, PIK3CD, …	3071	252	9565	1.45843	0.000386441	3.86516e-05	2.24394e-05
KEGG_PATHWAY	mmu04910	Insulin signaling pathway	73	1.05218	1.4082e-06	GSK3B, PYGB, ARAF, INPPL1, PIK3CD, PRKAG2, PYGL, PIK3CB, SLC2A4, HK2, PTPRF, PRKAG3, HK1, IKBKB, GYS2, HK3, PPP1CC, LIPE, AKT3, FLOT1, AKT1, FLOT2, PRKACA, HRAS, MAP2K1, PRKAB2, PRKCI, PDPK1, TSC1, PRKAB1, PHKA2, PIK3CA, PRKAR1A, PPP1R3B, RAPGEF1, SOS1, RAF1, EIF4E2, CRK, FBP1, RHOQ, FBP2, SHC4, SHC2, PRKAA2, SHC1, PIK3R2, CBL, ACACB, ACACA, SOCS2, NRAS, INPP5A, MKNK1, MKNK2, PHKG2, PCK1, PPARGC1…	3071	140	9565	1.62405	0.000506825	4.60866e-05	2.67558e-05
KEGG_PATHWAY	mmu05204	Chemical carcinogenesis - DNA adducts	51	0.735082	3.34381e-06	UGT1A10, UGT2B1, CYP3A11, CYP3A13, CYP3A59, CYP2C37, HPGDS, SULT2A8, UGT2A3, SULT2A7, CYP2C70, GSTK1, UGT1A1, CYP3A44, UGT1A6A, UGT1A6B, UGT2B5, CYP2E1, GSTP3, GSTP2, GSTP1, MGST1, GSTT3, GSTT2, GSTT1, PTGS2, SULT1A1, HSD11B1, CYP2C54, CYP2C50, GSTA13, UGT1A9, UGT1A8, GSTM4, UGT2B34, GSTM1, UGT2B36, UGT2B35, EPHX1, CYP3A25, CYP2C29, CYP2C68, CYP2C23, GSTA4, NAT1, GSTA3, GSTA2, GSTA1, CYP1A2, GSTM…	3071	90	9565	1.76495	0.00120305	0.000100314	5.82379e-05
KEGG_PATHWAY	mmu04072	Phospholipase D signaling pathway	75	1.081	5.40729e-06	ARF1, ARF2, DGKA, PIK3CD, PIK3CB, PIK3CG, AKT3, AKT1, HRAS, PDGFRB, MAP2K1, FCER1G, SYK, SPHK2, F2R, PLA2G4A, TSC1, PRKCA, GAB2, AVPR1A, F2, DGKZ, AGTR1A, PLCB3, PLCB4, PIK3CA, DGKQ, KIT, SOS1, RAF1, PLPP3, PLCB1, PLCB2, RAPGEF4, ARF6, DGKH, SHC4, SHC2, RALA, RALB, SHC1, PDGFB, ADCY4, LPAR2, PIK3R2, LPAR3, ADCY1, AGPAT1, PLD1, ADCY7, AGPAT3, EGFR, ADCY5, PIK3R5, PLD2, GNA13, CYTH3, NRAS, CYTH4, G…	3071	149	9565	1.56776	0.00194473	0.00014974	8.69325e-05
KEGG_PATHWAY	mmu04810	Regulation of actin cytoskeleton	108	1.55664	7.25693e-06	CHRM1, ARAF, FGF1, ARHGAP35, MYLK, PPP1CC, FGF9, AKT3, PIP4K2A, AKT1, PDGFRB, MAP2K1, ACTN1, F2R, SPATA13, PFN4, RAF1, MYL9, PFN2, PXN, PDGFB, LPAR2, PIK3R2, IQGAP1, IQGAP3, KNG1, MYL12A, SLC9A1, C6, PDGFC, MYH14, PIP5K1A, NCKAP1L, PIP5K1C, MYH10, FGF23, FGF21, FN1, MSN, ARPC5, GNG12, CYRIB, CYRIA, DIAPH1, DIAPH2, CXCL12, DIAPH3, RGCC, ARPC2, ARPC3, FGFR4, ITGAM, ITGB5, ITGB3, ARPC1B, ITGB2, ARPC…	3071	234	9565	1.43752	0.0026091	0.000180829	0.000104981
KEGG_PATHWAY	mmu00860	Porphyrin metabolism	31	0.446815	7.53455e-06	UGT1A10, ALAS2, ALAS1, FECH, UGT2B1, COX15, CPOX, HCCS, ALAD, UROD, FTH1, HMOX1, UGT2A3, UGT1A9, GUSB, UGT1A8, EARS2, COX10, UGT2B34, UGT1A1, UGT2B36, MMAB, UGT2B35, UROS, CP, UGT1A6A, UGT1A6B, EPRS1, HMBS, UGT2B5, BLVRB	3071	47	9565	2.05432	0.00270877	0.000180829	0.000104981
KEGG_PATHWAY	mmu05017	Spinocerebellar ataxia	71	1.02335	9.7862e-06	RYR1, GTF2B, KCNC3, PIK3CD, PIK3CB, VLDLR, PSMD9, PSMD4, PSMD2, PSMD3, AKT3, AKT1, PSMD1, TBP, PRKCB, TWNK, WIPI1, PRKCA, ATG14, ATG13, PSMA5, ERN1, PSMA3, PLCB3, PSMA4, PLCB4, PIK3CA, PSMA1, PSMA2, PPIF, ULK2, VDAC2, PIK3C3, VDAC1, ULK1, PLCB1, PLCB2, PSMD12, PSMD11, PSMD14, PIK3R4, ITPR1, ITPR2, PIK3R2, PSMA7, ATXN3, ATXN2, PSMB4, ATXN1, PSMB2, ATG101, PSMB3, PSMB1, ATXN1L, NRBF2, SPTBN2, ADRM1…	3071	141	9565	1.56836	0.00351685	0.000210628	0.000122281
KEGG_PATHWAY	mmu00670	One carbon pool by folate	26	0.374748	9.94634e-06	DMGDH, ALDH1L1, AHCYL2, AHCY, SHMT2, FTCD, GCSH, ATIC, MAT2A, CBS, MTHFSL, BHMT2, AMT, MTHFR, MAT1A, GNMT, BHMT, MTHFD1, MTHFD2, CTH, CHDH, MTHFD2L, SARDH, AHCYL, ALDH7A1, GART	3071	37	9565	2.18865	0.0035743	0.000210628	0.000122281
KEGG_PATHWAY	mmu00562	Inositol phosphate metabolism	42	0.605362	1.11637e-05	PI4K2B, ISYNA1, MTMR3, MTMR14, PTEN, INPPL1, PIK3CD, PIK3C2G, PIK3CB, PIK3C2A, MTMR4, PIK3CG, MTMR6, MTM1, MTMR7, PIK3C2B, INPP5A, IMPA1, IMPA2, INPP5D, PLCG2, PLCE1, PIP4K2A, PIP5K1A, PIP5K1C, PLCG1, TPI1, IPMK, FIG4, INPP4A, MINPP1, ALDH6A1, PIKFYVE, PLCB3, PLCB4, PIK3CA, PI4KA, PIK3C3, PLCH2, PLCB1, PLCB2, PI4K2A	3071	72	9565	1.81686	0.0040109	0.000223275	0.000129623
KEGG_PATHWAY	mmu04931	Insulin resistance	58	0.835976	1.28374e-05	GSK3B, PYGB, SLC27A1, CRTC2, PTEN, SLC2A1, PIK3CD, SLC2A2, PRKAG2, PYGL, PIK3CB, SLC2A4, PTPRF, PRKAG3, IKBKB, GYS2, RPS6KA3, PPP1CC, RPS6KA2, CREB3L1, CREB3L2, RPS6KA1, AKT3, AKT1, CD36, PRKAB2, CPT1A, PDPK1, PRKCB, PRKCE, PRKCD, PRKAB1, TNFRSF1A, CREB3, PIK3CA, PPP1R3B, PRKCQ, SLC27A2, SLC27A5, SLC27A4, PRKAA2, PIK3R2, ACACB, PTPA, PCK1, PPARGC1A, PTPN1, GFPT2, GFPT1, OGA, NR1H3, PTPN11, G6PC1,…	3071	110	9565	1.64225	0.00461082	0.000243234	0.000141211
KEGG_PATHWAY	mmu04976	Bile secretion	54	0.778322	1.60954e-05	SCARB1, UGT1A10, UGT2B1, AQP8, AQP9, SLC2A1, AQP4, SLC4A4, AQP1, SULT2A8, UGT2A3, SULT2A7, PRKACA, ABCC3, ABCG8, ABCG5, ABCC2, UGT1A1, ATP1B1, SLC51B, UGT1A6A, UGT1A6B, UGT2B5, SLC27A5, ABCB4, ADCY4, ATP1A3, ADCY1, ATP1A1, HMGCR, ABCB11, ACNAT2, CYP7A1, ADCY7, ADCY5, SLC9A1, RXRA, SLCO1B2, KCNN2, UGT1A9, ABCB1A, UGT1A8, LDLR, CAR2, UGT2B34, UGT2B36, SLC10A1, UGT2B35, SLC10A2, EPHX1, NR0B2, NCEH1,…	3071	101	9565	1.66524	0.00577764	0.000289718	0.000168197
KEGG_PATHWAY	mmu04146	Peroxisome	48	0.691842	1.78075e-05	ABCD4, PECR, ABCD2, MVK, PEX11A, MPV17L, ECI2, ECI3, HSD17B4, ACAA1A, ACNAT2, DDO, SCP2, NUDT19, HAO1, HACL1, MLYCD, DECR2, XDH, NUDT12, PEX16, GSTK1, PHYH, ACSL1, EPHX2, IDH1, ECH1, IDH2, ACSL5, PIPOX, ACSL4, SOD2, PEX12, PEX14, DHRS4, GNPAT, NUDT7, AMACR, SLC25A17, ACOX2, ACOX1, EHHADH, CAT, PXMP2, AGXT, SLC27A2, CRAT, PAOX	3071	87	9565	1.71841	0.00639024	0.000305271	0.000177227
KEGG_PATHWAY	mmu00260	Glycine, serine and threonine metabolism	27	0.389161	1.90598e-05	DMGDH, ALAS2, ALAS1, MAOB, SHMT2, GCSH, SRR, CBS, AOC3, SDS, THA1, AOC2, AGXT2, PGAM1, GLYCTK, AMT, PIPOX, GCAT, GNMT, GRHPR, BHMT, PSAT1, CTH, CHDH, SARDH, AGXT, ALDH7A1	3071	40	9565	2.10237	0.00683811	0.000311888	0.000181068
KEGG_PATHWAY	mmu01212	Fatty acid metabolism	37	0.533295	2.11694e-05	HACD1, ECHS1, TECR, HSD17B4, ACAA1A, HSD17B12, HACD3, ACAT3, ACACA, HACD4, FADS2, CPT2, SCP2, SCD3, SCD1, ACADM, HTD2, CBR4, FADS1, ELOVL1, CPT1A, ELOVL5, ACSL1, OXSM, ELOVL2, ELOVL3, ACSL5, ELOVL6, ACSL4, ELOVL7, ACADSB, MCAT, HADHB, ACOX1, FASN, EHHADH, PPT2	3071	62	9565	1.85873	0.00759209	0.000317416	0.000184278
KEGG_PATHWAY	mmu00040	Pentose and glucuronate interconversions	25	0.360334	2.1242e-05	UGT1A10, UGT2B1, RPE, AKR1B8, AKR1B7, UGP2, FGGY, UGT2A3, UGT1A9, GUSB, UGT1A8, XYLB, UGT2B34, UGT1A1, UGT2B36, UGT2B35, DCXR, DHDH, AKR1A1, UGT1A6A, UGT1A6B, UGDH, AKR1B10, UGT2B5, CRYL1	3071	36	9565	2.16293	0.00761805	0.000317416	0.000184278
KEGG_PATHWAY	mmu01040	Biosynthesis of unsaturated fatty acids	24	0.345921	2.20428e-05	ELOVL1, HACD1, ACOT7, ELOVL5, ELOVL2, TECR, ELOVL3, HSD17B4, ELOVL6, ACAA1A, HSD17B12, ELOVL7, ACNAT2, HACD3, HACD4, FADS2, SCP2, ACOX1, ACOT2, SCD3, ACOT1, SCD1, FADS1, ACOT4	3071	34	9565	2.19856	0.00790409	0.000317416	0.000184278
KEGG_PATHWAY	mmu00830	Retinol metabolism	54	0.778322	2.31462e-05	UGT1A10, UGT2B1, RDH9, RDH7, CYP3A11, CYP3A13, CYP3A59, CYP2C37, CYP26B1, CYP2B10, AOX3, UGT2A3, AOX1, LRAT, CYP2C70, UGT1A1, CYP4A10, CYP3A44, CYP4A14, UGT1A6A, UGT1A6B, RDH16F2, ALDH1A3, CYP2A5, CYP2A4, ALDH1A1, UGT2B5, RDH5, ALDH1A7, CYP4A12A, CYP4A12B, ADH7, CYP2B9, ADH4, CYP2A12, RDH11, CYP2C54, CYP2C50, RDH13, UGT1A9, BCO1, UGT1A8, UGT2B34, UGT2B36, UGT2B35, CYP4A31, CYP4A32, CYP3A25, CYP2C…	3071	102	9565	1.64892	0.00829811	0.000317555	0.000184358
KEGG_PATHWAY	mmu00980	Metabolism of xenobiotics by cytochrome P450	43	0.619775	2.38166e-05	UGT1A10, UGT2B1, GSTP3, GSTP2, GSTP1, GSTT3, MGST1, GSTT2, GSTT1, ADH7, HSD11B1, AKR7A5, ADH4, HPGDS, ALDH3B1, SULT2A8, UGT2A3, SULT2A7, GSTA13, UGT1A9, UGT1A8, CBR3, GSTM4, CBR2, GSTK1, UGT2B34, GSTM1, UGT1A1, UGT2B36, UGT2B35, EPHX1, DHDH, UGT1A6A, UGT1A6B, GSTA4, GSTA3, GSTA2, GSTA1, CYP1A2, UGT2B5, CYP2E1, GSTM7, GSTM6	3071	76	9565	1.76222	0.00853744	0.000317555	0.000184358
KEGG_PATHWAY	mmu04015	Rap1 signaling pathway	98	1.41251	2.96252e-05	FGF1, FGF9, CDH1, AKT3, PLCE1, AKT1, PDGFRB, MAP2K1, PRKCI, PRKCB, HGF, MAGI3, F2R, PRKCA, PRKD3, PFN4, TLN2, RAF1, EPHA2, PFN2, CSF1R, PDGFB, FPR1, LPAR2, PIK3R2, LPAR3, RAP1B, PDGFC, PLCG1, RALGDS, FGF23, MAP2K6, FGF21, VASP, FYB1, IGF1, CALM3, CALM1, FGFR4, DOCK4, ITGAM, FLT1, ITGB3, FLT4, ITGB2, PIK3CD, PIK3CB, ITGAL, SIPA1L2, SIPA1L3, SIPA1L1, KLK1B4, RAC2, RAC3, HRAS, VAV3, VAV1, VAV2, APBB…	3071	214	9565	1.42632	0.0106086	0.000380896	0.000221131
KEGG_PATHWAY	mmu03320	PPAR signaling pathway	48	0.691842	3.87264e-05	CYP4A12A, SLC27A1, CYP4A12B, DBI, ACAA1A, CYP7A1, FADS2, RXRA, CPT2, SCP2, ME1, SCD3, OLR1, HMGCS2, CD36, SCD1, ACADM, PCK1, RXRG, CPT1A, GK, ACSL1, PDPK1, CYP4A31, CYP4A32, CYP4A10, APOA2, APOA1, APOC3, ACSL5, NR1H3, ACSL4, CYP4A14, SORBS1, APOA5, CYP8B1, FABP1, CYP27A1, FABP4, FABP5, ACOX2, ACOX1, EHHADH, FABP7, PLIN4, SLC27A2, SLC27A5, SLC27A4	3071	89	9565	1.6798	0.013845	0.000480742	0.000279097
KEGG_PATHWAY	mmu05208	Chemical carcinogenesis - reactive oxygen species	103	1.48458	4.50074e-05	NDUFA13, NCF1, NCF2, ARAF, KEAP1, AHR, MT-ND2, COX6A1, MT-ND3, MT-ND1, AS3MT, AKT3, AKT1, MAP2K1, HGF, PRKCD, CYBA, SDHD, COX6B2, SDHA, SDHB, COX6B1, COX7A2L, PRKD3, PPIF, VDAC2, VDAC1, CYP2E1, RAF1, SLC26A2, SLC26A1, MGST1, GSTT3, GSTT2, PIK3R2, GSTT1, COX7A2, PLD1, FOXO3, COX7A1, UQCRH, PLD2, ATP5MC1, ABL1, HMOX1, ABL2, CYC1, MAP2K7, GSTM4, GSTM1, EPHX2, EPHX1, CYP1A2, NOX4, GSTM7, GSTM6, NFE2L…	3071	229	9565	1.4009	0.0160725	0.00053324	0.000309576
KEGG_PATHWAY	mmu01521	EGFR tyrosine kinase inhibitor resistance	44	0.634189	4.70936e-05	SHC4, GSK3B, SHC2, SHC1, SRC, PTEN, PDGFB, ARAF, PIK3CD, TGFA, PIK3R2, PIK3CB, FOXO3, EGFR, NRAS, BCL2L11, ERBB3, PDGFC, AKT3, PLCG2, AKT1, PLCG1, HRAS, EIF4E, JAK1, PDGFRB, MAP2K1, EGF, PRKCB, HGF, NRG1, PRKCA, IGF1, MTOR, VEGFA, PIK3CA, AXL, RPS6KB2, BAX, KRAS, RAF1, EIF4E2, SOS1, BCL2L1	3071	80	9565	1.71304	0.0168112	0.00053324	0.000309576
KEGG_PATHWAY	mmu00480	Glutathione metabolism	41	0.590948	4.81086e-05	GSTP3, GSTP2, GSTP1, ODC1, GSTT3, MGST1, GSTT2, GSTT1, OPLAH, HPGDS, ANPEP, NAT8F2, NAT8F1, CHAC2, GSTA13, CHAC1, GSTM4, GSTK1, RRM1, GSTM1, GGT6, RRM2, GPX1, GPX4, GPX3, GSS, IDH1, GPX6, LANCL1, IDH2, PGD, GGCT, NAT8, GSTA4, GSTA3, GSTA2, GSTA1, G6PDX, LAP3, GSTM7, GSTM6	3071	73	9565	1.74931	0.0171704	0.00053324	0.000309576
KEGG_PATHWAY	mmu04140	Autophagy - animal	79	1.13866	5.03439e-05	MTMR14, PTEN, WDR41, PIK3CD, PIK3CB, STK11, MAP1LC3B, TBK1, MAP1LC3A, DEPTOR, CTSL, LAMP2, AKT3, AKT1, PRKACA, HRAS, CTSD, TRP53INP2, CTSB, SH3GLB1, ATG3, VPS18, MAP2K1, GABARAPL1, DAPK1, PDPK1, VPS33A, ATG9B, DAPK2, PRKCD, STX7, ATG9A, ATG10, WIPI1, TSC1, ATG14, ATG13, RAB33B, ERN1, RRAGA, PIK3CA, GORASP2, AKT1S1, TAX1BP1, ULK2, PIK3C3, PRKCQ, SMCR8, ULK1, RAF1, RAB7B, ATG4D, RAB1A, PRKAA2, MTMR…	3071	167	9565	1.47338	0.017961	0.00053324	0.000309576
KEGG_PATHWAY	mmu00280	Valine, leucine and isoleucine degradation	34	0.490055	5.03616e-05	ECHS1, HIBADH, ABAT, 4930438A08RIK, ACAA1A, HSD17B10, ACAT3, AACS, MCEE, ALDH1B1, AUH, AOX3, DBT, AOX1, HMGCS2, ACADM, MMUT, ACAD8, BCKDHA, MCCC2, AGXT2, BCKDHB, MCCC1, ACADSB, ALDH3A2, HADHB, ALDH6A1, PCCA, EHHADH, IVD, PCCB, ALDH7A1, BCAT2, ALDH9A1	3071	57	9565	1.85784	0.0179673	0.00053324	0.000309576
KEGG_PATHWAY	mmu04141	Protein processing in endoplasmic reticulum	82	1.1819	5.4037e-05	ERO1A, ERO1B, TRAM1, UBXN1, PRKCSH, MAGT1, SEC61A2, SEC61A1, MAN1A2, SEC61G, UFD1, SEC61B, CAPN1, UBXN6, SKP1, SEC63, HSP90AA1, SSR4, SSR3, RAD23A, MOGS, RAD23B, PDIA6, CKAP4, DDOST, ERN1, DNAJC3, DNAJC1, TMEM258, SELENOS, DNAJB11, PLAA, PREB, ATF6, ATF4, VCP, ATF6B, SAR1B, SEL1L, DERL1, DERL2, RNF5, HSPBP1, UBE2J1, DNAJB2, ATXN3, LMAN1, GANAB, HSPH1, BAG2, OS9, LMAN2, BAG1, MAN1C1, SSR1, MAP2K7,…	3071	175	9565	1.45942	0.0192658	0.000555809	0.000322678
KEGG_PATHWAY	mmu04070	Phosphatidylinositol signaling system	50	0.720669	8.42011e-05	PI4K2B, MTMR14, DGKA, PTEN, INPPL1, PIK3CD, PIK3C2G, PIK3CB, PIK3C2A, PIK3C2B, PIP4P2, IMPA1, IMPA2, PIP4K2A, PLCE1, PRKCB, IPMK, PRKCA, DGKZ, INPP4A, PLCB3, PLCB4, PIK3CA, DGKQ, PIK3C3, PLCB1, PLCB2, PI4K2A, DGKH, CDS1, MTMR3, ITPR1, ITPR2, PIK3R2, MTMR4, MTMR6, MTM1, MTMR7, INPP5A, INPP5D, PLCG2, PIP5K1A, BPNT2, PIP5K1C, PLCG1, IP6K2, PIKFYVE, PI4KA, CALM3, CALM1	3071	96	9565	1.6222	0.0298588	0.000841216	0.000488373
KEGG_PATHWAY	mmu00051	Fructose and mannose metabolism	24	0.345921	8.64584e-05	PFKFB2, PFKFB1, PFKFB4, TPI1, PFKFB3, PMM1, MPI, AKR1B8, HK2, KHK, HK1, AKR1B7, GMPPB, HK3, PFKL, AKR1B10, TKFC, GMPPA, ALDOC, ALDOB, ALDOA, FBP1, PFKP, FBP2	3071	36	9565	2.07641	0.0306469	0.000841216	0.000488373
KEGG_PATHWAY	mmu04510	Focal adhesion	91	1.31162	0.000122013	GSK3B, FLT1, ITGB5, LAMC3, ITGB3, FLT4, PTEN, TNC, PIK3CD, LAMC2, PIK3CB, LAMC1, ARHGAP35, MYLK, PPP1CC, AKT3, RAC2, AKT1, RAC3, ITGB8, ITGAV, ITGB6, HRAS, PDGFRB, VAV3, MAP2K1, ITGA4, VWF, PDPK1, PRKCB, HGF, ITGA2, ACTN1, ITGA1, EMP1, EMP2, PRKCA, VAV1, VAV2, PIK3CA, COL4A2, COL4A1, COL6A2, ITGA8, RAPGEF1, ITGA7, TLN2, SOS1, RAF1, CRK, MYL9, BIRC3, ITGA9, SHC4, SHC2, ROCK2, SRC, SHC1, LAMA3, PXN…	3071	202	9565	1.40312	0.0429766	0.00115591	0.000671072
KEGG_PATHWAY	mmu04979	Cholesterol metabolism	30	0.432401	0.000136483	SCARB1, LRP1, PCSK9, LCAT, LRP2, ABCB11, CYP7A1, APOH, TSPO, CD36, APOE, LDLR, ABCG8, ABCG5, SORT1, APOA2, CIDEB, APOA1, APOC3, APOA4, CYP27A1, NCEH1, NPC1, SOAT1, APOC2, ANGPTL8, APOC1, ANGPTL3, VDAC2, VDAC1	3071	50	9565	1.86877	0.0479497	0.00125985	0.000731411
KEGG_PATHWAY	mmu05230	Central carbon metabolism in cancer	38	0.547708	0.000166713	GLS2, PTEN, SLC2A1, PIK3CD, SLC2A2, PIK3R2, PIK3CB, SLC1A5, PDHB, EGFR, HK2, GLS, HK1, HK3, NRAS, LDHA, AKT3, AKT1, HRAS, SLC16A3, PDK1, NTRK1, PDGFRB, MAP2K1, PDHA1, PGAM1, IDH1, IDH2, MTOR, GCK, PFKL, PKM, PIK3CA, KIT, G6PDX, KRAS, RAF1, PFKP	3071	69	9565	1.7153	0.0582559	0.00150042	0.000871075
KEGG_PATHWAY	mmu00010	Glycolysis / Gluconeogenesis	37	0.533295	0.000192834	PDHB, ENO1, ADH7, HK2, HK1, GPI1, HK3, ADH4, LDHA, ALDH1B1, ALDH3B1, PGK1, PGM2, DLAT, PCK1, PGM1, PDHA1, TPI1, PKLR, PGAM1, AKR1A1, G6PC1, GCK, ALDH3A2, MINPP1, PFKL, PKM, GALM, ALDOC, ALDOB, ALDOA, GAPDH, ALDH7A1, FBP1, PFKP, FBP2, ALDH9A1	3071	67	9565	1.72001	0.0670718	0.00169318	0.000982984
KEGG_PATHWAY	mmu04371	Apelin signaling pathway	66	0.951283	0.000197986	RYR1, SERPINE1, PRKAG2, SLC8A1, PRKAG3, PIK3CG, MYLK, LIPE, MAP1LC3B, MAP1LC3A, GNGT2, CDH1, AKT3, AKT1, PRKACA, HRAS, MEF2A, MAP2K1, PRKAB2, SPHK2, PRKCE, PRKAB1, TGFBR1, AGTR1A, ACTA2, PLCB3, PLCB4, PIK3C3, RAF1, PLCB1, PLCB2, HDAC5, NOTCH3, PRKAA2, PIK3R4, ADCY4, ITPR1, GNAI3, ITPR2, ADCY1, ADCY7, ADCY5, SLC9A1, PIK3R5, GNAI2, GNA13, NRAS, APELA, GNG2, GNG5, GNG7, PPARGC1A, MEF2D, SMAD2, JAG1,…	3071	139	9565	1.47888	0.0688007	0.00169702	0.000985215
KEGG_PATHWAY	mmu00982	Drug metabolism - cytochrome P450	39	0.562122	0.000211615	UGT1A10, UGT2B1, GSTP3, MAOB, GSTP2, GSTP1, GSTT3, MGST1, GSTT2, GSTT1, ADH7, ADH4, HPGDS, ALDH3B1, AOX3, UGT2A3, AOX1, GSTA13, UGT1A9, UGT1A8, GSTM4, GSTK1, UGT2B34, GSTM1, UGT1A1, UGT2B36, UGT2B35, UGT1A6A, FMO5, UGT1A6B, GSTA4, GSTA3, GSTA2, GSTA1, CYP1A2, UGT2B5, CYP2E1, GSTM7, GSTM6	3071	72	9565	1.68709	0.0733595	0.00177166	0.00102855
KEGG_PATHWAY	mmu04922	Glucagon signaling pathway	52	0.749496	0.000224499	PYGB, CRTC2, SLC2A1, SLC2A2, PRKAG2, PYGL, PRKAG3, GYS2, CREB3L1, CREB3L2, AKT3, AKT1, PRKACA, PRKAB2, CPT1A, PRMT1, PGAM1, PPP4R3A, PRKAB1, PHKA2, SIRT1, CREB3, PLCB3, PKM, PLCB4, SIK1, SIK2, PLCB1, FBP1, PLCB2, FBP2, ATF4, CAMK2B, PFKFB1, PRKAA2, ITPR1, ITPR2, PDHB, ACACB, ACACA, LDHA, PHKG2, PCK1, PPARGC1A, PDHA1, GCGR, G6PC1, GCK, PFKL, CALM3, CALM1, PFKP	3071	104	9565	1.55731	0.0776484	0.00183681	0.00106637
KEGG_PATHWAY	mmu01250	Biosynthesis of nucleotide sugars	24	0.345921	0.000281624	CMAS, GALT, PMM1, TGDS, GFPT2, MPI, GFPT1, UAP1, HK2, GCK, CMAH, HK1, GMPPB, GPI1, HK3, UGDH, UGP2, GMPPA, GNPNAT1, PGM2, NANS, PGM1, GALK1, GNE	3071	38	9565	1.96713	0.0964274	0.00224629	0.00130409
KEGG_PATHWAY	mmu03050	Proteasome	28	0.403575	0.000287025	PSMD12, PSMD11, PSMD14, POMP, PSMA7, PSMD9, PSMB4, PSMB2, PSMD4, PSMB3, PSMD2, PSMB1, PSMD3, PSMD1, PSMF1, ADRM1, PSMA5, PSMA3, PSMC5, PSMA4, PSMC6, PSMA1, PSMC3, PSMA2, PSMC4, PSMC1, PSME3, PSMC2	3071	47	9565	1.85552	0.0981833	0.00224629	0.00130409
KEGG_PATHWAY	mmu04211	Longevity regulating pathway	46	0.663015	0.000296643	PRKAA2, ATF6B, EHMT2, ADCY4, PRKAG2, PIK3CD, PIK3R2, PIK3CB, ADCY1, FOXO3, ADIPOR2, ADCY7, PRKAG3, ADCY5, CAMKK2, NRAS, STK11, SESN3, ATG101, CREB3L1, CREB3L2, AKT3, AKT1, PRKACA, PPARGC1A, HRAS, EIF4E, PRKAB2, TSC1, IGF1, SOD2, PRKAB1, ATG13, SIRT1, MTOR, CREB3, PIK3CA, RHEB, CAT, AKT1S1, RPS6KB2, BAX, KRAS, ULK1, EIF4E2, ATF4	3071	90	9565	1.59192	0.101301	0.00227216	0.00131912
KEGG_PATHWAY	mmu00030	Pentose phosphate pathway	22	0.317094	0.000349154	H6PD, RPE, GLYCTK, TALDO1, PGD, DERA, RPIA, GPI1, PFKL, SHPK, G6PDX, RGN, PGM2, ALDOC, ALDOB, TKT, ALDOA, FBP1, PFKP, PRPS1L3, FBP2, PGM1	3071	34	9565	2.01534	0.118136	0.0025831	0.00149963
KEGG_PATHWAY	mmu05231	Choline metabolism in cancer	49	0.706255	0.000351589	SLC44A3, SLC44A2, DGKA, PIK3CD, PIK3CB, AKT3, RAC2, AKT1, RAC3, HRAS, PDGFRB, MAP2K1, PCYT1A, PDPK1, PRKCB, PLA2G4A, TSC1, PRKCA, DGKZ, PIK3CA, DGKQ, SOS1, RAF1, PLPP3, SLC22A21, DGKH, SLC22A4, SLC22A3, SLC22A5, PDGFB, WAS, PIK3R2, PLD1, EGFR, PLD2, NRAS, PDGFC, PIP5K1A, PIP5K1C, PLCG1, RALGDS, CHKB, CHKA, EGF, MTOR, RHEB, RPS6KB2, KRAS, CHPT1	3071	98	9565	1.55731	0.118909	0.0025831	0.00149963
KEGG_PATHWAY	mmu04933	AGE-RAGE signaling pathway in diabetic complications	50	0.720669	0.000406983	SERPINE1, PIK3CD, PIK3CB, ICAM1, THBD, AKT3, PIM1, AKT1, PLCE1, HRAS, EDN1, PRKCB, PRKCE, PRKCD, CYBB, PRKCA, F3, TGFBR1, AGTR1A, TGFBR2, IL1A, PLCB3, PLCB4, PIK3CA, COL4A2, COL4A1, IL1B, PLCB1, PLCB2, PIK3R2, CDC42, NRAS, PLCG2, CCL2, PLCG1, SMAD2, STAT5B, TGFB1, VCAM1, STAT1, FN1, AGT, VEGFA, COL1A1, DIAPH1, COL3A1, COL1A2, NOX4, BAX, KRAS	3071	101	9565	1.54189	0.136312	0.00287282	0.00166783
KEGG_PATHWAY	mmu00564	Glycerophospholipid metabolism	50	0.720669	0.000406983	LPGAT1, DGKA, LCLAT1, PLB1, PLA2G12A, PCYT2, PLA2G12B, PCYT1A, PLA2G4A, PLAAT3, DGKZ, PLA2G15, GNPAT, PHOSPHO1, DGKQ, GPD2, GPD1, ADPRM, PLPP3, PLA1A, DGKH, CDS1, SAMD8, TAFAZZIN, LCAT, PLD4, SGMS2, AGPAT1, PLA2G6, PLD1, AGPAT3, SELENOI, PLD2, PGS1, PTDSS1, GPAT4, GPAT3, CEPT1, CHKB, CHKA, PNPLA7, MBOAT7, MBOAT1, ETNPPL, GPAM, ETNK1, LPCAT3, LPCAT2, CHPT1, LPIN1	3071	101	9565	1.54189	0.136312	0.00287282	0.00166783
KEGG_PATHWAY	mmu04670	Leukocyte transendothelial migration	57	0.821562	0.00043693	ITGAM, NCF1, NCF2, ITGB2, NCF4, PIK3CD, PIK3CB, ITGAL, CLDN2, F11R, CLDN1, ARHGAP35, ICAM1, CDH5, CLDN23, RAC2, VAV3, ITGA4, PRKCB, ACTN1, CYBB, RHOH, CYBA, PRKCA, MMP9, VAV1, VAV2, CLDN3, PIK3CA, CLDN14, CLDN12, PECAM1, MYL9, RAPGEF4, ROCK2, PXN, GNAI3, CXCR4, PIK3R2, MYL12A, GNAI2, RAP1B, CDC42, PLCG2, PTK2B, CTNNA2, PLCG1, JAM2, VASP, VCAM1, MSN, PTPN11, OCLN, CXCL12, CTNNB1, SIPA1, BCAR1	3071	119	9565	1.49188	0.145577	0.0030249	0.00175612
KEGG_PATHWAY	mmu01230	Biosynthesis of amino acids	41	0.590948	0.000454097	PCX, ACY1, SHMT2, RPE, GPT, ENO1, MAT2A, CBS, PGK1, PRPS1L3, IDH3A, SDS, THA1, TPI1, PKLR, GOT1, GPT2, PGAM1, IDH1, IDH2, TALDO1, MAT1A, ASS1, CS, RPIA, PFKL, PKM, PSAT1, CTH, PAH, ALDOC, ACO1, ALDH18A1, ALDOB, NAGS, ALDOA, TKT, GAPDH, PFKP, BCAT2, OTC	3071	79	9565	1.61645	0.150844	0.00308443	0.00179068
KEGG_PATHWAY	mmu00140	Steroid hormone biosynthesis	49	0.706255	0.000472527	UGT1A10, DHRS11, UGT2B1, CYP3A11, CYP3A13, CYP3A59, COMT, CYP2C37, CYP2D9, CYP2D11, CYP2D10, CYP2B10, UGT2A3, CYP2C70, UGT1A1, CYP3A44, CYP7B1, UGT1A6A, UGT1A6B, CYP2D26, CYP2D22, CYP21A1, UGT2B5, CYP2E1, HSD17B12, HSD17B11, CYP7A1, CYP2B9, HSD11B1, CYP2C54, HSD17B2, CYP2C50, UGT1A9, UGT1A8, UGT2B34, HSD3B5, HSD3B2, SRD5A2, UGT2B36, HSD3B3, UGT2B35, SRD5A1, SRD5A3, CYP3A25, CYP2C29, CYP2C68, CYP2…	3071	99	9565	1.54158	0.156462	0.00313633	0.00182081
KEGG_PATHWAY	mmu00520	Amino sugar and nucleotide sugar metabolism	24	0.345921	0.000479162	GALT, PMM1, HEXB, GFPT2, MPI, HEXA, GFPT1, UAP1, RENBP, HK2, GCK, HK1, GMPPB, GPI1, HK3, UGDH, UGP2, GNPDA1, GMPPA, GNPNAT1, PGM2, PGM1, GALK1, GNE	3071	39	9565	1.91669	0.158475	0.00313633	0.00182081
KEGG_PATHWAY	mmu05418	Fluid shear stress and atherosclerosis	68	0.98011	0.000501808	BMPR2, NCF1, NCF2, ITGB3, PIK3CD, KEAP1, PIK3CB, ICAM1, IKBKB, CDH5, THBD, SUMO1, CTSL, AKT3, RAC2, AKT1, RAC3, ITGAV, MEF2A, PIAS4, HSP90AA1, EDN1, IL1R2, CYBA, MMP9, TNFRSF1A, IL1A, PIK3CA, IL1B, PECAM1, ARHGEF2, PRKAA2, GSTP3, SDC4, GSTP2, SRC, GSTP1, SDC2, PDGFB, MGST1, GSTT3, GSTT2, PIK3R2, GSTT1, MAPK7, HMOX1, CCL2, GSTA13, MAP2K7, MAP2K6, GSTM4, NQO1, GSTM1, VCAM1, ACVR2B, ACVR2A, ASS1, VE…	3071	148	9565	1.43104	0.165311	0.00319483	0.00185478
KEGG_PATHWAY	mmu04066	HIF-1 signaling pathway	56	0.807149	0.000505848	FLT1, TFRC, SERPINE1, SLC2A1, PIK3CD, PIK3CB, ENO1, HK2, HK1, HK3, AKT3, AKT1, TIMP1, PDK1, MAP2K1, EDN1, PRKCB, IFNGR1, CYBB, ARNT, PRKCA, PIK3CA, ALDOC, ALDOB, ALDOA, EIF4E2, TLR4, GAPDH, CAMK2B, PFKFB3, INHCA, PIK3R2, PDHB, EGFR, LDHA, MKNK1, MKNK2, PLCG2, PGK1, HMOX1, PLCG1, EIF4E, ANGPT4, EGLN3, EGLN2, PDHA1, ANGPT2, ANGPT1, EGF, IGF1, MTOR, VEGFA, PFKL, RPS6KB2, TEK, PFKP	3071	117	9565	1.49076	0.166525	0.00319483	0.00185478
KEGG_PATHWAY	mmu05207	Chemical carcinogenesis - receptor activation	98	1.41251	0.000517274	UGT1A10, CYP3A11, CYP3A13, AHR, RPS6KA3, FGF9, CREB3L1, RPS6KA2, CREB3L2, RPS6KA1, AKT3, KPNA6, AKT1, KPNA4, PRKACA, KPNA3, KPNA1, MIRLET7A-1, MAP2K1, PAQR7, PRKCB, AIP, PRKCA, CDC25A, AR, RAF1, ATF4, CHRNA4, CHRNA7, MGST1, GSTT3, GSTT2, CACNA1D, PIK3R2, GSTT1, CYP2B9, GSTM4, STAT5B, GSTM1, JAG1, EPHX2, EPHX1, CYP3A25, CYP1A2, GSTM7, GSTM6, UGT2B1, PIK3CD, ARRB1, PIK3CB, ARRB2, CYP3A59, CYP2B10, …	3071	228	9565	1.33874	0.169948	0.00321066	0.00186397
KEGG_PATHWAY	mmu05010	Alzheimer disease	156	2.24849	0.000605302	NDUFA13, CHRM1, ARAF, MT-ND2, COX6A1, MT-ND3, MT-ND1, PSMD9, TUBB6, TUBB5, FRAT2, PSMD4, PSMD2, KIF5B, PSMD3, KIF5A, AKT3, SLC39A6, SLC39A5, PSMD1, AKT1, SLC39A8, CAPN1, SLC39A7, SLC39A4, SLC39A3, MAP2K1, CYBB, ADAM10, SDHD, COX6B2, SDHA, ATG14, SDHB, ATG13, COX6B1, ERN1, DKK4, COX7A2L, PPIF, VDAC2, ULK2, VDAC1, ULK1, RAF1, ATF6, ATF4, PSMD12, PSMD11, PSMD14, CHRNA7, ITPR1, PIK3R4, PSEN2, ITPR2, …	3071	389	9565	1.24905	0.195854	0.00369337	0.0021442
KEGG_PATHWAY	mmu05200	Pathways in cancer	212	3.05564	0.00064106	SPI1, ARAF, KEAP1, RASSF1, FRAT2, TFG, AKT3, AKT1, PRKACA, SKP1, DAPK1, PRKCB, DAPK2, PRKCA, RUNX1, BCR, AR, IL23A, PDGFB, MGST1, LPAR2, TGFA, LPAR3, PIK3R2, PLCG2, HMOX1, PLCG1, RALGDS, GSTM4, FZD1, STAT5B, GSTM1, JAG1, FZD5, JUP, GADD45B, FN1, FZD8, IGF1, GNG12, CALM3, CALM1, GSTM7, GSTM6, BBC3, IKBKB, GNGT2, MECOM, SUFU, RAC2, RAC3, JAK3, HRAS, JAK1, EDN1, IFNGR1, WNT9B, F2, AGTR1A, CSF2RB2, P…	3071	548	9565	1.20493	0.206146	0.00384636	0.00223303
KEGG_PATHWAY	mmu00053	Ascorbate and aldarate metabolism	20	0.288268	0.000765816	UGT1A10, UGT2B34, UGT1A1, UGT2B36, UGT2B1, UGT2B35, AKR1A1, UGT1A6A, UGT1A6B, ALDH3A2, UGDH, ALDH1B1, RGN, UGT2B5, UGT2A3, UGT1A9, GUSB, ALDH7A1, UGT1A8, ALDH9A1	3071	31	9565	2.00943	0.241035	0.00451957	0.00262386
KEGG_PATHWAY	mmu00071	Fatty acid degradation	29	0.417988	0.00092704	GCDH, CYP4A12A, CYP4A12B, ECHS1, ECI1, ECI2, ECI3, ACAA1A, ADH7, ACAT3, ADH4, ALDH1B1, CPT2, ACADM, CPT1A, ACSL1, CYP4A31, CYP4A32, CYP4A10, ACSL5, ACSL4, CYP4A14, ACADSB, ALDH3A2, HADHB, ACOX1, EHHADH, ALDH7A1, ALDH9A1	3071	52	9565	1.737	0.283867	0.00538281	0.00312502
KEGG_PATHWAY	mmu04926	Relaxin signaling pathway	60	0.864803	0.000978057	PIK3CD, ARRB1, PIK3CB, ARRB2, RXFP3, GNGT2, CREB3L1, CREB3L2, AKT3, AKT1, PRKACA, HRAS, MAP2K1, EDN1, PRKCA, MMP9, TGFBR1, TGFBR2, ACTA2, CREB3, PLCB3, MMP13, PLCB4, PIK3CA, COL4A2, COL4A1, SOS1, RAF1, PLCB1, PLCB2, ATF4, SHC4, SHC2, ATF6B, SRC, SHC1, ADCY4, GNAI3, PIK3R2, ADCY1, ADCY7, EGFR, ADCY5, GNAI2, NRAS, GNG2, GNG5, GNG7, MAP2K7, SMAD2, TGFB1, GNG12, VEGFA, COL1A1, COL3A1, COL1A2, GNB2, G…	3071	130	9565	1.43752	0.296912	0.0055889	0.00324466
KEGG_PATHWAY	mmu04380	Osteoclast differentiation	62	0.893629	0.00116464	SIRPB1B, SIRPB1A, SPI1, NCF1, NCF2, ITGB3, NCF4, PIK3CD, TREM2, PIK3CB, IKBKB, AKT3, BLNK, AKT1, SIRPA, JAK1, MAP2K1, SYK, IFNGR1, CYBA, MITF, GAB2, TGFBR1, TNFRSF1A, TGFBR2, OSCAR, FCGR1, IL1A, FCGR3, TYROBP, PIK3CA, FCGR4, IL1B, BTK, LCP2, IRF9, SIRPB1C, IFNAR1, CSF1R, PIRA2, ITPR1, ITPR2, PIK3R2, TNFRSF11B, TNFRSF11A, PIRB, LILRA5, RELB, PLCG2, MAP2K7, MAP2K6, TGFB1, STAT1, STAT2, LILRB4A, LIL…	3071	136	9565	1.4199	0.342634	0.00645322	0.00374645
KEGG_PATHWAY	mmu01210	2-Oxocarboxylic acid metabolism	21	0.302681	0.00116516	BCKDHA, PDHA1, ACY1, GOT1, AGXT2, AADAT, GPT2, IDH1, BCKDHB, IDH2, GPT, PDHB, DHTKD1, CS, DBT, ACO1, DLAT, NAGS, AGXT, BCAT2, IDH3A	3071	34	9565	1.92374	0.342758	0.00645322	0.00374645
KEGG_PATHWAY	mmu05134	Legionellosis	32	0.461228	0.00125639	HBS1L, RAB1A, ARF1, VCP, ARF2, ITGAM, SAR1B, ITGB2, CXCL1, CXCL2, HSPD1, CASP9, C3, BCL2L13, CASP7, CD14, APAF1, BNIP3, CLK1, NAIP2, NAIP5, CR1L, NAIP6, IL1B, CYCS, TLR5, SEC22B, TLR4, MYD88, NAIP1, HSPA1A, TLR2	3071	60	9565	1.66113	0.364017	0.00685301	0.00397855
KEGG_PATHWAY	mmu04611	Platelet activation	58	0.835976	0.00129854	GUCY1B1, ITGB3, PIK3CD, PIK3CB, ARHGAP35, PIK3CG, MYLK, PPP1CC, AKT3, AKT1, PRKACA, FGA, PRKCI, FCER1G, SYK, VWF, ITGA2, F2R, FGG, PLA2G4A, F2, APBB1IP, FCGR3, PLCB3, PLCB4, PIK3CA, BTK, ORAI1, LCP2, TLN2, PLCB1, PLCB2, ROCK2, SRC, ADCY4, ITPR1, GNAI3, ITPR2, PIK3R2, ADCY1, RASGRP1, ADCY7, MYL12A, ADCY5, PTGS1, PIK3R5, GNAI2, RAP1B, GNA13, P2RY1, PLCG2, VASP, P2RY12, COL1A1, COL3A1, COL1A2, TBXAS…	3071	126	9565	1.43371	0.373608	0.00697723	0.00405067
KEGG_PATHWAY	mmu04928	Parathyroid hormone synthesis, secretion and action	54	0.778322	0.0014355	ARAF, ARRB1, ARRB2, MMP25, MMP24, CREB3L1, CREB3L2, PDE4B, PDE4A, PRKACA, MEF2A, ARHGEF11, SLC34A2, MAP2K1, PRKCB, PDE4D, PDE4C, PRKCA, OXSR1, CREB3, PLCB3, MMP13, PLCB4, MMP15, SGK1, RAF1, PLCB1, PLCB2, ATF4, ATF6B, ADCY4, ITPR1, LRP5, GNAI3, ITPR2, ADCY1, PLD1, ADCY7, EGFR, ADCY5, LRP6, GNAI2, PLD2, GNA13, RXRA, GNA12, FGF23, RXRG, MEF2D, SLC12A3, NHERF1, NR4A2, MAFB, WNK2	3071	116	9565	1.44991	0.403784	0.00759972	0.00441206
KEGG_PATHWAY	mmu05020	Prion disease	112	1.6143	0.00154293	NDUFA13, NCF1, NCF2, NCF4, MT-ND2, COX6A1, MT-ND3, MT-ND1, PSMD9, TUBB6, TUBB5, PSMD4, PSMD2, CREB3L1, KIF5B, CREB3L2, PSMD3, KIF5A, PSMD1, PRKACA, PRKCD, CYBB, CYBA, SDHD, COX6B2, SDHA, SDHB, COX6B1, COX7A2L, PPIF, VDAC2, VDAC1, ATF4, PSMD12, NOTCH1, PSMD11, PSMD14, ITPR1, ITPR2, CACNA1D, PIK3R2, COX7A2, COX7A1, UQCRH, ATP5MC1, KLC2, C6, CYC1, PRNP, EIF2AK3, GRIN3B, CYCS, TUBA8, RYR1, GSK3B, COX…	3071	273	9565	1.27779	0.426434	0.00805005	0.0046735
KEGG_PATHWAY	mmu04145	Phagosome	79	1.13866	0.0016376	SCARB1, H2-T23, H2-T22, ITGAM, TFRC, ITGB5, NCF1, NCF2, ITGB3, ITGB2, NCF4, H2-K1, CTSS, SEC61A2, SEC61A1, TUBB6, TUBA1B, TUBB5, CTSL, SEC61G, LAMP2, MRC1, H2-OB, OLR1, ITGAV, SEC61B, CD36, MBL1, MBL2, ATP6V1G1, ATP6AP1, ITGA2, STX7, CYBB, TAP1, CYBA, FCGR1, DYNC1LI1, FCGR3, TUBB2B, TUBB2A, FCGR4, PIK3C3, SEC22B, RAB7B, TLR4, ATP6V0D2, TLR2, STX12, H2-DMA, H2-Q6, STX18, H2-Q4, THBS2, CORO1A, THBS…	3071	183	9565	1.34456	0.445682	0.00842192	0.00488939
KEGG_PATHWAY	mmu04210	Apoptosis	61	0.879216	0.00166775	CTSZ, PRF1, PIK3CD, PIK3CB, LMNB2, CTSS, LMNB1, BBC3, IKBKB, CASP9, CTSO, CASP7, TUBA1B, CASP6, CTSL, AKT3, TNFSF10, AKT1, CASP2, CTSF, CAPN1, BCL2A1B, HRAS, CTSD, CTSC, CTSB, DFFB, MAP2K1, DFFA, DAXX, APAF1, PARP2, PDPK1, TNFRSF1A, CSF2RB2, ERN1, PIK3CA, IL3RA, RAF1, ATF4, BIRC3, DIABLO, ITPR1, XIAP, ITPR2, PIK3R2, CSF2RB, NRAS, BCL2L11, PMAIP1, MCL1, NTRK1, GADD45B, EIF2AK3, PTPN13, CYCS, FAS, …	3071	135	9565	1.40735	0.451677	0.00845619	0.00490929
KEGG_PATHWAY	mmu04213	Longevity regulating pathway - multiple species	32	0.461228	0.00177863	HDAC2, PRKAA2, CLPB, ADCY4, PRKAG2, PIK3CD, PIK3R2, PIK3CB, ADCY1, FOXO3, ADCY7, PRKAG3, ADCY5, NRAS, AKT3, AKT1, EIF4EBP2, PRKACA, HRAS, PRKAB2, IGF1, SOD2, PRKAB1, SIRT1, MTOR, PIK3CA, CAT, AKT1S1, RPS6KB2, KRAS, HSPA1A, FOXA2	3071	61	9565	1.6339	0.473169	0.0088184	0.00511957
KEGG_PATHWAY	mmu05012	Parkinson disease	112	1.6143	0.00178818	NDUFA13, KEAP1, UBE2L6, MT-ND2, COX6A1, MT-ND3, MT-ND1, PSMD9, TUBB6, TUBB5, PSMD4, PSMD2, KIF5B, PSMD3, KIF5A, SLC39A6, SLC39A5, PSMD1, SLC39A8, SLC39A7, PRKACA, SLC39A4, SLC39A3, DAXX, SDHD, COX6B2, SDHA, SDHB, COX6B1, ERN1, COX7A2L, PPIF, VDAC2, VDAC1, ATF6, ATF4, PSMD12, PSMD11, PSMD14, MAOB, ITPR1, ITPR2, COX7A2, COX7A1, UQCRH, UBE2J1, ATP5MC1, KLC2, UBB, PLCG1, CYC1, EIF2AK3, CYCS, CALM3, U…	3071	274	9565	1.27313	0.47498	0.0088184	0.00511957
KEGG_PATHWAY	mmu04151	PI3K-Akt signaling pathway	145	2.08994	0.00192633	CRTC2, CHRM1, CSF3R, TNC, FGF1, STK11, FGF9, PPP2R1B, CREB3L1, CREB3L2, AKT3, AKT1, PDGFRB, MAP2K1, HGF, F2R, PRKCA, TSC1, PRLR, COL4A2, COL4A1, CCNE1, MTCP1, RAF1, EPHA2, IFNAR1, ATF4, CSF1R, PDGFB, TGFA, LPAR2, PIK3R2, LPAR3, FOXO3, PIK3R5, BCL2L11, PDGFC, PCK1, FGF23, MCL1, FGF21, PSPN, BDNF, FN1, IGF1, GNG12, G6PC1, COL1A1, NR4A1, COL1A2, RHEB, GNB2, CDK2, GNB1, GNB4, COL9A3, FGFR4, BCL2L1, Y…	3071	367	9565	1.23057	0.5005	0.00928857	0.00539253
KEGG_PATHWAY	mmu05016	Huntington disease	124	1.78726	0.00193512	NDUFA13, MT-ND2, COX6A1, MT-ND3, MT-ND1, PSMD9, TUBB6, TUBB5, PSMD4, PSMD2, CREB3L1, KIF5B, CREB3L2, PSMD3, KIF5A, PSMD1, SDHD, COX6B2, SDHA, ATG14, SDHB, ATG13, COX6B1, ERN1, COX7A2L, PPIF, VDAC2, ULK2, VDAC1, ULK1, PSMD12, PSMD11, PSMD14, SLC1A2, ITPR1, PIK3R4, SLC1A3, COX7A2, COX7A1, UQCRH, ATP5MC1, KLC2, ATG101, NRBF2, CYC1, MAP2K7, PPARGC1A, BDNF, DLG4, ATG2A, CYCS, RCOR1, TUBA8, COX7B, HIP1…	3071	308	9565	1.25394	0.502081	0.00928857	0.00539253
KEGG_PATHWAY	mmu04014	Ras signaling pathway	98	1.41251	0.00199171	FGF1, ETS1, ETS2, RASSF1, TBK1, FGF9, AKT3, PLCE1, AKT1, PRKACA, PDGFRB, MAP2K1, PRKCB, RALGAPA2, HGF, PRKCA, RALGAPB, RAF1, RIN1, EPHA2, PLA1A, SHC4, CSF1R, SHC2, SHC1, PDGFB, TGFA, PIK3R2, RASAL1, RASAL2, PLA2G6, PLD1, RASGRP1, RASGRP4, PLD2, RAP1B, PDGFC, PLCG2, ABL1, ABL2, PLCG1, RALGDS, FGF23, FGF21, BDNF, IGF1, GNG12, GNB2, GNB1, GNB4, CALM3, RGL1, CALM1, FGFR4, BCL2L1, FLT1, FLT4, PIK3CD, …	3071	236	9565	1.29336	0.512142	0.00943441	0.0054772
KEGG_PATHWAY	mmu05135	Yersinia infection	61	0.879216	0.00206494	GSK3B, WIPF1, ARPC1B, WIPF3, ARPC1A, PIK3CD, PIK3CB, IKBKB, RPS6KA3, TBK1, RPS6KA2, RPS6KA1, AKT3, RAC2, AKT1, RAC3, ACTR3, VAV3, ACTR2, MAP2K1, ITGA4, RHOG, IRAK4, VAV1, VAV2, FCGR3, PIK3CA, IRF3, IL1B, ELMO1, ELMO2, LCP2, CRK, TLR4, ARF6, ROCK2, SRC, PXN, WAS, PIK3R2, MEFV, CDC42, PTK2B, PIP5K1A, CCL2, NLRP3, PIP5K1C, PLCG1, MAP2K7, MAP2K6, GIT2, FYB1, LIMK1, FN1, ARPC5, BAIAP2, ARPC2, ARPC3, T…	3071	136	9565	1.397	0.524861	0.00946911	0.00549735
KEGG_PATHWAY	mmu05417	Lipid and atherosclerosis	91	1.31162	0.00206685	ERO1A, GSK3B, NCF1, NCF2, NCF4, PIK3CD, CXCL1, PIK3CB, VLDLR, CXCL2, ICAM1, IKBKB, CASP9, CASP7, TBK1, CASP6, AKT3, TNFSF10, AKT1, OLR1, LBP, CD36, IKBKE, HRAS, VAV3, HSP90AA1, APAF1, PDPK1, CYBB, APOA1, CYBA, APOA4, PRKCA, IRAK4, MMP9, VAV1, TNFRSF1A, VAV2, ERN1, PLCB3, PLCB4, PIK3CA, IRF3, IL1B, IRF7, PLCB1, TLR4, ATF6, PLCB2, ABCG1, ATF4, TLR2, CAMK2B, ROCK2, SRC, ITPR1, PIK3R2, HSPD1, RAP1B, …	3071	217	9565	1.30613	0.525188	0.00946911	0.00549735
KEGG_PATHWAY	mmu04012	ErbB signaling pathway	41	0.590948	0.00207794	CAMK2B, SHC4, GSK3B, SHC2, SHC1, SRC, ARAF, PIK3CD, TGFA, PIK3R2, PIK3CB, CBL, EGFR, NRAS, ERBB3, AKT3, ABL1, PLCG2, AKT1, ABL2, PLCG1, MAP2K7, PAK3, HRAS, NCK1, PAK4, STAT5B, MAP2K1, EGF, PRKCB, NRG1, PRKCA, MTOR, BTC, PIK3CA, NRG4, RPS6KB2, KRAS, RAF1, SOS1, CRK	3071	84	9565	1.52023	0.527084	0.00946911	0.00549735
KEGG_PATHWAY	mmu04071	Sphingolipid signaling pathway	57	0.821562	0.00233786	PTEN, PIK3CD, PIK3CB, SMPD2, SPTLC2, PPP2R1B, PPP2R5E, SMPD1, AKT3, ADORA1, RAC2, BDKRB2, AKT1, RAC3, HRAS, CTSD, MAP2K1, ABCC1, FCER1G, PDPK1, SPHK2, PRKCB, PRKCE, PPP2R5B, PRKCA, PPP2R5C, GAB2, TNFRSF1A, PLCB3, PLCB4, PIK3CA, RAF1, PLCB1, PLCB2, ASAH1, ROCK2, GNAI3, PIK3R2, SGMS2, PLD1, KNG1, GNAI2, PLD2, GNA13, PPP2CA, NRAS, PPP2R3D, GNA12, S1PR1, S1PR2, S1PR5, DEGS1L, PPP2R3A, ACER2, PPP2R2B,…	3071	126	9565	1.409	0.569418	0.0105204	0.00610767
KEGG_PATHWAY	mmu00640	Propanoate metabolism	19	0.273854	0.00250129	BCKDHA, ACSS3, ECHS1, BCKDHB, ABAT, ACACB, ACACA, ALDH6A1, LDHA, MCEE, PCCA, ACOX1, EHHADH, DBT, PCCB, ECHDC1, SUCLG2, MLYCD, MMUT	3071	31	9565	1.90896	0.594077	0.0111168	0.00645394
KEGG_PATHWAY	mmu00120	Primary bile acid biosynthesis	13	0.187374	0.00271723	HSD17B4, ACNAT2, CYP7B1, CYP46A1, CYP7A1, CYP8B1, CYP39A1, CYP27A1, CH25H, AMACR, ACOX2, SCP2, SLC27A5	3071	18	9565	2.24945	0.624514	0.0118348	0.00687074
KEGG_PATHWAY	mmu05225	Hepatocellular carcinoma	75	1.081	0.00272857	GSK3B, SMARCB1, PTEN, ARAF, PIK3CD, KEAP1, PIK3CB, FRAT2, AKT3, AKT1, HRAS, MAP2K1, SMARCC2, PRKCB, HGF, WNT9B, PRKCA, ARID1A, TGFBR1, TGFBR2, PIK3CA, SOS1, RAF1, SHC4, SMARCD1, SMARCD2, SHC2, GSTP3, GSTP2, SHC1, GSTP1, TCF7, MGST1, LRP5, GSTT3, GSTT2, TGFA, PIK3R2, GSTT1, EGFR, LRP6, NRAS, DVL1, PLCG2, HMOX1, E2F2, GSTA13, PLCG1, BRD7, WNT2, GSTM4, FZD1, SMAD2, TCF7L2, NQO1, TCF7L1, GSTM1, TGFB1…	3071	175	9565	1.33484	0.626048	0.0118348	0.00687074
KEGG_PATHWAY	mmu00062	Fatty acid elongation	18	0.259441	0.00285737	ELOVL1, HACD1, ACOT7, ECHS1, ELOVL5, ELOVL2, TECR, ELOVL3, ELOVL6, HSD17B12, ELOVL7, HACD3, HACD4, HADHB, ACOT2, ACOT1, PPT2, ACOT4	3071	29	9565	1.93321	0.643038	0.0122459	0.00710942
KEGG_PATHWAY	mmu04936	Alcoholic liver disease	62	0.893629	0.00332025	GSK3B, PRKAG2, CXCL1, CXCL2, PRKAG3, IKBKB, C4B, TBK1, AKT3, C3AR1, AKT1, SCD3, SCD1, LBP, ACADM, MLYCD, IKBKE, PRKAB2, CPT1A, IRAK4, PRKAB1, SIRT1, IL17RC, TNFRSF1A, ALDH3A2, IRF3, ACOX1, IL1B, CYP2E1, TLR4, ALDH7A1, ALDH9A1, C1QB, C1QA, PRKAA2, TCF7, C5AR1, ADH7, FOXO3, ACACB, ADIPOR2, ACACA, CAMKK2, C3, ADH4, ALDH1B1, CD14, MAP2K7, PPARGC1A, MAP2K6, TCF7L2, TCF7L1, FABP1, FASN, FAS, TAB3, NOX4…	3071	141	9565	1.36955	0.697985	0.0137938	0.00800807
KEGG_PATHWAY	mmu04144	Endocytosis	109	1.57106	0.00332236	WASHC5, TFRC, WIPF1, WIPF3, H2-K1, CBLC, KIF5B, KIF5A, WASHC1, WASHC2, SH3GLB1, PRKCI, RAB31, BIN1, RAB35, CHMP4B, STAMBP, AGAP2, NEDD4L, PLD1, PLD2, SNX4, SNX1, GRK3, GRK2, RAB11FIP1, GRK5, GRK6, PIP5K1A, PIP5K1C, RAB11FIP2, SNX5, RAB11FIP4, RAB11FIP5, SMAD2, RAB4A, IQSEC2, ARPC5, EHD1, SPART, DAB2, ARPC2, ARPC3, CHMP2B, FGFR4, H2-Q10, ARF3, H2-T23, ARF1, H2-T22, ARF2, SH3KBP1, ARPC1B, ARPC1A, C…	3071	270	9565	1.25738	0.698215	0.0137938	0.00800807
KEGG_PATHWAY	mmu04068	FoxO signaling pathway	59	0.850389	0.0033335	SETD7, PTEN, ARAF, PIK3CD, PRKAG2, PIK3CB, SLC2A4, PRKAG3, IKBKB, STK11, AKT3, TNFSF10, AKT1, HOMER3, HRAS, MAP2K1, PRKAB2, GABARAPL1, PDPK1, PRMT1, PRKAB1, SIRT1, TGFBR1, TGFBR2, RBL2, PIK3CA, CAT, SGK3, SGK1, SOS1, RAF1, SGK2, PRKAA2, AGAP2, PIK3R2, FOXO3, NLK, DEPP1, EGFR, CCNB2, NRAS, CCNB1, BCL2L11, S1PR1, PCK1, PLK4, CDKN2D, PLK3, TGFB1, GADD45B, EGF, BNIP3, PLK1, IGF1, SOD2, G6PC1, CCNG2, …	3071	133	9565	1.38167	0.699427	0.0137938	0.00800807
KEGG_PATHWAY	mmu04216	Ferroptosis	23	0.331508	0.00338929	PRNP, STEAP3, GPX4, TFRC, ACSL1, GSS, INHCA, CYBB, ACSL5, SLC3A2, ACSL4, SAT2, SLC7A11, CP, SLC39A14, MAP1LC3B, MAP1LC3A, LPCAT3, FTH1, HMOX1, VDAC2, SLC39A8, ATG7	3071	41	9565	1.74723	0.705424	0.0138653	0.00804956
KEGG_PATHWAY	mmu04919	Thyroid hormone signaling pathway	54	0.778322	0.0035426	GSK3B, THRA, ITGB3, SLC2A1, PIK3CD, PIK3CB, MED16, CASP9, AKT3, AKT1, PLCE1, ITGAV, PRKACA, HRAS, NCOA2, MAP2K1, PDPK1, PRKCB, DIO1, PRKCA, ATP1B1, KAT2B, KAT2A, PLCB3, PLCB4, PIK3CA, RAF1, PLCB1, PLCB2, PFKFB2, NOTCH3, HDAC2, NOTCH1, SRC, ATP1A3, PIK3R2, GATA4, ATP1A1, SLC9A1, NRAS, RXRA, PLCG2, PLCG1, RXRG, STAT1, SLC16A10, MTOR, MED13L, RCAN1, PFKL, RHEB, CTNNB1, KRAS, PFKP	3071	120	9565	1.40158	0.721294	0.0143118	0.0083088
KEGG_PATHWAY	mmu05022	Pathways of neurodegeneration - multiple diseases	183	2.63765	0.00360237	NDUFA13, CHRM1, ARAF, UBE2L6, MT-ND2, COX6A1, MT-ND3, MT-ND1, PSMD9, TUBB6, TUBB5, TBK1, FRAT2, PSMD4, PSMD2, KIF5B, PSMD3, KIF5A, PSMD1, CAPN1, MAP2K1, DAXX, PRKCB, CYBB, PRKCA, SDHD, COX6B2, SDHA, ATG14, SDHB, ATG13, COX6B1, ERN1, DKK4, COX7A2L, PPIF, VDAC2, ULK2, VDAC1, ULK1, RAF1, ATF6, ATF4, PSMD12, VCP, PSMD11, PSMD14, CHRNA7, ITPR1, PIK3R4, PSEN2, ITPR2, CACNA1D, COX7A2, COX7A1, C9ORF72, U…	3071	481	9565	1.18498	0.727249	0.0143118	0.0083088
KEGG_PATHWAY	mmu05205	Proteoglycans in cancer	85	1.22514	0.00361771	ITGB5, ITGB3, HSPB2, ARAF, PIK3CD, PIK3CB, PPP1CC, CTSL, AKT3, AKT1, PLCE1, ITGAV, PRKACA, HRAS, VAV3, MAP2K1, PDPK1, PRKCB, HGF, ITGA2, WNT9B, PLAUR, FRS2, PRKCA, ANK3, NUDT16L1, HSPG2, ANK1, MMP9, VAV1, DCN, VAV2, PIK3CA, CTTN, HCLS1, SOS1, RAF1, TLR4, CD44, TLR2, CAMK2B, CD63, SDC4, ROCK2, SRC, SDC2, PXN, ITPR1, ITPR2, PIK3R2, IQGAP1, CBL, THBS1, EGFR, SLC9A1, CDC42, NRAS, ERBB3, PLCG2, FLNA, …	3071	204	9565	1.29776	0.728756	0.0143118	0.0083088
KEGG_PATHWAY	mmu00052	Galactose metabolism	19	0.273854	0.00401832	GALT, GAA, G6PC1, AKR1B8, HK2, GANC, GCK, HK1, AKR1B7, HK3, PFKL, UGP2, AKR1B10, GLB1, PGM2, GALM, PFKP, PGM1, GALK1	3071	32	9565	1.84931	0.765315	0.0155548	0.00903043
KEGG_PATHWAY	mmu00630	Glyoxylate and dicarboxylate metabolism	19	0.273854	0.00401832	SHMT2, MDH2, GLYCTK, AMT, ACAT3, GCSH, CS, GRHPR, MCEE, PCCA, CAT, AFMID, PCCB, PGP, HYI, ACO1, HAO1, MMUT, AGXT	3071	32	9565	1.84931	0.765315	0.0155548	0.00903043
KEGG_PATHWAY	mmu00230	Purine metabolism	59	0.850389	0.0040703	GUCY1B1, GDA, NUDT5, PNP, ATIC, PPAT, PDE4B, PDE4A, ENPP1, PGM2, NUDT16, PGM1, ADSL, ENTPD1, URAH, ENTPD2, ENTPD3, PDE4D, ENTPD5, PDE4C, URAD, NME4, AMPD2, APRT, NME6, ADPRM, GART, GUCY2C, PDE1B, NPR2, GMPR2, ADCY4, PRUNE1, GMPS, AK2, GMPR, AK4, ADCY1, AK5, NT5C2, AK6, ADCY7, PAPSS2, ADCY5, NT5C, NT5E, PDE6C, XDH, PRPS1L3, RRM1, RRM2, PAICS, ADCY10, PDE10A, IMPDH1, IMPDH2, ADSS1, PDE7A, UOX	3071	134	9565	1.37136	0.769683	0.0155588	0.00903275
KEGG_PATHWAY	mmu04662	B cell receptor signaling pathway	40	0.576535	0.00410579	BLK, GSK3B, IFITM1, PIRA2, CD81, INPPL1, DAPP1, PIK3CD, PIK3R2, PIK3CB, PIRB, LILRA5, IKBKB, NRAS, INPP5D, AKT3, PLCG2, RAC2, BLNK, AKT1, RAC3, HRAS, VAV3, MAP2K1, CD72, SYK, PRKCB, LILRB4A, LILRB4B, VAV1, VAV2, PIK3CA, BANK1, BTK, PTPN6, KRAS, RAF1, FCGR2B, SOS1, CARD11	3071	84	9565	1.48315	0.772619	0.0155588	0.00903275
KEGG_PATHWAY	mmu00620	Pyruvate metabolism	24	0.345921	0.00427242	PDHA1, PCX, PKLR, MDH2, GLO1, AKR1A1, PDHB, ADH7, ACACB, ACAT3, FH1, ACACA, ALDH3A2, GRHPR, ADH4, LDHA, PKM, ALDH1B1, ME1, DLAT, HAGH, PCK1, ALDH7A1, ALDH9A1	3071	44	9565	1.69888	0.785912	0.0160216	0.00930141
KEGG_PATHWAY	mmu05215	Prostate cancer	46	0.663015	0.00450953	GSK3B, GSTP3, GSTP2, GSTP1, TCF7, PTEN, PDGFB, ARAF, PIK3CD, TMPRSS2, TGFA, PIK3R2, PIK3CB, EGFR, CASP9, IKBKB, NRAS, CREB3L1, CREB3L2, PDGFC, AKT3, AKT1, E2F2, HRAS, PDGFRB, TCF7L2, MAP2K1, HSP90AA1, TCF7L1, SRD5A2, EGF, PDPK1, IL1R2, IGF1, MMP9, MTOR, CREB3, AR, PIK3CA, CCNE1, CDK2, CTNNB1, KRAS, RAF1, SOS1, ATF4	3071	100	9565	1.43273	0.803502	0.0167364	0.00971641
KEGG_PATHWAY	mmu04148	Efferocytosis	69	0.994523	0.00579416	SIRPB1B, SIRPB1A, ITGB5, ITGB3, SLC2A1, STAB2, SIGLECG, CASP7, BSG, STAB1, SIRPA, ITGAV, CD36, SCARF1, DUSP4, DUSP5, VPS18, MAP2K1, CPT1A, TIMD2, SPHK2, VPS33A, DNMT3A, ATP11C, ARNT, ADAM10, TIMD4, ANO6, DUSP8, SIRT1, PLA2G15, CH25H, TYRO3, ELMO1, PECAM1, SGK1, RAB7B, CRK, SIRPB1C, CAMK2B, C1QB, CX3CR1, C1QA, CEBPB, LRP1, SLC66A1, TGFBRAP1, ODC1, PTGS2, PLA2G6, THBS1, P2RY6, RXRA, P2RY2, ALOX5, S…	3071	163	9565	1.31846	0.876556	0.0211165	0.0122593
KEGG_PATHWAY	mmu05210	Colorectal cancer	41	0.590948	0.00580702	GSK3B, RALA, RALB, TCF7, ARAF, PIK3CD, TGFA, PIK3R2, PIK3CB, EGFR, BBC3, CASP9, NRAS, BCL2L11, AKT3, RAC2, AKT1, RAC3, PMAIP1, RALGDS, HRAS, SMAD2, TCF7L2, MAP2K1, TCF7L1, TGFB1, GADD45B, EGF, MLH1, MTOR, TGFBR1, TGFBR2, PIK3CA, MSH2, RPS6KB2, CYCS, CTNNB1, BAX, KRAS, RAF1, SOS1	3071	88	9565	1.45113	0.877129	0.0211165	0.0122593
KEGG_PATHWAY	mmu05140	Leishmaniasis	34	0.490055	0.00595584	ITGAM, NCF1, NCF2, H2-DMA, ITGB2, NCF4, PTGS2, C3, H2-DMB1, H2-OB, JAK1, MARCKSL1, H2-EB1, TGFB1, ITGA4, IFNGR1, STAT1, PRKCB, CYBB, CYBA, IRAK4, H2-AA, FCGR1, IL1A, FCGR3, CR1L, FCGR4, IL1B, PTPN6, TAB2, TLR4, MYD88, TLR2, H2-AB1	3071	70	9565	1.51282	0.883576	0.0212288	0.0123245
KEGG_PATHWAY	mmu05221	Acute myeloid leukemia	34	0.490055	0.00595584	CSF1R, SPI1, ITGAM, CEBPE, TCF7, ARAF, PIK3CD, PIK3R2, PIK3CB, IKBKB, NRAS, AKT3, PIM1, AKT1, CD14, BCL2A1B, HRAS, TCF7L2, STAT5B, MAP2K1, TCF7L1, JUP, MTOR, PML, RUNX1, PER2, CCNA2, FCGR1, PIK3CA, KIT, RPS6KB2, KRAS, RAF1, SOS1	3071	70	9565	1.51282	0.883576	0.0212288	0.0123245
KEGG_PATHWAY	mmu01524	Platinum drug resistance	38	0.547708	0.0070736	TOP2A, GSTP3, GSTP2, GSTP1, GSTT3, MGST1, PIK3CD, XIAP, GSTT2, PIK3R2, GSTT1, PIK3CB, BBC3, CASP9, AKT3, REV3L, AKT1, PMAIP1, GSTA13, GSTM4, GSTM1, ABCC2, APAF1, PDPK1, MLH1, GSTA4, PIK3CA, MSH2, GSTA3, GSTA2, GSTA1, CYCS, FAS, BAX, GSTM7, GSTM6, BCL2L1, BIRC3	3071	81	9565	1.46118	0.92235	0.0249486	0.014484
KEGG_PATHWAY	mmu00561	Glycerolipid metabolism	31	0.446815	0.00713806	MOGAT2, DGKA, MOGAT1, AGPAT1, LCLAT1, AGPAT3, AKR1B8, AKR1B7, TKFC, ABHD16A, ALDH1B1, GPAT4, GPAT3, DGAT2, GK, GLYCTK, MBOAT1, AKR1A1, DGKZ, ALDH3A2, AKR1B10, GPAM, DGKQ, PNPLA3, PLPP3, LPIN1, ALDH7A1, MGLL, PNPLA2, ALDH9A1, DGKH	3071	63	9565	1.53259	0.924144	0.0249486	0.014484
KEGG_PATHWAY	mmu05213	Endometrial cancer	29	0.417988	0.00729091	GSK3B, TCF7, PTEN, ARAF, PIK3CD, PIK3R2, PIK3CB, FOXO3, EGFR, CASP9, NRAS, CDH1, AKT3, AKT1, CTNNA2, HRAS, TCF7L2, MAP2K1, TCF7L1, GADD45B, EGF, PDPK1, MLH1, PIK3CA, CTNNB1, BAX, KRAS, RAF1, SOS1	3071	58	9565	1.55731	0.928234	0.0252378	0.0146519
KEGG_PATHWAY	mmu05212	Pancreatic cancer	36	0.518882	0.00742442	RALA, RALB, ARAF, PIK3CD, TGFA, PIK3R2, PIK3CB, PLD1, EGFR, PLD2, CASP9, IKBKB, CDC42, AKT3, RAC2, AKT1, RAC3, E2F2, RALGDS, JAK1, SMAD2, MAP2K1, TGFB1, GADD45B, EGF, STAT1, MTOR, TGFBR1, VEGFA, TGFBR2, PIK3CA, RPS6KB2, BAX, KRAS, RAF1, BCL2L1	3071	76	9565	1.47535	0.931626	0.0253209	0.0147002
KEGG_PATHWAY	mmu04722	Neurotrophin signaling pathway	53	0.763909	0.00745561	YWHAE, GSK3B, PIK3CD, PIK3CB, IKBKB, RPS6KA3, RPS6KA2, ARHGDIA, RPS6KA1, ARHGDIB, AKT3, AKT1, HRAS, MAP2K1, RIPK2, PDPK1, PRKCD, MATK, FRS2, IRAK3, IRAK4, PIK3CA, RAPGEF1, SOS1, RAF1, CRK, ATF4, CAMK2B, SHC4, SHC2, SHC1, MAGED1, PSEN2, PIK3R2, FOXO3, RAP1B, CDC42, NRAS, MAPK7, NTF3, PLCG2, ABL1, PLCG1, MAP2K7, NTRK1, BDNF, KIDINS220, SORT1, PTPN11, BAX, KRAS, CALM3, CALM1	3071	121	9565	1.36426	0.932395	0.0253209	0.0147002
KEGG_PATHWAY	mmu01232	Nucleotide metabolism	39	0.562122	0.0077632	GDA, GMPR2, GMPS, AK2, GMPR, AK4, AK5, AK6, NT5C2, TYMP, NT5C, NT5E, PNP, ENPP1, TK2, UPP2, NUDT16, TK1, XDH, ENTPD1, RRM1, ADSL, ENTPD2, RRM2, ENTPD3, ENTPD5, CTPS2, NME4, AMPD2, APRT, UCK2, UCK1, NME6, IMPDH1, IMPDH2, CMPK1, CMPK2, ADSS1, DCTPP1	3071	84	9565	1.44607	0.939533	0.0261192	0.0151636
KEGG_PATHWAY	mmu04664	Fc epsilon RI signaling pathway	32	0.461228	0.00806115	PIK3CD, PIK3R2, PIK3CB, NRAS, INPP5D, ALOX5, AKT3, PLCG2, RAC2, AKT1, RAC3, PLCG1, MAP2K7, HRAS, MAP2K6, VAV3, MAP2K1, FCER1G, SYK, PDPK1, PLA2G4A, PRKCA, GAB2, VAV1, VAV2, PIK3CA, ALOX5AP, BTK, KRAS, LCP2, RAF1, SOS1	3071	66	9565	1.51012	0.94573	0.0268705	0.0155998
KEGG_PATHWAY	mmu04820	Cytoskeleton in muscle cells	93	1.34044	0.00838477	MYOM1, ITGB5, ITGB3, FHL1, FHL3, FMN2, ENO1, LMNB2, LMNB1, MYOM3, SGCE, CSRP3, CSRP2, TMEM43, CAPZB, DAG1, ITGB8, ITGAV, ITGB6, MYOZ1, SNTA1, SUN1, ITGA4, TPM4, ITGA2, TNNC1, TPM2, ITGA1, TPM1, AMPD2, ANK3, ATP1B1, HSPG2, DCN, INF2, COL4A2, DAAM1, DAAM2, COL4A1, COL6A2, ITGA8, PKP2, ITGA7, MYH9, DSG2, TLN2, MYL9, ITGA9, PLEC, SPTBN5, SDC4, SDC2, COL11A2, SDC3, ATP1A3, ATP1A1, NID1, THBS2, FBLN2, …	3071	232	9565	1.24853	0.951744	0.0276928	0.0160772
KEGG_PATHWAY	mmu04750	Inflammatory mediator regulation of TRP channels	56	0.807149	0.00881531	PIK3CD, PIK3CB, IL1RAP, CYP2C37, PPP1CC, KLK1B4, BDKRB2, CYP2C70, PRKACA, PRKCH, PRKCB, CYP4A10, PRKCE, PRKCD, PLA2G4A, PRKCA, CYP4A14, PLCB3, PLCB4, PIK3CA, IL1B, PRKCQ, PLCB1, PLCB2, CAMK2B, CYP4A12A, CYP4A12B, SRC, ADCY4, ITPR1, ITPR2, PIK3R2, ADCY1, PLA2G6, ADCY7, KNG1, ADCY5, ASIC5, CYP2C54, P2RY2, PLCG2, CYP2C50, PLCG1, MAP2K6, NTRK1, CYP2J5, CYP2J6, CYP4A31, CYP2J8, CYP4A32, IGF1, CYP2C29,…	3071	130	9565	1.34168	0.958728	0.0288501	0.0167491
KEGG_PATHWAY	mmu05100	Bacterial invasion of epithelial cells	36	0.518882	0.00948521	SHC4, SHC2, ARHGEF26, SHC1, SRC, ARPC1B, PXN, ARPC1A, CLTB, PIK3CD, PIK3R2, PIK3CB, CBL, SEPTIN11, CDC42, CDH1, CTNNA2, ACTR3, ACTR2, RHOG, FN1, ARPC5, SEPTIN9, CD2AP, MAD2L2, ARHGAP10, PIK3CA, ARPC2, CTTN, ARPC3, ELMO1, ELMO2, CTNNB1, HCLS1, CRK, BCAR1	3071	77	9565	1.45619	0.967645	0.0307628	0.0178595
KEGG_PATHWAY	mmu00250	Alanine, aspartate and glutamate metabolism	21	0.302681	0.0098152	ADSL, GOT1, AGXT2, GLS2, GPT2, GFPT2, CAD, GFPT1, ABAT, GPT, 4930438A08RIK, DDO, ASS1, GLS, ALDH4A1, GLUD1, PPAT, ADSS1, AGXT, NIT2, ASPA	3071	39	9565	1.6771	0.971302	0.0315428	0.0183124
KEGG_PATHWAY	mmu04914	Progesterone-mediated oocyte maturation	42	0.605362	0.00991562	ANAPC16, GNAI3, ADCY4, ARAF, PIK3CD, PIK3R2, PIK3CB, ADCY1, PKMYT1, ADCY7, ADCY5, GNAI2, ANAPC11, STK10, CCNB2, RPS6KA3, CCNB1, CDC26, RPS6KA2, RPS6KA1, AKT3, AKT1, PRKACA, MAP2K1, HSP90AA1, PLK1, IGF1, KIF22, CDC25A, CCNA2, MAD2L2, SPDYE4C, PIK3CA, CDK2, CDK1, ANAPC5, KRAS, RAF1, CPEB3, ANAPC1, MAD2L1, CPEB4	3071	93	9565	1.4066	0.972331	0.0315428	0.0183124
KEGG_PATHWAY	mmu05223	Non-small cell lung cancer	34	0.490055	0.00998856	ARAF, PIK3CD, TGFA, PIK3R2, PIK3CB, FOXO3, EGFR, CASP9, NRAS, RASSF1, RXRA, KIF5B, AKT3, KIF5A, PLCG2, AKT1, E2F2, PLCG1, JAK3, RXRG, HRAS, STAT5B, MAP2K1, GADD45B, EGF, PDPK1, PRKCB, HGF, PRKCA, PIK3CA, BAX, KRAS, RAF1, SOS1	3071	72	9565	1.47079	0.973055	0.0315428	0.0183124
KEGG_PATHWAY	mmu05415	Diabetic cardiomyopathy	87	1.25396	0.0107321	GSK3B, COX7B, NDUFA13, NCF1, NCF2, NCF4, PTEN, SLC2A1, PIK3CD, PIK3CB, SLC2A4, MT-ND2, COX6A1, MT-ND3, COX7C, MT-ND1, GYS2, PPP1CC, CPT2, MPC1, MPC2, AKT3, RAC2, AKT1, CD36, CTSD, PDK2, PRKCB, PRKCD, CYBB, NDUFC2, CYBA, PRKCA, SDHD, SDHA, COX6B2, SDHB, MMP9, TGFBR1, AGTR1A, TGFBR2, COX6B1, PLCB3, COX7A2L, PLCB4, PIK3CA, NDUFS6, NDUFS5, G6PDX, PPIF, VDAC2, VDAC1, PLCB1, GAPDH, PLCB2, CAMK2B, NDUFB…	3071	217	9565	1.24872	0.97944	0.0335961	0.0195044
KEGG_PATHWAY	mmu00410	beta-Alanine metabolism	18	0.259441	0.0108885	AOC3, ECHS1, AOC2, SMOX, DPYS, ABAT, UPB1, CNDP1, ALDH3A2, ALDH6A1, ALDH1B1, ACOX1, EHHADH, ALDH3B1, DPYD, MLYCD, ALDH7A1, ALDH9A1	3071	32	9565	1.75197	0.980578	0.033792	0.0196181
KEGG_PATHWAY	mmu05214	Glioma	35	0.504468	0.0109839	CAMK2B, SHC4, SHC2, SHC1, PTEN, PDGFB, ARAF, PIK3CD, TGFA, PIK3R2, PIK3CB, EGFR, NRAS, AKT3, PLCG2, AKT1, E2F2, PLCG1, HRAS, PDGFRB, MAP2K1, CAMK1D, GADD45B, EGF, PRKCB, PRKCA, IGF1, MTOR, PIK3CA, BAX, KRAS, CALM3, RAF1, CALM1, SOS1	3071	75	9565	1.45349	0.981241	0.0337967	0.0196208
KEGG_PATHWAY	mmu04714	Thermogenesis	94	1.35486	0.0111519	KLB, COX7B, NDUFA13, SMARCB1, KDM1A, PRKAG2, MT-ND2, COX6A1, MT-ND3, COX7C, PRKAG3, MT-ND1, RPS6KA3, LIPE, CPT2, RPS6KA2, CREB3L1, CREB3L2, RPS6KA1, PRKACA, HRAS, COA5, PRKAB2, CPT1A, SMARCC2, ACSL1, NDUFC2, ACSL5, FRS2, TSC1, ACSL4, SDHD, SDHA, ARID1A, COX6B2, PRKAB1, SDHB, COX6B1, CREB3, COX7A2L, ADRB3, NDUFS6, NDUFS5, AKT1S1, SOS1, MGLL, SMARCD1, NDUFB8, SMARCD2, PRKAA2, COX15, COX18, ADCY4, N…	3071	237	9565	1.23533	0.982354	0.0340227	0.019752
KEGG_PATHWAY	mmu04530	Tight junction	70	1.00894	0.0114401	PATJ, ARPC1B, ARPC1A, PRKAG2, CLDN2, F11R, YBX3, CLDN1, PRKAG3, AMOT, CD1D2, STK11, CD1D1, TUBA1B, PPP2R1B, CLDN23, PRKACA, RAB8B, ACTR3, ACTR2, PRKAB2, PRKCI, ACTN1, PRKCE, PRKAB1, RUNX1, CLDN3, CTTN, CLDN14, CLDN12, RAPGEF2, HCLS1, MYH9, ARHGEF2, MYL9, LLGL2, PRKAA2, ROCK2, SRC, WAS, NEDD4L, CACNA1D, GATA4, MYL12A, PPP2CA, CDC42, PARD6B, MARVELD2, MICALL2, MYH14, SYMPK, WHAMM, MAP2K7, MYH10, MP…	3071	170	9565	1.28249	0.984112	0.0346088	0.0200923
KEGG_PATHWAY	mmu00590	Arachidonic acid metabolism	40	0.576535	0.0131218	CYP4A12A, CYP4A12B, HPGD, PTGS2, PLA2G6, PLB1, PTGS1, CYP2B9, CYP2C37, HPGDS, CYP2C54, CYP2B10, ALOX5, CYP2C50, CYP2C70, CBR3, CBR2, PLA2G12A, PLA2G12B, CYP2J5, GPX4, CYP2J6, PTGES2, CYP4A31, CYP2J8, EPHX2, CYP4A32, CYP4A10, PLA2G4A, PLAAT3, PTGR3, CYP4A14, PTGR2, CYP2C29, CYP2C68, CYP2C23, PRXL2B, TBXAS1, CYP2E1, PTGES	3071	89	9565	1.39983	0.991392	0.039268	0.0227973
KEGG_PATHWAY	mmu00270	Cysteine and methionine metabolism	27	0.389161	0.0131984	AHCYL2, DNMT1, AHCY, TAT, APIP, 4930438A08RIK, LDHA, MAT2A, CBS, MPST, SDS, GOT1, MDH2, AGXT2, GSS, BHMT2, DNMT3A, MAT1A, GNMT, BHMT, TST, PSAT1, CTH, AHCYL, KYAT1, CDO1, BCAT2	3071	55	9565	1.529	0.99163	0.039268	0.0227973
KEGG_PATHWAY	mmu05166	Human T-cell leukemia virus 1 infection	97	1.3981	0.013454	CRTC2, SPI1, TRRAP, CRTC1, H2-K1, BUB1B, ETS1, ETS2, ICAM1, ELK4, CDC20, ZFP36, PTTG1, CREB3L1, CDC26, CHEK2, CREB3L2, CHEK1, AKT3, AKT1, PRKACA, B2M, MAP2K1, IL1R2, CCNE1, VDAC2, VDAC1, ANAPC5, TLN2, ANAPC1, ATF4, ANAPC16, PIK3R2, ANAPC11, CCNB2, SMAD2, STAT5B, FDPS, EGR2, H2-EB1, TGFB1, FOSL1, CDK2, H2-Q10, ATR, BCL2L1, H2-AB1, H2-T23, H2-T22, ITGB2, PTEN, SLC2A1, PIK3CD, PIK3CB, ITGAL, CD3D, I…	3071	247	9565	1.22315	0.992375	0.0397003	0.0230482
KEGG_PATHWAY	mmu04650	Natural killer cell mediated cytotoxicity	47	0.677429	0.0136678	SHC4, SHC2, SHC1, ITGB2, PRF1, ICAM2, ARAF, PIK3CD, PIK3R2, PIK3CB, ITGAL, ICAM1, NRAS, KLRK1, SH3BP2, TNFSF10, PLCG2, RAC2, RAC3, PTK2B, CD244A, PLCG1, HRAS, VAV3, MAP2K1, FCER1G, SYK, IFNGR1, PRKCB, SH2D1A, PTPN11, PRKCA, VAV1, VAV2, RAET1D, NCR1, TYROBP, PIK3CA, FCGR4, FAS, PTPN6, KRAS, CD48, LCP2, RAF1, SOS1, IFNAR1	3071	108	9565	1.35544	0.992947	0.0400034	0.0232242
KEGG_PATHWAY	mmu04370	VEGF signaling pathway	28	0.403575	0.014814	SHC2, SRC, PXN, PIK3CD, HSPB1, PIK3R2, PIK3CB, PTGS2, CASP9, CDC42, NRAS, AKT3, PLCG2, RAC2, AKT1, RAC3, PLCG1, HRAS, MAP2K1, SPHK2, PRKCB, PLA2G4A, PRKCA, VEGFA, PIK3CA, MAPKAPK3, KRAS, RAF1	3071	58	9565	1.50361	0.995359	0.0430083	0.0249687
KEGG_PATHWAY	mmu04150	mTOR signaling pathway	65	0.936869	0.0151745	GSK3B, CAB39L, PTEN, PIK3CD, PIK3CB, IKBKB, RPS6KA3, FLCN, STK11, DEPTOR, RPS6KA2, RPS6KA1, AKT3, AKT1, RNF152, HRAS, MAP2K1, ATP6V1G1, PDPK1, PRKCB, STRADB, WNT9B, TSC1, PRKCA, TTI1, TNFRSF1A, RRAGA, PIK3CA, AKT1S1, TBC1D7, ULK2, ULK1, SGK1, SOS1, RAF1, EIF4E2, TELO2, PRKAA2, CAB39, NPRL2, LRP5, PIK3R2, SLC3A2, WDR24, LRP6, NRAS, DVL1, ATP6V1H, FNIP1, WNT2, FNIP2, EIF4E, ATP6V1C1, FZD1, FZD5, FZ…	3071	158	9565	1.28133	0.995932	0.0437025	0.0253717
KEGG_PATHWAY	mmu00770	Pantothenate and CoA biosynthesis	13	0.187374	0.0154212	PANK1, DPYS, UPB1, PPCDC, COASY, ALDH3A2, ALDH1B1, VNN3, PPCS, DPYD, ENPP1, AASDHPPT, BCAT2	3071	21	9565	1.9281	0.996283	0.0437135	0.0253781
KEGG_PATHWAY	mmu00531	Glycosaminoglycan degradation	13	0.187374	0.0154212	HGSNAT, IDUA, HEXB, HEXA, GNS, GALNS, NAGLU, HYAL1, GLB1, HYAL2, IDS, HPSE, GUSB	3071	21	9565	1.9281	0.996283	0.0437135	0.0253781
KEGG_PATHWAY	mmu00760	Nicotinate and nicotinamide metabolism	22	0.317094	0.0161765	NNMT, QPRT, ART2A, SIRT7, NADSYN1, NT5C2, SIRT1, SIRT2, NT5C, NADK2, NT5E, PNP, NMNAT1, NMRK1, NAPRT, AOX3, NAMPT, ENPP1, CD38, AOX1, NADK, NUDT12	3071	43	9565	1.59353	0.99718	0.0454964	0.0264132
KEGG_PATHWAY	mmu05145	Toxoplasmosis	47	0.677429	0.0164434	CIITA, LAMC3, H2-DMA, LAMA3, GNAI3, XIAP, LAMC2, LAMC1, PIK3CG, PIK3R5, GNAI2, CASP9, IKBKB, H2-DMB1, ALOX5, AKT3, H2-OB, AKT1, CCR5, LDLR, JAK1, MAP2K6, H2-EB1, TGFB1, LAMB3, IL10RB, IFNGR1, STAT1, PDPK1, IL10RA, IRGM2, IRGM1, IRAK4, H2-AA, TNFRSF1A, PPIF, IGTP, CYCS, TLR11, TAB2, TLR4, MYD88, HSPA1A, BCL2L1, BIRC3, TLR2, H2-AB1	3071	109	9565	1.343	0.997443	0.0458885	0.0266408
KEGG_PATHWAY	mmu00240	Pyrimidine metabolism	27	0.389161	0.0172611	DPYS, NT5C2, TYMP, NT5C, NT5E, ENPP1, TK2, UPP2, TK1, ENTPD1, RRM1, RRM2, ENTPD3, ENTPD5, CAD, CTPS2, NME4, UPB1, DHODH, UCK2, UCK1, NME6, DPYD, CMPK1, CMPK2, UMPS, DCTPP1	3071	56	9565	1.50169	0.998104	0.0478	0.0277505
KEGG_PATHWAY	mmu00785	Lipoic acid metabolism	12	0.172961	0.0178986	GCSH, BCKDHA, LIPT2, PDHA1, ACSM1, DBT, BCKDHB, AMT, PDHB, DLAT, LIAS, DHTKD1	3071	19	9565	1.96713	0.998499	0.049187	0.0285558
KEGG_PATHWAY	mmu05014	Amyotrophic lateral sclerosis	140	2.01787	0.0212204	NDUFA13, MT-ND2, COX6A1, MT-ND3, MT-ND1, PSMD9, TUBB6, TUBB5, TBK1, PSMD4, PSMD2, KIF5B, PSMD3, KIF5A, PSMD1, NUP214, DAXX, SDHD, COX6B2, SDHA, ATG14, SDHB, ATG13, COX6B1, ERN1, NUP93, COX7A2L, PFN4, SRSF3, ULK2, VDAC1, ULK1, ATF6, ATF4, PFN2, NUP205, POM121, PSMD12, VCP, PSMD11, PSMD14, SLC1A2, PIK3R4, COX7A2, COX7A1, C9ORF72, UQCRH, ATP5MC1, ATXN2, KLC2, ATG101, NUP85, NRBF2, CYC1, MAP2K6, NUP1…	3071	375	9565	1.16279	0.999557	0.0575051	0.0333849
KEGG_PATHWAY	mmu05152	Tuberculosis	72	1.03776	0.0213902	CIITA, ITGAM, ITGB2, LSP1, CTSS, CASP9, LAMP2, AKT3, MRC1, H2-OB, ITGAX, AKT1, LBP, CTSD, JAK1, FCER1G, APAF1, ATP6AP1, SYK, RIPK2, SPHK2, IFNGR1, IRAK4, TNFRSF1A, TLR1, FCGR1, IL1A, FCGR3, IL23A, FCGR4, IL1B, RFX5, TLR9, PIK3C3, CLEC4E, RAF1, TLR4, ATP6V0D2, TLR2, CAMK2B, CEBPB, SRC, H2-DMA, CEBPG, CORO1A, HSPD1, C3, CLEC7A, H2-DMB1, ATP6V0A2, ATP6V1H, CD14, ATP6V0A1, CD74, PLK3, H2-EB1, TGFB1, …	3071	180	9565	1.24585	0.999584	0.0575051	0.0333849
KEGG_PATHWAY	mmu05211	Renal cell carcinoma	32	0.461228	0.0214047	PDGFB, SLC2A1, ARAF, PIK3CD, TGFA, PIK3R2, PIK3CB, ETS1, RAP1B, CDC42, FLCN, NRAS, AKT3, AKT1, PAK3, HRAS, PAK4, EGLN3, MAP2K1, EGLN2, TGFB1, HGF, ARNT, PTPN11, FH1, VEGFA, PIK3CA, RAPGEF1, KRAS, RAF1, SOS1, CRK	3071	70	9565	1.42383	0.999586	0.0575051	0.0333849
KEGG_PATHWAY	mmu04710	Circadian rhythm	18	0.259441	0.0223972	PRKAB2, PRKAA2, FBXW11, BHLHE41, RORC, PRKAG2, PRKAB1, PRKAG3, NPAS2, PER2, PER1, FBXL21, DBP, CRY2, BHLHE40, FBXL3, BMAL1, SKP1	3071	34	9565	1.64892	0.999713	0.059726	0.0346743
KEGG_PATHWAY	mmu02010	ABC transporters	25	0.360334	0.0234594	ABCD4, ABCD2, ABCB6, ABCB4, ABCA17, ABCB9, ABCB11, ABCC12, ABCA14, ABCB1A, ABCC3, ABCG8, ABCA2, ABCG5, ABCC1, ABCC2, ABCA8B, ABCA6, ABCA3, ABCC6, ABCA9, TAP1, ABCA7, ABCG3, ABCG1	3071	52	9565	1.49741	0.999806	0.0620985	0.0360517
KEGG_PATHWAY	mmu04520	Adherens junction	40	0.576535	0.02381	ROCK2, SRC, TCF7, WAS, PTPRM, PTPRJ, IQGAP1, NLK, PTPRF, MYL12A, RASIP1, EGFR, RAP1B, CDC42, CDH5, CDH1, RAC2, RAC3, CTNNA2, ACP1, TCF7L2, PTPN1, TCF7L1, YES1, HEG1, ACTN1, ARHGAP29, LMO7, SORBS1, BAIAP2, TGFBR1, TGFBR2, PTPRB, CTNNB1, SNAI2, PTPN6, SSX2IP, MYL9, NECTIN2, NECTIN1	3071	92	9565	1.35418	0.999829	0.0625666	0.0363234
KEGG_PATHWAY	mmu05220	Chronic myeloid leukemia	34	0.490055	0.0246867	SHC4, HDAC2, SHC2, SHC1, ARAF, PIK3CD, PIK3R2, PIK3CB, CBL, IKBKB, NRAS, MECOM, AKT3, ABL1, AKT1, E2F2, HRAS, STAT5B, MAP2K1, TGFB1, GADD45B, PTPN11, GAB2, TGFBR1, RUNX1, TGFBR2, BCR, PIK3CA, BAX, KRAS, RAF1, SOS1, CRK, BCL2L1	3071	76	9565	1.39338	0.999876	0.0644001	0.0373878
KEGG_PATHWAY	mmu04935	Growth hormone synthesis, secretion and action	49	0.706255	0.0253619	GSK3B, PIK3CD, PIK3CB, CREB3L1, CREB3L2, AKT3, AKT1, PRKACA, HRAS, MAP2K1, PRKCB, PRKCA, CREB3, PLCB3, PLCB4, PIK3CA, IGFALS, SOS1, RAF1, PLCB1, CRK, PLCB2, ATF4, SHC4, SHC2, ATF6B, SHC1, ADCY4, ITPR1, GNAI3, ITPR2, CACNA1D, PIK3R2, ADCY1, ADCY7, ADCY5, GNAI2, SOCS2, NRAS, PLCG2, PLCG1, MAP2K6, STAT5B, STAT1, IGF1, MTOR, ADCY10, KRAS, BCAR1	3071	117	9565	1.30441	0.999904	0.0656856	0.0381342
KEGG_PATHWAY	mmu00600	Sphingolipid metabolism	26	0.374748	0.0258868	ASAH1, CERK, UGT8A, HEXB, HEXA, GBA1, SGMS2, GBA2, NEU2, SMPD3, SMPD2, GM2A, SPTLC2, SMPD1, PSAP, NEU1, KDSR, DEGS1L, ARSA, PSAPL1, SPHK2, GALC, ACER2, GLB1, ACER3, PLPP3	3071	55	9565	1.47237	0.999921	0.066566	0.0386453
KEGG_PATHWAY	mmu04136	Autophagy - other	17	0.245027	0.0263769	ATG3, GABARAPL1, ATG9B, ATG9A, ATG10, PIK3R4, WIPI1, ATG13, MTOR, PPP2CA, ATG16L1, ATG101, ATG2A, ULK2, PIK3C3, ATG7, ATG4D	3071	32	9565	1.65464	0.999934	0.0668709	0.0388223
KEGG_PATHWAY	mmu00020	Citrate cycle (TCA cycle)	17	0.245027	0.0263769	PDHA1, PCX, MDH2, IDH1, IDH2, PDHB, SDHD, SDHA, SDHB, FH1, CS, ACLY, SUCLG2, ACO1, DLAT, PCK1, IDH3A	3071	32	9565	1.65464	0.999934	0.0668709	0.0388223
KEGG_PATHWAY	mmu04918	Thyroid hormone synthesis	33	0.475641	0.0284032	ATF6B, ADCY4, ITPR1, ATP1A3, ITPR2, LRP2, ADCY1, ATP1A1, TTF2, SERPINA7, ADCY7, ASGR1, ADCY5, ASGR2, TTR, CREB3L1, CREB3L2, PRKACA, GPX1, GPX3, PRKCB, GPX6, PRKCA, ATP1B1, CREB3, PLCB3, PLCB4, TG, PAX8, ALB, PLCB1, PLCB2, ATF4	3071	74	9565	1.38895	0.999969	0.0715046	0.0415124
KEGG_PATHWAY	mmu05164	Influenza A	69	0.994523	0.0295032	CIITA, NXT1, PIK3CD, ADAR, PIK3CB, ICAM1, IKBKB, IFIH1, CASP9, TBK1, AKT3, KPNA6, TNFSF10, H2-OB, AKT1, TRIM25, TPSAB1, IKBKE, KPNA1, JAK1, MAP2K1, APAF1, PRKCB, IFNGR1, PRKCA, IRAK4, TNFRSF1A, DNAJC3, IL1A, PIK3CA, IRF3, IL1B, IRF7, VDAC1, TLR7, RAF1, TLR4, IRF9, IFNAR1, RNASEL, H2-DMA, TMPRSS4, OAS1A, TMPRSS2, PIK3R2, OAS1B, PLG, OAS1G, NXF1, H2-DMB1, CCL2, NLRP3, IL33, FDPS, H2-EB1, STAT1, MX2…	3071	174	9565	1.23511	0.999979	0.0737579	0.0428206
KEGG_PATHWAY	mmu00500	Starch and sucrose metabolism	18	0.259441	0.0308023	PYGB, GBE1, GAA, AGL, PYGL, G6PC1, HK2, GANC, GCK, HK1, GYS2, GPI1, HK3, UGP2, ENPP1, PGM2, AMY1, PGM1	3071	35	9565	1.6018	0.999987	0.0764747	0.0443978
KEGG_PATHWAY	mmu00920	Sulfur metabolism	8	0.115307	0.0313657	MPST, SELENBP2, TST, ETHE1, SQOR, BPNT2, SUOX, PAPSS2	3071	11	9565	2.26518	0.99999	0.0773401	0.0449002
KEGG_PATHWAY	mmu05167	Kaposi sarcoma-associated herpesvirus infection	86	1.23955	0.0316032	CD86, GSK3B, H2-T23, H2-T22, H2-K1, PIK3CD, CXCL1, PIK3CB, CXCL2, PIK3CG, ICAM1, IKBKB, CASP9, PREX1, ZFP36, MAP1LC3B, TBK1, MAP1LC3A, GNGT2, AKT3, AKT1, CCR5, IKBKE, HRAS, JAK1, ATG3, MAP2K1, SYK, IFNGR1, ATG14, TNFRSF1A, HCK, CD200R4, CD200R1, PIK3CA, IRF3, IRF7, PIK3C3, IL6ST, RAF1, IRF9, IFNAR1, SRC, H2-Q6, TCF7, PDGFB, H2-Q4, ITPR1, ITPR2, PIK3R2, PTGS2, PIK3R5, C3, NRAS, GNG2, UBB, GNG5, GN…	3071	223	9565	1.20115	0.99999	0.0773955	0.0449324
KEGG_PATHWAY	mmu04540	Gap junction	37	0.533295	0.0354451	GUCY1B1, SRC, GNAI3, PDGFB, ADCY4, ITPR1, ITPR2, ADCY1, ADCY7, EGFR, ADCY5, GNAI2, NRAS, TUBB6, TUBA1B, MAPK7, TUBB5, PDGFC, PRKACA, HRAS, PDGFRB, MAP2K1, EGF, PRKCB, PRKCA, TUBB4B, PLCB3, TUBB2B, TUBB2A, PLCB4, CDK1, KRAS, RAF1, PLCB1, SOS1, PLCB2, TUBA8	3071	86	9565	1.34001	0.999998	0.0862178	0.0500542
KEGG_PATHWAY	mmu05168	Herpes simplex virus 1 infection	82	1.1819	0.037171	H2-T23, H2-T22, PILRB1, PILRB2, ITGB3, H2-K1, PIK3CD, PIK3CB, IKBKB, IFIH1, CASP9, PPP1CC, TBK1, AKT3, H2-OB, AKT1, IKBKE, B2M, JAK1, DAXX, APAF1, SYK, IFNGR1, TAP1, TSC1, IRAK4, HCFC2, TNFRSF1A, TAPBP, PIK3CA, IRF3, IL1B, TLR9, IRF7, SRSF3, IRF9, BIRC3, TLR2, IFNAR1, RNASEL, SRC, H2-DMA, H2-Q6, SRSF1, H2-Q4, OAS1A, PIK3R2, OAS1B, ZC3HAV1, CFP, OAS1G, C3, NXF1, H2-DMB1, CCL2, CD74, H2-EB1, STAT1,…	3071	213	9565	1.19906	0.999999	0.0898091	0.0521392
KEGG_PATHWAY	mmu05169	Epstein-Barr virus infection	87	1.25396	0.0397476	H2-T23, H2-T22, H2-K1, PIK3CD, PIK3CB, ITGAL, CD3D, ICAM1, IKBKB, CASP9, TBK1, PSMD4, PSMD2, PSMD3, AKT3, H2-OB, BLNK, AKT1, PSMD1, CIR1, IKBKE, JAK3, B2M, JAK1, ENTPD1, APAF1, ENTPD3, SYK, TAP1, IRAK4, TAPBP, SAP30, CCNA2, PIK3CA, IRF3, CCNE1, BTK, IRF7, IRF9, CD44, TLR2, IFNAR1, PSMD12, HDAC2, PSMD11, PSMD14, H2-DMA, H2-Q6, H2-Q4, OAS1A, PIK3R2, OAS1B, OAS1G, RELB, BCL2L11, H2-DMB1, PLCG2, E2F2…	3071	228	9565	1.18847	1	0.0948867	0.055087
KEGG_PATHWAY	mmu05163	Human cytomegalovirus infection	96	1.38368	0.0397997	GSK3B, H2-T23, H2-T22, ITGB3, H2-K1, PIK3CD, PIK3CB, IKBKB, CASP9, TBK1, GNGT2, CREB3L1, CREB3L2, AKT3, RAC2, AKT1, RAC3, ITGAV, PRKACA, CCR5, HRAS, B2M, JAK1, ARHGEF11, MAP2K1, PRKCB, TAP1, TSC1, PRKCA, TNFRSF1A, TAPBP, CREB3, PLCB3, PLCB4, PIK3CA, IRF3, IL1B, SOS1, RAF1, PLCB1, CRK, PLCB2, ATF4, ATF6B, ROCK2, SRC, H2-Q6, PXN, H2-Q4, ADCY4, ITPR1, GNAI3, ITPR2, CXCR4, PIK3R2, ADCY1, PTGS2, ADCY7…	3071	254	9565	1.17718	1	0.0948867	0.055087
KEGG_PATHWAY	mmu04973	Carbohydrate digestion and absorption	23	0.331508	0.0408239	PRKCB, ATP1A3, SLC2A2, PIK3CD, CACNA1D, PIK3R2, PIK3CB, ATP1A1, SLC2A5, ATP1B1, G6PC1, HK2, HK1, HK3, PLCB3, PLCB4, PIK3CA, AKT3, AKT1, AMY1, PLCB1, SLC37A4, PLCB2	3071	49	9565	1.46196	1	0.0966881	0.0561328
KEGG_PATHWAY	mmu00360	Phenylalanine metabolism	12	0.172961	0.042717	AOC3, DDC, AOC2, MAOB, GOT1, GM4952, TAT, ALDH3B1, PAH, 4930438A08RIK, MIF, HPD	3071	21	9565	1.77978	1	0.100511	0.058352
KEGG_PATHWAY	mmu04977	Vitamin digestion and absorption	14	0.201787	0.0434744	ABCD4, SCARB1, ABCC1, SLC46A1, SLC23A1, APOA1, APOA4, PLB1, TCN2, SLC19A3, LRAT, MMACHC, SLC19A1, SLC19A2	3071	26	9565	1.6771	1	0.101628	0.0590009
KEGG_PATHWAY	mmu00380	Tryptophan metabolism	24	0.345921	0.0442671	GCDH, DDC, ECHS1, MAOB, AADAT, HAAO, 4930438A08RIK, ACAT3, ACMSD, DHTKD1, ALDH3A2, TDO2, ALDH1B1, EHHADH, KYNU, CAT, AFMID, AOX3, CYP1A2, AOX1, KYAT1, IDO2, ALDH7A1, ALDH9A1	3071	52	9565	1.43752	1	0.102814	0.0596892
KEGG_PATHWAY	mmu04925	Aldosterone synthesis and secretion	43	0.619775	0.0450557	CAMK2B, SCARB1, ATF6B, ADCY4, ITPR1, ATP1A3, ITPR2, CACNA1D, ADCY1, ATP1A1, ADCY7, ADCY5, LIPE, CREB3L1, CREB3L2, PRKACA, LDLR, HSD3B5, CAMK1D, HSD3B2, HSD3B3, PRKCB, PRKCE, ATP2B4, ATP2B2, PRKCA, ATP1B1, AGT, AGTR1A, NR4A2, NR4A1, CREB3, PLCB3, PLCB4, PRKD3, CYP21A1, ORAI1, CALM3, CALM1, PLCB1, PLCB2, KCNK3, ATF4	3071	104	9565	1.28778	1	0.103975	0.0603631
KEGG_PATHWAY	mmu04725	Cholinergic synapse	46	0.663015	0.0494026	CAMK2B, CHRM1, CHRNA4, CHRNA7, GNAI3, ADCY4, ITPR1, PIK3CD, ITPR2, CACNA1D, PIK3R2, PIK3CB, ADCY1, ADCY7, PIK3CG, ADCY5, PIK3R5, GNAI2, NRAS, GNG2, GNGT2, GNG5, GNG7, CREB3L1, CREB3L2, AKT3, AKT1, PRKACA, HRAS, KCNJ2, MAP2K1, PRKCB, KCNJ14, PRKCA, GNG12, CREB3, PLCB3, PLCB4, PIK3CA, GNB2, GNB1, GNB4, KRAS, PLCB1, PLCB2, ATF4	3071	113	9565	1.2679	1	0.11328	0.0657652
KEGG_PATHWAY	mmu05165	Human papillomavirus infection	131	1.88815	0.0510196	PATJ, MAML2, MAML1, H2-K1, TNC, TBK1, PPP2R1B, CREB3L1, CREB3L2, AKT3, AKT1, PRKACA, PDGFRB, HES7, HES6, MAP2K1, PRKCI, ATP6V1G1, TSC1, COL4A2, COL4A1, CCNE1, RAF1, ATP6V0D2, IFNAR1, LLGL2, NOTCH3, NOTCH1, PXN, TCF7, UBR4, PIK3R2, DVL1, ATP6V0A2, ATP6V1H, WNT2, ATP6V1C1, ATP6V0A1, FZD1, JAG1, FZD5, FN1, FZD8, EIF2AK2, ISG15, COL1A1, COL1A2, DLG3, RHEB, CDK2, TADA3, COL9A3, H2-Q10, ATR, GSK3B, H2-…	3071	359	9565	1.13653	1	0.116247	0.0674879
KEGG_PATHWAY	mmu04640	Hematopoietic cell lineage	39	0.562122	0.053759	CSF1R, ITGAM, CSF3R, TFRC, H2-DMA, ITGB3, CD3D, CSF2RA, CD1D2, CD1D1, THPO, ANPEP, H2-DMB1, H2-OB, CD38, CD37, CD36, CD14, CD33, CD55, IL11RA1, H2-EB1, ITGA4, MME, ITGA2, IL1R2, ITGA1, H2-AA, FCGR1, CD24A, IL1A, CR1L, IL1B, KIT, CD7, IL3RA, CD9, CD44, H2-AB1	3071	94	9565	1.29224	1	0.121718	0.0706643
KEGG_PATHWAY	mmu00310	Lysine degradation	28	0.403575	0.0569628	KMT2D, GCDH, PRDM9, ECHS1, EHMT2, KMT2C, SUV39H1, DOT1L, SETD7, ACAT3, DHTKD1, HYKK, ALDH1B1, MECOM, NSD2, SMYD2, SMYD1, KMT5A, AASS, SETDB1, PHYKPL, AADAT, PIPOX, CAMKMT, ALDH3A2, EHHADH, ALDH7A1, ALDH9A1	3071	64	9565	1.36265	1	0.128166	0.0744076
KEGG_PATHWAY	mmu04115	p53 signaling pathway	32	0.461228	0.0573288	STEAP3, CD82, SERPINE1, PTEN, RCHY1, THBS1, BBC3, CASP9, CCNB2, CCNB1, SESN3, AIFM2, CHEK2, ZFP385A, CHEK1, PMAIP1, RRM2, APAF1, GADD45B, SIVA1, SHISA5, IGF1, CCNE1, CCNG2, CDK2, CDK1, CYCS, FAS, BAX, MDM4, ATR, BCL2L1	3071	75	9565	1.3289	1	0.128189	0.0744206
KEGG_PATHWAY	mmu04010	MAPK signaling pathway	110	1.58547	0.0584611	ARAF, IL1RAP, FGF1, ELK4, RPS6KA3, FGF9, RPS6KA2, STMN1, RPS6KA1, AKT3, AKT1, MAP3K8, PRKACA, MAP3K6, PDGFRB, MAP2K1, DAXX, PRKCB, HGF, PRKCA, MAPK8IP3, MAPK8IP1, MAPKAPK3, RAF1, EPHA2, ATF4, CSF1R, MAX, PDGFB, TGFA, CACNA1D, NLK, RASGRP1, RASGRP4, STK3, RAP1B, PDGFC, CD14, MAP2K7, FGF23, MAP2K6, FGF21, TGFB1, GADD45B, PSPN, BDNF, IGF1, GNG12, NR4A1, TAB2, MAP3K13, FGFR4, MYD88, PTPRR, FLT1, FLT4…	3071	299	9565	1.14585	1	0.129914	0.075422
KEGG_PATHWAY	mmu00350	Tyrosine metabolism	19	0.273854	0.0595004	AOC3, DDC, AOC2, FAHD1, HGD, MAOB, GOT1, TAT, 4930438A08RIK, MIF, FAH, ADH7, COMT, GSTZ1, ADH4, ALDH3B1, AOX3, AOX1, HPD	3071	40	9565	1.47944	1	0.130574	0.0758053
KEGG_PATHWAY	mmu00565	Ether lipid metabolism	22	0.317094	0.0596839	PLA2G12A, PLA2G12B, UGT8A, GDPD1, PLD4, PLA2G4A, PEDS1, PLAAT3, PLA2G6, PLD1, PLA2G7, PAFAH2, SELENOI, PLB1, PLD2, LPCAT2, ENPP2, CHPT1, CEPT1, PLPP3, PAFAH1B2, PAFAH1B1	3071	48	9565	1.42753	1	0.130574	0.0758053
KEGG_PATHWAY	mmu04981	Folate transport and metabolism	14	0.201787	0.0598463	ABCC3, ABCC1, SLC46A1, ABCC2, SHMT2, BHMT2, MTHFR, BHMT, MTHFD1, SLCO1B2, FPGS, MTHFSL, FOLR2, SLC19A1	3071	27	9565	1.61499	1	0.130574	0.0758053
KEGG_PATHWAY	mmu00513	Various types of N-glycan biosynthesis	20	0.288268	0.0645351	HEXB, HEXA, ALG2, HEXD, ALG13, MAGT1, ALG1, DDOST, MAN2A2, TMEM258, MAN1A2, OSTC, MGAT4B, STT3A, MAN1C1, MGAT1, MGAT2, STT3B, B4GALNT4, ST3GAL3	3071	43	9565	1.44866	1	0.139956	0.0812521
KEGG_PATHWAY	mmu05160	Hepatitis C	64	0.922456	0.0697213	YWHAE, SCARB1, GSK3B, CD81, ARAF, PIK3CD, PIK3CB, CLDN2, IFIT1, CLDN1, IKBKB, CASP9, TBK1, PPP2R1B, CLDN23, AKT3, AKT1, IKBKE, HRAS, YWHAG, JAK1, YWHAH, MAP2K1, APAF1, TNFRSF1A, CLDN3, PIK3CA, IRF3, CLDN14, PSME3, CLDN12, IRF7, SOS1, RAF1, IRF9, IFNAR1, RNASEL, OAS1A, PIK3R2, OAS1B, EGFR, OAS1G, PPP2CA, NRAS, RXRA, E2F2, LDLR, EGF, STAT1, MX2, STAT2, EIF2AK3, EIF2AK2, NR1H3, CXCL10, OCLN, PPP2R2B…	3071	167	9565	1.19363	1	0.150297	0.087256
KEGG_PATHWAY	mmu04350	TGF-beta signaling pathway	44	0.634189	0.0713645	HDAC2, HAMP2, BMPR2, NRROS, TFRC, INHCA, CHRD, LRRC32, THBS1, PPP2CA, PPP2R1B, HJV, E2F4, SKIL, NEO1, SKP1, SMAD2, TGIF1, TGFB1, FST, BMP8B, INHBB, INHBA, EMP3, SMAD6, BMP7, INHBC, ACVR2B, SMAD5, ACVR2A, TGFBR1, DCN, BMP5, TGFBR2, GREM2, RBL1, TFDP1, TFR2, ID2, RPS6KB2, ID4, ID3, NODAL, FBN1	3071	110	9565	1.24585	1	0.152193	0.0883564
KEGG_PATHWAY	mmu04923	Regulation of lipolysis in adipocytes	25	0.360334	0.0714461	GNAI3, ADCY4, PIK3CD, PIK3R2, ABHD5, PIK3CB, ADCY1, PTGS2, ADCY7, ADCY5, GNAI2, PTGS1, LIPE, NPY, AKT3, ADORA1, AKT1, PRKACA, PLAAT3, CIDEC, FABP4, PIK3CA, ADRB3, MGLL, PNPLA2	3071	57	9565	1.36606	1	0.152193	0.0883564
KEGG_PATHWAY	mmu00604	Glycosphingolipid biosynthesis - ganglio series	9	0.12972	0.0721219	GLB1, HEXB, SLC33A1, HEXA, ST3GAL5, ST6GALNAC3, ST6GALNAC4, ST3GAL1, ST3GAL2	3071	15	9565	1.86877	1	0.152729	0.0886676
KEGG_PATHWAY	mmu03272	Virion - Hepatitis viruses	23	0.331508	0.0781088	CD63, SCARB1, CD81, SLC10A1, CLDN2, CLDN1, HSPG2, EGFR, DPP4, OCLN, CLDN3, CLDN14, EPCAM, CHMP1B, CLDN23, LAMP2, CLDN12, TGOLN1, CD9, CHMP1B2, CHMP4B, LDLR, CHMP7	3071	52	9565	1.37762	1	0.164095	0.0952662
KEGG_PATHWAY	mmu04929	GnRH secretion	27	0.389161	0.0784009	HCN3, ITPR1, PIK3CD, ITPR2, CACNA1D, PIK3R2, ARRB1, PIK3CB, ARRB2, NRAS, AKT3, AKT1, KCNN1, KCNN2, HRAS, GABBR2, MAP2K1, PRKCB, PRKCA, KISS1, PLCB3, PLCB4, PIK3CA, KRAS, RAF1, PLCB1, PLCB2	3071	63	9565	1.33484	1	0.164095	0.0952662
KEGG_PATHWAY	mmu04110	Cell cycle	60	0.864803	0.0823508	YWHAE, GSK3B, BUB1B, CDC20, PTTG1, PPP2R1B, PPP2R5E, CDC26, CHEK2, CHEK1, YWHAG, SKP1, YWHAH, ATRX, PPP2R5B, PPP2R5C, SMC1A, CDC25A, CCNA2, RBL2, TFDP1, RBL1, DBF4, ESPL1, CCNE1, MCM3, MCM4, ANAPC5, ANAPC1, MCM2, HDAC2, ANAPC16, PRKDC, TTK, PKMYT1, HDAC8, AURKB, ANAPC11, ORC5, PPP2CA, CCNB2, CCNB1, ABL1, E2F2, E2F4, BUB3, CDKN2D, SMAD2, CDT1, ZBTB17, TGFB1, GADD45B, PLK1, NDC80, MAD2L2, CDK2, CDK…	3071	157	9565	1.1903	1	0.171366	0.0994873
KEGG_PATHWAY	mmu05142	Chagas disease	41	0.590948	0.0872909	C1QB, C1QA, SERPINE1, GNAI3, PIK3CD, PIK3R2, PIK3CB, ADCY1, CD3D, KNG1, GNAI2, IKBKB, C3, PPP2CA, GNA14, PPP2R1B, AKT3, CCL3, BDKRB2, AKT1, CCL2, SMAD2, TGFB1, IFNGR1, IRAK4, TGFBR1, TNFRSF1A, TGFBR2, PLCB3, PLCB4, PIK3CA, PPP2R2B, IL1B, TLR9, FAS, PLCB1, TLR4, PLCB2, MYD88, TLR2, C1QC	3071	103	9565	1.2398	1	0.178284	0.103504
KEGG_PATHWAY	mmu04114	Oocyte meiosis	48	0.691842	0.0874635	YWHAE, CAMK2B, ANAPC16, ADCY4, ITPR1, ITPR2, ADCY1, PKMYT1, ADCY7, ADCY5, ANAPC11, CDC20, PPP2CA, CCNB2, PPP1CC, RPS6KA3, CCNB1, PTTG1, PPP2R1B, PPP2R5E, CDC26, RPS6KA2, RPS6KA1, PRKACA, YWHAG, SKP1, YWHAH, MAP2K1, FBXW11, PLK1, PPP2R5B, IGF1, PPP2R5C, SMC1A, MAD2L2, AR, SPDYE4C, ESPL1, CCNE1, CDK2, CDK1, ANAPC5, CALM3, CPEB3, CALM1, ANAPC1, MAD2L1, CPEB4	3071	123	9565	1.21546	1	0.178284	0.103504
KEGG_PATHWAY	mmu04920	Adipocytokine signaling pathway	30	0.432401	0.0876564	PRKAA2, SLC2A1, PRKAG2, SLC2A4, ACACB, ADIPOR2, PRKAG3, CAMKK2, IKBKB, STK11, RXRA, NPY, AKT3, LEPR, AKT1, CD36, PCK1, PPARGC1A, RXRG, PRKAB2, CPT1A, ACSL1, ACSL5, ACSL4, PTPN11, PRKAB1, G6PC1, MTOR, TNFRSF1A, PRKCQ	3071	72	9565	1.29776	1	0.178284	0.103504
KEGG_PATHWAY	mmu04927	Cortisol synthesis and secretion	30	0.432401	0.0876564	SCARB1, ATF6B, ADCY4, ITPR1, ITPR2, CACNA1D, ADCY1, ADCY7, ADCY5, CREB3L1, CREB3L2, PRKACA, LDLR, HSD3B5, HSD3B2, HSD3B3, AGT, AGTR1A, MRAP, NR4A1, CREB3, PLCB3, NCEH1, PLCB4, CYP21A1, ORAI1, PLCB1, PLCB2, KCNK3, ATF4	3071	72	9565	1.29776	1	0.178284	0.103504
KEGG_PATHWAY	mmu00440	Phosphonate and phosphinate metabolism	5	0.0720669	0.0883036	PCYT1A, PCYT2, CHPT1, CEPT1, SELENOI	3071	6	9565	2.59552	1	0.178592	0.103682
KEGG_PATHWAY	mmu04625	C-type lectin receptor signaling pathway	44	0.634189	0.0924052	SRC, CLEC4N, ITPR1, PIK3CD, ITPR2, PIK3R2, PIK3CB, LSP1, PTGS2, RELB, IKBKB, NRAS, CLEC7A, AKT3, PLCG2, AKT1, NLRP3, CLEC1B, HRAS, IKBKE, PLK3, EGR2, EGR3, FCER1G, SYK, STAT1, STAT2, PRKCD, CARD9, PTPN11, CD209A, CYLD, CLEC4D, PIK3CA, IL23A, IRF1, IL1B, BCL3, KRAS, CALM3, RAF1, CALM1, CLEC4E, IRF9	3071	112	9565	1.2236	1	0.185843	0.107892
KEGG_PATHWAY	mmu05161	Hepatitis B	62	0.893629	0.0934202	ARAF, PIK3CD, PIK3CB, IKBKB, IFIH1, CASP9, TBK1, CREB3L1, CREB3L2, AKT3, AKT1, IKBKE, JAK3, HRAS, JAK1, MAP2K1, APAF1, ATP6AP1, PRKCB, PRKCA, IRAK4, HSPG2, MMP9, TGFBR1, TGFBR2, DDB1, CCNA2, CREB3, PIK3CA, IRF3, CCNE1, IRF7, SOS1, RAF1, TLR4, ATF4, TLR2, IFNAR1, ATF6B, SRC, PIK3R2, NRAS, E2F2, PTK2B, STAT6, MAP2K7, MAP2K6, STAT5B, EGR2, TGFB1, EGR3, SLC10A1, STAT1, STAT2, CDK2, CYCS, FAS, BAX, KR…	3071	164	9565	1.17748	1	0.18684	0.108471
KEGG_PATHWAY	mmu05226	Gastric cancer	57	0.821562	0.0984195	GSK3B, ARAF, PIK3CD, PIK3CB, FGF1, FRAT2, FGF9, CDH1, AKT3, AKT1, HRAS, MAP2K1, HGF, WNT9B, TGFBR1, TGFBR2, PIK3CA, CCNE1, SOS1, RAF1, CDH17, SHC4, SHC2, SHC1, TCF7, LRP5, PIK3R2, EGFR, LRP6, NRAS, RXRA, DVL1, E2F2, CTNNA2, ABCB1A, WNT2, FGF23, RXRG, FGF21, FZD1, SMAD2, TCF7L2, TCF7L1, TGFB1, FZD5, GADD45B, JUP, EGF, REG4, FZD8, MLH1, MTOR, CDK2, RPS6KB2, CTNNB1, BAX, KRAS	3071	150	9565	1.18356	1	0.195752	0.113645

## Sheet: GSD Ia vs Ib
KEGG pathway alterations in GSD Ia vs Ib
Category	ID	Term	Count	%	PValue	Genes	List Total	Pop Hits	Pop Total	Fold Enrichment	Bonferroni	Benjamini	FDR
KEGG_PATHWAY	mmu05168	Herpes simplex virus 1 infection	8	10.1266	1.19e-05	IFIH1, BST2, OAS2, OAS3, IRF7, OAS1A, IKBKE, OAS1G	37	213	9565	9.70943	0.00132748	0.00082	0.000798
KEGG_PATHWAY	mmu05162	Measles	7	8.86076	1.46e-05	IFIH1, OAS2, OAS3, IRF7, OAS1A, IKBKE, OAS1G	37	145	9565	12.48	0.00163944	0.00082	0.000798
KEGG_PATHWAY	mmu05160	Hepatitis C	7	8.86076	3.27e-05	OAS2, OAS3, IRF7, OAS1A, PPARA, IKBKE, OAS1G	37	167	9565	10.8359	0.00365219	0.00115252	0.00112165
KEGG_PATHWAY	mmu05164	Influenza A	7	8.86076	4.12e-05	IFIH1, OAS2, OAS3, IRF7, OAS1A, IKBKE, OAS1G	37	174	9565	10.4	0.00459957	0.00115252	0.00112165
KEGG_PATHWAY	mmu04621	NOD-like receptor signaling pathway	7	8.86076	0.000137	OAS2, OAS3, IRF7, OAS1A, IKBKE, OAS1G, GBP3	37	216	9565	8.37775	0.0151999	0.00306311	0.00298106
KEGG_PATHWAY	mmu05169	Epstein-Barr virus infection	7	8.86076	0.000184	OAS2, OAS3, IRF7, OAS1A, ISG15, IKBKE, OAS1G	37	228	9565	7.93682	0.0203741	0.00343044	0.00333856
KEGG_PATHWAY	mmu05171	Coronavirus disease - COVID-19	7	8.86076	0.00139105	IFIH1, OAS2, OAS3, OAS1A, ISG15, IKBKE, OAS1G	37	334	9565	5.41795	0.14436	0.0222567	0.0216606
KEGG_PATHWAY	mmu04622	RIG-I-like receptor signaling pathway	4	5.06329	0.00254189	IFIH1, IRF7, ISG15, IKBKE	37	73	9565	14.1651	0.248026	0.0355864	0.0346332
KEGG_PATHWAY	mmu04623	Cytosolic DNA-sensing pathway	3	3.79747	0.0378965	ZBP1, IRF7, IKBKE	37	82	9565	9.45781	0.986792	0.471601	0.458969
KEGG_PATHWAY	mmu05207	Chemical carcinogenesis - receptor activation	4	5.06329	0.0536386	CYP2B9, CYP2B10, PPARA, IKBKE	37	228	9565	4.53532	0.997918	0.571293	0.55599
KEGG_PATHWAY	mmu00830	Retinol metabolism	3	3.79747	0.0561091	CYP2B9, RDH16F2, CYP2B10	37	102	9565	7.60334	0.998447	0.571293	0.55599
KEGG_PATHWAY	mmu04936	Alcoholic liver disease	3	3.79747	0.0982608	ACOX1, PPARA, IKBKE	37	141	9565	5.50029	0.999991	0.917101	0.892535
