# Supplementary material for: Hepatocyte-specific Cas9-mediated editing of G6pc and Slc37a4 elicits comparable biochemical and regulatory responses between glycogen storage disease (GSD) type Ia and Ib mice
Source: Mol Metab. 2026 Jun 10;110:102393. doi: 10.1016/j.molmet.2026.102393 (PMC13316303; doi:10.1016/j.molmet.2026.102393)
Supplement: Table S8 [file mmc8.xlsx]

## Sheet: GSD Ia vs Control
KEGG pathway alterations in GSD Ia vs Control
Category	ID	Term	Count	%	PValue	Genes	List Total	Pop Hits	Pop Total	Fold Enrichment	Bonferroni	Benjamini	FDR
KEGG_PATHWAY	mmu01100	Metabolic pathways	353	31.8592	2.93363e-93	DMGDH, CDA, MT-ND4, MT-ND5, ACSM3, GLDC, PANK1, ACSM1, ACSM5, ABAT, MT-ND2, MT-ND1, SCP2, TDO2, NAMPT, PIP4K2B, CYP2C70, MLYCD, PIP4K2C, GLUL, MCCC2, GSTK1, ACOT8, MECR, PHYKPL, ENTPD5, OXSM, MCCC1, ALG2, ACSL5, ACSL4, HOGA1, UPB1, GCAT, CYP27A1, ETHE1, UQCRC1, ACOT1, SUCLG2, SUCLG1, MT-CO2, AMY1, MT-CO3, CYP2E1, LAP3, UQCRC2, ATP6V0D1, IDO2, HPD, ALDH7A1, GCDH, RPN2, SHMT2, MAOA, RPN1, MGST1, GN…	720	1621	9330	2.82189	9.44628e-91	9.44628e-91	7.71544e-91
KEGG_PATHWAY	mmu05208	Chemical carcinogenesis - reactive oxygen species	73	6.58845	1.32027e-27	MT-ND4, NDUFA13, MT-ND5, NDUFA11, NDUFA12, COX4I1, NDUFA10, MT-ND2, COX7C, MT-ND1, UQCRFS1, CBR1, NDUFC2, SDHC, SDHD, COX6B1, NDUFS8, NDUFS7, NDUFS4, UQCRC1, VDAC3, PPIF, NDUFS3, VDAC2, NDUFS2, MT-CO2, VDAC1, NDUFS1, MT-CO3, CYP2E1, UQCRC2, SLC25A5, SLC25A4, NDUFB9, NDUFB8, SLC26A1, NDUFB7, NDUFB6, NDUFB11, NDUFB5, NDUFB4, NDUFB3, MGST1, GSTT3, GSTT2, GSTT1, COX7A2, UQCR10, EGFR, CYC1, CYP2F2, ND…	720	222	9330	4.26107	4.25128e-25	2.12564e-25	1.73616e-25
KEGG_PATHWAY	mmu00190	Oxidative phosphorylation	56	5.05415	6.37429e-27	MT-ND4, NDUFA13, MT-ND5, NDUFA11, NDUFA12, COX4I1, NDUFA10, MT-ND2, COX7C, MT-ND1, UQCRFS1, NDUFC2, SDHC, SDHD, COX6B1, NDUFS8, NDUFS7, PPA2, PPA1, NDUFS4, UQCRC1, NDUFS3, NDUFS2, MT-CO2, NDUFS1, MT-CO3, UQCRC2, ATP6V0D1, ATP6V0C, NDUFB9, NDUFB8, NDUFB7, NDUFB6, NDUFB11, COX15, NDUFB5, NDUFB4, NDUFB3, COX7A2, UQCR10, CYC1, NDUFV1, ATP6V1C1, NDUFA9, NDUFA7, NDUFA6, NDUFA5, NDUFA4, NDUFA3, NDUFA2, …	720	135	9330	5.37531	2.05252e-24	6.84174e-25	5.58813e-25
KEGG_PATHWAY	mmu05415	Diabetic cardiomyopathy	67	6.04693	2.30087e-24	MT-ND4, NDUFA13, MT-ND5, NDUFA11, NDUFA12, COX4I1, NCF4, NDUFA10, ATP2A2, MT-ND2, COX7C, MT-ND1, GYS2, GYS1, MPC2, UQCRFS1, CD36, PDK2, NDUFC2, SDHC, SDHD, COX6B1, NDUFS8, NDUFS7, NDUFS4, UQCRC1, VDAC3, PPIF, NDUFS3, VDAC2, NDUFS2, MT-CO2, VDAC1, NDUFS1, MT-CO3, UQCRC2, SLC25A5, SLC25A4, GAPDH, NDUFB9, NDUFB8, NDUFB7, NDUFB6, NDUFB11, NDUFB5, NDUFB4, NDUFB3, COX7A2, UQCR10, CYC1, NDUFV1, NDUFA9, …	720	211	9330	4.11473	7.40879e-22	1.8522e-22	1.51282e-22
KEGG_PATHWAY	mmu04932	Non-alcoholic fatty liver disease	52	4.69314	5.26765e-20	NDUFA13, NDUFA11, NDUFA12, COX4I1, NDUFA10, PRKAG1, COX7C, UQCRFS1, NDUFC2, SDHC, SDHD, PRKAB1, COX6B1, NDUFS8, NDUFS7, NDUFS4, UQCRC1, NDUFS3, NDUFS2, MT-CO2, NDUFS1, MT-CO3, CYP2E1, UQCRC2, NDUFB9, NDUFB8, PRKAA2, NDUFB7, NDUFB6, NDUFB11, NDUFB5, NDUFB4, NDUFB3, COX7A2, UQCR10, RXRA, CYC1, NDUFV1, NDUFA9, NDUFA7, NDUFA6, PKLR, NDUFA5, NDUFA4, NDUFA3, INSR, NDUFA2, NDUFA1, COX6C, UQCRQ, NDUFAB1,…	720	156	9330	4.31944	1.69618e-17	3.39237e-18	2.77078e-18
KEGG_PATHWAY	mmu05012	Parkinson disease	68	6.13718	3.36195e-19	MT-ND4, NDUFA13, MT-ND5, NDUFA11, NDUFA12, COX4I1, NDUFA10, MT-ND2, COX7C, MT-ND1, TUBA1C, PSMD6, TUBB5, UQCRFS1, NDUFC2, SDHC, SDHD, SLC39A14, COX6B1, TUBB2A, NDUFS8, NDUFS7, NDUFS4, UQCRC1, VDAC3, PPIF, NDUFS3, VDAC2, NDUFS2, MT-CO2, VDAC1, NDUFS1, MT-CO3, UQCRC2, SLC25A5, SLC25A4, NDUFB9, PSMD12, NDUFB8, NDUFB7, NDUFB6, MAOA, NDUFB11, NDUFB5, NDUFB4, NDUFB3, COX7A2, UQCR10, GNAI2, CYC1, PLCG1,…	720	264	9330	3.33775	1.08255e-16	1.7236e-17	1.40779e-17
KEGG_PATHWAY	mmu04714	Thermogenesis	63	5.68592	3.74696e-19	MT-ND4, NDUFA13, MT-ND5, KDM1A, NDUFA11, NDUFA12, COX4I1, NDUFA10, PRKAG1, MT-ND2, COX7C, MT-ND1, RPS6KA3, RPS6KA1, UQCRFS1, CPT1A, NDUFC2, ACSL5, SDHC, ACSL4, SDHD, PRKAB1, COX6B1, NDUFS8, NDUFS7, NDUFS4, UQCRC1, NDUFS3, NDUFS2, MT-CO2, NDUFS1, MT-CO3, UQCRC2, MGLL, NDUFB9, NDUFB8, PRKAA2, NDUFB7, NDUFB6, NDUFB11, COX15, NDUFB5, NDUFB4, NDUFB3, COX7A2, UQCR10, CYC1, SLC25A20, NDUFV1, NDUFA9, COA…	720	231	9330	3.53409	1.20652e-16	1.7236e-17	1.40779e-17
KEGG_PATHWAY	mmu00280	Valine, leucine and isoleucine degradation	30	2.70758	5.3366e-18	ECHS1, ACAA2, HIBADH, ACAA1B, ABAT, HSD17B10, AACS, HMGCL, MCEE, ALDH1B1, AUH, AOX3, DBT, AOX1, HMGCS2, HIBCH, BCKDHA, MCCC2, AGXT2, BCKDHB, MCCC1, ACADSB, ACSF3, HADHB, ALDH6A1, EHHADH, IVD, DLD, ALDH7A1, ALDH9A1	720	57	9330	6.82018	1.71839e-15	2.14798e-16	1.75441e-16
KEGG_PATHWAY	mmu04146	Peroxisome	36	3.2491	2.36546e-17	ABCD3, MVK, PEX11B, HSD17B4, ACAA1B, ACNAT2, ACNAT1, PEX26, HMGCL, PRDX5, SCP2, NUDT19, MLYCD, XDH, PEX16, GSTK1, PHYH, ACOT8, IDH2, ACSL5, ACSL4, PEX1, SOD2, PEX14, PEX7, SLC25A17, ACOX2, PEX3, ACOX1, EHHADH, PXMP2, PXMP4, ACOX3, PEX11G, AGXT, CRAT	720	87	9330	5.36207	7.61678e-15	8.46309e-16	6.9124e-16
KEGG_PATHWAY	mmu01200	Carbon metabolism	42	3.79061	6.00041e-17	PRPS2, ACSS2, ECHS1, PCX, SHMT2, GLDC, ENO1B, GPT, GPI1, MCEE, ME1, DLAT, HIBCH, PKLR, GOT1, GPT2, IDH2, AMT, SDHC, SDHD, PGD, FH1, GCK, RPIA, GLUD1, ALDH6A1, PFKL, PKM, CPS1, ACOX1, RGN, SUCLG2, SUCLG1, ALDOC, ACOX3, ALDOB, ALDOA, AGXT, DLD, PFKM, GAPDH, FBP1	720	121	9330	4.49793	3.57492e-14	1.90642e-15	1.55711e-15
KEGG_PATHWAY	mmu00640	Propanoate metabolism	22	1.98556	6.51263e-17	BCKDHA, ACSS3, ACSS2, ECHS1, BCKDHB, ABAT, ACACB, ACACA, LDHB, ALDH6A1, LDHA, MCEE, ACOX1, EHHADH, DBT, ECHDC1, SUCLG2, SUCLG1, ACOX3, MLYCD, DLD, HIBCH	720	31	9330	9.19624	3.57492e-14	1.90642e-15	1.55711e-15
KEGG_PATHWAY	mmu05020	Prion disease	64	5.77617	3.0241e-16	MT-ND4, NDUFA13, MT-ND5, NDUFA11, NDUFA12, COX4I1, NCF4, NDUFA10, MT-ND2, COX7C, MT-ND1, TUBA1C, PSMD6, TUBB5, UQCRFS1, NDUFC2, SDHC, SDHD, COX6B1, TUBB2A, NDUFS8, NDUFS7, NDUFS4, UQCRC1, VDAC3, PPIF, NDUFS3, VDAC2, NDUFS2, MT-CO2, VDAC1, NDUFS1, MT-CO3, UQCRC2, SLC25A5, SLC25A4, NDUFB9, PSMD12, NDUFB8, NDUFB7, NDUFB6, NDUFB11, NDUFB5, NDUFB4, NDUFB3, COX7A2, UQCR10, CYC1, NDUFV1, NDUFA9, NDUFA7,…	720	267	9330	3.10612	1.07248e-13	8.11467e-15	6.62782e-15
KEGG_PATHWAY	mmu01212	Fatty acid metabolism	29	2.61733	1.15756e-15	ECHS1, ACAA2, TECR, HSD17B4, ACAA1B, HSD17B12, ACACA, FADS2, ACADL, SCP2, SCD1, CBR4, CPT1A, MECR, ELOVL5, OXSM, ELOVL2, ACSL5, ELOVL6, ACSL4, ACADSB, ACSF3, HADHB, ACOX1, FASN, EHHADH, PPT1, ACOX3, PPT2	720	62	9330	6.06116	3.57492e-13	2.8672e-14	2.34184e-14
KEGG_PATHWAY	mmu05014	Amyotrophic lateral sclerosis	75	6.76895	6.88697e-15	MT-ND4, NDUFA13, MT-ND5, NDUFA11, NDUFA12, COX4I1, NDUFA10, MT-ND2, COX7C, MT-ND1, TUBA1C, PSMD6, TUBB5, UQCRFS1, GPX1, GPX3, SIGMAR1, ANXA11, NDUFC2, SDHC, SDHD, COX6B1, NUP93, TUBB2A, NDUFS8, NDUFS7, NDUFS4, UQCRC1, NDUFS3, NDUFS2, MATR3, MT-CO2, VDAC1, NDUFS1, MT-CO3, UQCRC2, SRSF7, SQSTM1, NDUFB9, PSMD12, NDUFB8, VCP, TOMM40, NDUFB7, NDUFB6, NDUFB11, NDUFB5, NDUFB4, NDUFB3, DERL1, COX7A2, UQC…	720	369	9330	2.63381	2.21645e-12	1.584e-13	1.29377e-13
KEGG_PATHWAY	mmu05016	Huntington disease	66	5.95668	1.00909e-14	MT-ND4, NDUFA13, MT-ND5, NDUFA11, NDUFA12, COX4I1, NDUFA10, MT-ND2, COX7C, MT-ND1, TUBA1C, PSMD6, TUBB5, UQCRFS1, TGM2, GPX1, GPX3, NDUFC2, SDHC, SDHD, COX6B1, TUBB2A, NDUFS8, NDUFS7, NDUFS4, UQCRC1, VDAC3, PPIF, NDUFS3, VDAC2, NDUFS2, MT-CO2, VDAC1, NDUFS1, MT-CO3, UQCRC2, SLC25A5, SLC25A4, NDUFB9, PSMD12, NDUFB8, NDUFB7, NDUFB6, NDUFB11, NDUFB5, NDUFB4, NDUFB3, HTT, COX7A2, UQCR10, CYC1, NDUFV1…	720	302	9330	2.83195	3.25318e-12	2.16618e-13	1.76927e-13
KEGG_PATHWAY	mmu01240	Biosynthesis of cofactors	42	3.79061	4.64203e-13	VKORC1L1, ALAS1, FECH, SHMT2, PANK1, COX15, HAAO, AK2, CPOX, AK3, GPHN, ALAD, GULO, NADK2, NFS1, UGP2, TDO2, ALDH1B1, PPCS, KYNU, AFMID, RDH13, UGT1A9, MMAB, TPK1, GSS, OXSM, PMM2, NME3, MAT1A, COQ7, COQ6, COASY, COQ5, UGDH, GGCX, RGN, CMPK2, IDO2, UMPS, DLD, HPD	720	152	9330	3.58059	1.49467e-10	9.34209e-12	7.63034e-12
KEGG_PATHWAY	mmu05010	Alzheimer disease	73	6.58845	4.94675e-13	MT-ND4, NDUFA13, MT-ND5, NDUFA11, NDUFA12, COX4I1, NDUFA10, ATP2A2, MT-ND2, COX7C, MT-ND1, TUBA1C, PSMD6, TUBB5, CAPN2, UQCRFS1, NDUFC2, SDHC, SDHD, SLC39A14, COX6B1, TUBB2A, NDUFS8, NDUFS7, NDUFS4, UQCRC1, VDAC3, PPIF, NDUFS3, VDAC2, NDUFS2, MT-CO2, VDAC1, NDUFS1, MT-CO3, UQCRC2, SLC25A5, SLC25A4, GAPDH, NDUFB9, RTN3, PSMD12, NDUFB8, NDUFB7, NDUFB6, LRP1, NDUFB11, NDUFB5, NDUFB4, NDUFB3, COX7A2,…	720	383	9330	2.46987	1.59298e-10	9.36973e-12	7.65292e-12
KEGG_PATHWAY	mmu04141	Protein processing in endoplasmic reticulum	42	3.79061	2.91453e-11	TRAM1, VCP, SAR1A, RPN2, SAR1B, RPN1, UBE2D3, DERL1, DERL2, RRBP1, MAGT1, HSPBP1, HERPUD1, DNAJB2, SEC61A1, GANAB, CAPN2, SSR1, SEC61B, UBXN4, SEC31B, SEC63, TXNDC5, SEC31A, PDIA3, SEC24A, SSR4, AMFR, SSR3, DNAJB12, UBE2G2, DDOST, PDIA4, DNAJA1, TMEM258, DAD1, OSTC, STT3A, HYOU1, STT3B, CALR, HSPA1B	720	171	9330	3.18275	9.3848e-09	5.21377e-10	4.25846e-10
KEGG_PATHWAY	mmu01230	Biosynthesis of amino acids	27	2.43682	7.53504e-11	PRPS2, PCX, ACY1, SHMT2, ENO1B, GPT, ASL, GLUL, PKLR, GOT1, ARG1, GPT2, IDH2, MAT1A, ASS1, RPIA, PFKL, PKM, CPS1, PAH, ALDOC, ALDOB, NAGS, ALDOA, PFKM, GAPDH, OTC	720	79	9330	4.4288	2.42628e-08	1.27699e-09	1.04301e-09
KEGG_PATHWAY	mmu05022	Pathways of neurodegeneration - multiple diseases	77	6.94946	2.67008e-10	MT-ND4, NDUFA13, MT-ND5, NDUFA11, NDUFA12, COX4I1, NDUFA10, ATP2A2, MT-ND2, COX7C, MT-ND1, TUBA1C, PSMD6, TUBB5, CAPN2, UQCRFS1, GPX1, GPX3, SIGMAR1, NDUFC2, SDHC, SDHD, COX6B1, TUBB2A, NDUFS8, NDUFS7, NDUFS4, UQCRC1, VDAC3, PPIF, NDUFS3, VDAC2, NDUFS2, MT-CO2, VDAC1, NDUFS1, MT-CO3, UQCRC2, SLC25A5, SLC25A4, SQSTM1, NDUFB9, PSMD12, NDUFB8, VCP, TOMM40, NDUFB7, NDUFB6, NDUFB11, NDUFB5, NDUFB4, ND…	720	471	9330	2.11845	8.59765e-08	4.29883e-09	3.51115e-09
KEGG_PATHWAY	mmu00620	Pyruvate metabolism	19	1.7148	1.13697e-09	ACSS2, PCX, PKLR, GLO1, ACOT12, ACACB, FH1, ACACA, LDHB, LDHA, PKM, ALDH1B1, LDHD, ME1, DLAT, HAGH, ALDH7A1, DLD, ALDH9A1	720	44	9330	5.59564	3.66105e-07	1.74336e-08	1.42392e-08
KEGG_PATHWAY	mmu04723	Retrograde endocannabinoid signaling	36	3.2491	1.24979e-09	NDUFB9, NDUFB8, NDUFA13, MT-ND4, NDUFB7, MT-ND5, NDUFA11, NDUFB6, NDUFB11, NDUFA12, NDUFB5, NDUFB4, NDUFA10, NDUFB3, ABHD6, MT-ND2, GNAI2, MT-ND1, NDUFV1, NDUFA9, NDUFA7, NDUFA6, NDUFA5, NDUFA4, NDUFA3, NDUFA2, NDUFA1, NDUFC2, NDUFS8, NDUFS7, NDUFS4, NDUFAB1, NDUFS3, NDUFS2, NDUFS1, MGLL	720	148	9330	3.15203	4.02432e-07	1.82924e-08	1.49407e-08
KEGG_PATHWAY	mmu00220	Arginine biosynthesis	13	1.17329	2.84103e-09	ACY1, GOT1, ARG1, GLS2, GPT2, GPT, ASS1, GLUD1, CPS1, ASL, NAGS, GLUL, OTC	720	20	9330	8.42292	9.14813e-07	3.97745e-08	3.24866e-08
KEGG_PATHWAY	mmu01040	Biosynthesis of unsaturated fatty acids	16	1.44404	8.07466e-09	ACOT7, ELOVL5, ELOVL2, TECR, HSD17B4, ELOVL6, ACAA1B, HSD17B12, ACNAT2, ACNAT1, FADS2, SCP2, ACOX1, ACOT1, ACOX3, SCD1	720	34	9330	6.09804	2.60004e-06	1.08335e-07	8.84848e-08
KEGG_PATHWAY	mmu00380	Tryptophan metabolism	19	1.7148	2.61377e-08	GCDH, ECHS1, MAOA, AADAT, HAAO, INMT, DHTKD1, TDO2, ALDH1B1, EHHADH, KYNU, AFMID, AOX3, CYP1A2, AOX1, IDO2, ALDH7A1, DLD, ALDH9A1	720	52	9330	4.73478	8.41629e-06	3.36653e-07	2.74968e-07
KEGG_PATHWAY	mmu01210	2-Oxocarboxylic acid metabolism	15	1.35379	7.4782e-08	BCKDHA, ACY1, GOT1, AGXT2, AADAT, GPT2, BCKDHB, IDH2, GPT, DHTKD1, DBT, DLAT, NAGS, AGXT, DLD	720	34	9330	5.71691	2.40795e-05	8.76639e-07	7.16013e-07
KEGG_PATHWAY	mmu00250	Alanine, aspartate and glutamate metabolism	16	1.44404	7.5882e-08	GOT1, AGXT2, GLS2, GPT2, GFPT1, ABAT, GPT, ASS1, ALDH4A1, GLUD1, ALDH5A1, CPS1, ASL, AGXT, GLUL, NIT2	720	39	9330	5.31624	2.44337e-05	8.76639e-07	7.16013e-07
KEGG_PATHWAY	mmu00010	Glycolysis / Gluconeogenesis	21	1.89531	7.62295e-08	ACSS2, PKLR, ENO1B, GCK, GPI1, LDHB, PFKL, LDHA, PKM, ALDH1B1, GAPDHS, ALDOC, DLAT, ALDOB, ALDOA, GAPDH, ALDH7A1, DLD, FBP1, PFKM, ALDH9A1	720	67	9330	4.06157	2.45456e-05	8.76639e-07	7.16013e-07
KEGG_PATHWAY	mmu00071	Fatty acid degradation	18	1.62455	1.66669e-07	GCDH, CPT1A, ECHS1, ACAA2, ECI1, CYP4A10, ACSL5, ACSL4, ACAA1B, ACADSB, HADHB, ACADL, ALDH1B1, ACOX1, EHHADH, ACOX3, ALDH7A1, ALDH9A1	720	52	9330	4.48558	5.3666e-05	1.8506e-06	1.51152e-06
KEGG_PATHWAY	mmu00983	Drug metabolism - other enzymes	24	2.16606	1.96042e-07	CDA, GSTM1, GSTP1, GSTT3, MGST1, NME3, GSTT2, GSTT1, UPB1, MPO, TYMP, CES2C, GSTA4, CES1D, CES1E, GSTA3, CES1F, GSTA2, UPP2, CYP2E1, UGT1A9, UMPS, XDH, GSTM6	720	90	9330	3.45556	6.31235e-05	2.10418e-06	1.71863e-06
KEGG_PATHWAY	mmu05204	Chemical carcinogenesis - DNA adducts	23	2.07581	2.26517e-07	GSTK1, CBR1, GSTM1, GSTP1, GSTT3, MGST1, GSTT2, GSTT1, CYP2C29, CYP2C37, SULT1A1, GSTA4, CYP2C55, CYP2C54, GSTA3, GSTA2, CYP1A2, CYP2C50, CYP2E1, CYP2C70, UGT1A9, GSTM6, SULT2A1	720	84	9330	3.54812	7.29357e-05	2.35285e-06	1.92174e-06
KEGG_PATHWAY	mmu00480	Glutathione metabolism	21	1.89531	2.83764e-07	GSTK1, GSTM1, GPX1, GPX3, GSS, GSTP1, LANCL1, IDH2, GSTT3, MGST1, GSTT2, GSTT1, PGD, OPLAH, GGCT, NAT8, GSTA4, GSTA3, GSTA2, LAP3, GSTM6	720	72	9330	3.77951	9.13677e-05	2.85537e-06	2.33218e-06
KEGG_PATHWAY	mmu00062	Fatty acid elongation	13	1.17329	6.10738e-07	ACOT7, MECR, ECHS1, ACAA2, ELOVL5, ELOVL2, TECR, ELOVL6, HSD17B12, HADHB, PPT1, ACOT1, PPT2	720	29	9330	5.80891	0.000196638	5.95932e-06	4.8674e-06
KEGG_PATHWAY	mmu00120	Primary bile acid biosynthesis	10	0.902527	2.35217e-06	CYP27A1, HSD3B7, ACOT8, ACOX2, SCP2, HSD17B4, ACNAT2, CYP7B1, ACNAT1, CYP8B1	720	18	9330	7.19907	0.000757111	2.22764e-05	1.81947e-05
KEGG_PATHWAY	mmu00260	Glycine, serine and threonine metabolism	14	1.26354	5.17367e-06	DMGDH, ALAS1, SHMT2, MAOA, AGXT2, GLDC, AMT, GCAT, SRR, BHMT, SARDH, AGXT, ALDH7A1, DLD	720	40	9330	4.53542	0.00166454	4.75978e-05	3.88764e-05
KEGG_PATHWAY	mmu00410	beta-Alanine metabolism	12	1.08303	1.51342e-05	ALDH6A1, ECHS1, ALDH1B1, ACOX1, EHHADH, ABAT, MLYCD, ACOX3, ALDH7A1, UPB1, HIBCH, ALDH9A1	720	32	9330	4.85938	0.00486139	0.000135367	0.000110564
KEGG_PATHWAY	mmu04979	Cholesterol metabolism	15	1.35379	1.57555e-05	LRP1, APOC3, LCAT, APOA4, LIPA, CYP27A1, NCEH1, VAPA, VDAC3, TSPO, VDAC2, VDAC1, APOE, CD36, APOB	720	50	9330	3.8875	0.00506047	0.000137115	0.000111992
KEGG_PATHWAY	mmu01250	Biosynthesis of nucleotide sugars	13	1.17329	1.66696e-05	GALT, PMM2, GFPT1, GCK, CMAH, GPI1, NANP, UGDH, GALE, UGP2, GMDS, GNPNAT1, GALK1	720	38	9330	4.43311	0.00535328	0.000141253	0.000115371
KEGG_PATHWAY	mmu00650	Butanoate metabolism	11	0.99278	1.74886e-05	HMGCL, ALDH5A1, ECHS1, BDH1, ACSM3, EHHADH, ACSM1, ACSM5, ABAT, HMGCS2, AACS	720	27	9330	5.27932	0.00561555	0.000144393	0.000117936
KEGG_PATHWAY	mmu00982	Drug metabolism - cytochrome P450	18	1.62455	1.95643e-05	GSTK1, GSTM1, MAOA, GSTP1, GSTT3, MGST1, GSTT2, GSTT1, FMO5, GSTA4, GSTA3, GSTA2, AOX3, CYP1A2, AOX1, CYP2E1, UGT1A9, GSTM6	720	71	9330	3.28521	0.00627995	0.000157492	0.000128635
KEGG_PATHWAY	mmu00520	Amino sugar and nucleotide sugar metabolism	15	1.35379	2.01996e-05	GALT, HEXB, PMM2, GFPT1, GCK, CMAH, GPI1, NANP, UGDH, GALE, UGP2, CYB5R3, GMDS, GNPNAT1, GALK1	720	51	9330	3.81127	0.00648324	0.000158641	0.000129573
KEGG_PATHWAY	mmu00030	Pentose phosphate pathway	12	1.08303	2.11363e-05	RPIA, PRPS2, GPI1, PFKL, RGN, ALDOC, ALDOB, PGD, ALDOA, PFKM, FBP1, DERA	720	33	9330	4.71212	0.00678286	0.000162045	0.000132354
KEGG_PATHWAY	mmu00980	Metabolism of xenobiotics by cytochrome P450	18	1.62455	2.88488e-05	GSTK1, CBR1, GSTM1, GSTP1, GSTT3, MGST1, GSTT2, GSTT1, AKR7A5, GSTA4, GSTA3, GSTA2, CYP1A2, CYP2E1, CYP2F2, UGT1A9, GSTM6, SULT2A1	720	73	9330	3.19521	0.00924643	0.00021603	0.000176447
KEGG_PATHWAY	mmu03320	PPAR signaling pathway	20	1.80505	3.67858e-05	CPT1A, CYP4A10, APOC3, ACSL5, ACSL4, ACAA1B, CYP8B1, CYP27A1, FADS2, RXRA, ACADL, ACOX2, SCP2, ACOX1, EHHADH, ME1, HMGCS2, CD36, ACOX3, SCD1	720	89	9330	2.91199	0.0117754	0.000269205	0.000219879
KEGG_PATHWAY	mmu00061	Fatty acid biosynthesis	9	0.812274	4.20355e-05	MECR, FASN, OXSM, ACSL5, ACSL4, ACACB, ACSF3, ACACA, CBR4	720	19	9330	6.13816	0.0134445	0.000294249	0.000240334
KEGG_PATHWAY	mmu00785	Lipoic acid metabolism	9	0.812274	4.20355e-05	BCKDHA, GLDC, ACSM1, DBT, BCKDHB, AMT, DLAT, DLD, DHTKD1	720	19	9330	6.13816	0.0134445	0.000294249	0.000240334
KEGG_PATHWAY	mmu00140	Steroid hormone biosynthesis	20	1.80505	6.96331e-05	DHRS11, HSD3B5, HSD3B3, SRD5A1, HSD17B12, CYP7B1, HSD17B11, COMT, CYP2C29, CYP2D26, CYP2C37, CYP2D9, CYP2C55, CYP2C54, CYP2B10, CYP1A2, CYP2C50, CYP2E1, CYP2C70, UGT1A9	720	93	9330	2.78674	0.0221731	0.000477061	0.000389649
KEGG_PATHWAY	mmu04142	Lysosome	25	2.25632	8.79704e-05	SCARB2, ASAH1, HEXB, CTSZ, GNS, LIPA, LAMP1, PSAP, CTSF, CTSB, CTSA, HGSNAT, MANBA, NAPSA, GAA, NAGA, IGF2R, PLA2G15, GLB1, PPT1, MAN2B1, TPP1, PPT2, ATP6V0D1, ATP6V0C	720	135	9330	2.39969	0.0279303	0.000590135	0.000482005
KEGG_PATHWAY	mmu04260	Cardiac muscle contraction	19	1.7148	9.04124e-05	TPM4, COX4I1, ATP2A2, COX7A2, ATP1B3, UQCR10, ATP1A1, COX6C, COX7C, COX6B1, ASPH, UQCRQ, UQCRC1, UQCRFS1, MT-CO2, MT-CYTB, CYC1, MT-CO3, UQCRC2	720	87	9330	2.82998	0.0286944	0.000594139	0.000485275
KEGG_PATHWAY	mmu00051	Fructose and mannose metabolism	11	0.99278	0.000278785	PFKFB1, PFKL, GMDS, PMM2, SORD, ALDOC, ALDOB, ALDOA, PFKM, FBP1, KHK	720	36	9330	3.95949	0.085869	0.00179538	0.00146641
KEGG_PATHWAY	mmu04922	Glucagon signaling pathway	20	1.80505	0.000325665	PFKFB1, CPT1A, PRKAA2, PRKAG1, SLC2A2, ACACB, PRKAB1, PHKA2, ACACA, GCK, GYS2, LDHB, GYS1, PFKL, LDHA, PKM, PHKG2, CALM3, FBP1, PFKM	720	104	9330	2.49199	0.0995687	0.00205616	0.00167941
KEGG_PATHWAY	mmu00630	Glyoxylate and dicarboxylate metabolism	10	0.902527	0.000507853	MCEE, ACSS2, SHMT2, GLDC, AFMID, AMT, HOGA1, AGXT, GLUL, DLD	720	32	9330	4.04948	0.150893	0.00308545	0.0025201
KEGG_PATHWAY	mmu00020	Citrate cycle (TCA cycle)	10	0.902527	0.000507853	ACLY, PCX, IDH2, SUCLG2, SUCLG1, SDHC, DLAT, SDHD, DLD, FH1	720	32	9330	4.04948	0.150893	0.00308545	0.0025201
KEGG_PATHWAY	mmu00330	Arginine and proline metabolism	13	1.17329	0.000672455	OAT, GOT1, ARG1, MAOA, HOGA1, PRODH2, AGMAT, ALDH4A1, ALDH1B1, LAP3, PRODH, ALDH7A1, ALDH9A1	720	54	9330	3.1196	0.194751	0.00400983	0.00327511
KEGG_PATHWAY	mmu00920	Sulfur metabolism	6	0.541516	0.000836226	MPST, SELENBP2, TST, ETHE1, SUOX, PAPSS2	720	11	9330	7.06818	0.236145	0.0048083	0.00392727
KEGG_PATHWAY	mmu00130	Ubiquinone and other terpenoid-quinone biosynthesis	6	0.541516	0.000836226	VKORC1L1, GGCX, COQ7, HPD, COQ6, COQ5	720	11	9330	7.06818	0.236145	0.0048083	0.00392727
KEGG_PATHWAY	mmu00513	Various types of N-glycan biosynthesis	11	0.99278	0.00128543	RPN2, TMEM258, DAD1, OSTC, HEXB, RPN1, ALG2, STT3A, MAGT1, STT3B, DDOST	720	43	9330	3.31492	0.339115	0.00726157	0.00593103
KEGG_PATHWAY	mmu00510	N-Glycan biosynthesis	12	1.08303	0.0020138	DPM1, GANAB, RPN2, TMEM258, DAD1, OSTC, RPN1, ALG2, STT3A, MAGT1, STT3B, DDOST	720	53	9330	2.93396	0.477482	0.0111801	0.00913153
KEGG_PATHWAY	mmu00052	Galactose metabolism	9	0.812274	0.0023831	PFKL, GALE, UGP2, GALT, GLB1, GAA, PFKM, GCK, GALK1	720	32	9330	3.64453	0.536188	0.0130061	0.010623
KEGG_PATHWAY	mmu00270	Cysteine and methionine metabolism	12	1.08303	0.00274591	MPST, LDHB, BHMT, LDHA, AHCY, TST, GOT1, AGXT2, GSS, BHMT2, MAT1A, ENOPH1	720	55	9330	2.82727	0.58745	0.0147364	0.0120362
KEGG_PATHWAY	mmu04964	Proximal tubule bicarbonate reclamation	7	0.631769	0.00524555	GLUD1, GLS2, SLC25A10, ATP1B3, ATP1A1, SLC38A3, AQP1	720	22	9330	4.12311	0.816127	0.0276896	0.022616
KEGG_PATHWAY	mmu00830	Retinol metabolism	16	1.44404	0.00703581	RETSAT, CYP4A10, CYP2C29, CYP2C37, CYP2A5, CYP2C55, CYP2C54, CYP2B10, AOX3, ALDH1A1, CYP1A2, CYP2C50, AOX1, RDH13, CYP2C70, UGT1A9	720	97	9330	2.13746	0.897053	0.0365408	0.0298455
KEGG_PATHWAY	mmu00910	Nitrogen metabolism	6	0.541516	0.00759258	CAR3, GLUD1, CPS1, CAR8, GLUL, CAR5A	720	17	9330	4.57353	0.914063	0.0388065	0.031696
KEGG_PATHWAY	mmu00350	Tyrosine metabolism	9	0.812274	0.0100928	FAHD1, HGD, GOT1, MAOA, AOX3, AOX1, FAH, COMT, HPD	720	40	9330	2.91562	0.961856	0.0507792	0.0414749
KEGG_PATHWAY	mmu00860	Porphyrin metabolism	9	0.812274	0.015529	ALAD, ALAS1, FECH, MMAB, COX15, BLVRB, CPOX, HCCS, UGT1A9	720	43	9330	2.71221	0.993524	0.0769285	0.0628329
KEGG_PATHWAY	mmu00770	Pantothenate and CoA biosynthesis	6	0.541516	0.0193237	VNN1, ALDH1B1, PPCS, PANK1, UPB1, COASY	720	21	9330	3.70238	0.998132	0.0942764	0.0770022
KEGG_PATHWAY	mmu00310	Lysine degradation	11	0.99278	0.0236179	GCDH, ECHS1, ALDH1B1, PHYKPL, AADAT, EHHADH, ALDH7A1, DLD, AASS, ALDH9A1, DHTKD1	720	64	9330	2.22721	0.999545	0.113507	0.092709
KEGG_PATHWAY	mmu01232	Nucleotide metabolism	13	1.17329	0.0267516	CDA, ENTPD5, AK2, NME3, AK3, AMPD2, TYMP, APRT, NT5C, CMPK2, UPP2, NUDT16, XDH	720	84	9330	2.00546	0.999839	0.126677	0.103466
KEGG_PATHWAY	mmu00053	Ascorbate and aldarate metabolism	7	0.631769	0.0286846	GULO, UGDH, ALDH1B1, RGN, UGT1A9, ALDH7A1, ALDH9A1	720	31	9330	2.92608	0.999915	0.133652	0.109163
KEGG_PATHWAY	mmu00590	Arachidonic acid metabolism	13	1.17329	0.0290547	CBR1, HPGD, CYP4A10, PTGR1, CYP2C29, PTGS1, CYP2C37, CYP2C55, CYP2C54, CYP2B10, CYP2C50, CYP2E1, CYP2C70	720	85	9330	1.98186	0.999925	0.133652	0.109163
KEGG_PATHWAY	mmu04216	Ferroptosis	8	0.722022	0.0312816	GSS, LPCAT3, VDAC3, TRF, ACSL5, VDAC2, ACSL4, SLC39A14	720	40	9330	2.59167	0.999964	0.141869	0.115874
KEGG_PATHWAY	mmu04152	AMPK signaling pathway	17	1.5343	0.0344115	PFKFB1, CPT1A, PRKAA2, INSR, PRKAG1, ACACB, PRKAB1, ACACA, GYS2, GYS1, PFKL, FASN, CD36, MLYCD, SCD1, FBP1, PFKM	720	127	9330	1.73458	0.999987	0.153896	0.125697
KEGG_PATHWAY	mmu00564	Glycerophospholipid metabolism	14	1.26354	0.0372314	MBOAT7, LCAT, PLD4, LCLAT1, AGPAT2, AGPAT3, ETNPPL, PLA2G15, GPAM, LPCAT3, GPD2, GPD1, GPD1L, LPIN1	720	98	9330	1.85119	0.999995	0.163762	0.133756
KEGG_PATHWAY	mmu05230	Central carbon metabolism in cancer	11	0.99278	0.0376348	LDHB, PFKL, LDHA, PKM, GLS2, SCO2, IDH2, SLC2A2, PFKM, EGFR, GCK	720	69	9330	2.06582	0.999996	0.163762	0.133756
KEGG_PATHWAY	mmu00760	Nicotinate and nicotinamide metabolism	8	0.722022	0.0396665	NT5C, NADK2, NNMT, NAMPT, AOX3, AOX1, SIRT5, CD38	720	42	9330	2.46825	0.999998	0.170302	0.139097
KEGG_PATHWAY	mmu04931	Insulin resistance	15	1.35379	0.0426083	PTPN1, CPT1A, PRKAA2, INSR, STAT3, GFPT1, PRKAG1, SLC2A2, ACACB, PRKAB1, GYS2, GYS1, RPS6KA3, RPS6KA1, CD36	720	110	9330	1.76705	0.999999	0.180392	0.147339
KEGG_PATHWAY	mmu00500	Starch and sucrose metabolism	7	0.631769	0.0431372	GYS2, GPI1, GYS1, UGP2, GAA, AMY1, GCK	720	34	9330	2.66789	0.999999	0.180392	0.147339
KEGG_PATHWAY	mmu00240	Pyrimidine metabolism	9	0.812274	0.063661	NT5C, CDA, ENTPD5, NME3, CMPK2, UPP2, UMPS, UPB1, TYMP	720	56	9330	2.08259	1	0.262805	0.214652
KEGG_PATHWAY	mmu00232	Caffeine metabolism	3	0.270758	0.0722424	CYP1A2, XDH, UOX	720	6	9330	6.47917	1	0.290776	0.237497
KEGG_PATHWAY	mmu00470	D-Amino acid metabolism	3	0.270758	0.0722424	SRR, GLS2, DGLUCY	720	6	9330	6.47917	1	0.290776	0.237497
KEGG_PATHWAY	mmu00360	Phenylalanine metabolism	5	0.451264	0.0732332	GOT1, GM4952, MAOA, PAH, HPD	720	21	9330	3.08532	1	0.291125	0.237782
KEGG_PATHWAY	mmu04936	Alcoholic liver disease	17	1.5343	0.0757007	CPT1A, PRKAA2, PRKAG1, ACACB, PRKAB1, ACACA, ALDH1B1, ACOX1, FASN, HC, ACOX3, CYP2E1, MLYCD, SCD1, LPIN1, ALDH7A1, ALDH9A1	720	141	9330	1.56235	1	0.297264	0.242796
KEGG_PATHWAY	mmu01524	Platinum drug resistance	11	0.99278	0.0863581	GSTM1, GSTA4, GSTA3, GSTP1, GSTA2, GSTT3, MGST1, GSTT2, GSTT1, GSTM6, BCL2L1	720	80	9330	1.78177	1	0.333554	0.272437
KEGG_PATHWAY	mmu00591	Linoleic acid metabolism	8	0.722022	0.0870141	CYP2C37, CYP2C55, CYP2C54, CYP1A2, CYP2C50, CYP2E1, CYP2C70, CYP2C29	720	50	9330	2.07333	1	0.333554	0.272437
KEGG_PATHWAY	mmu04920	Adipocytokine signaling pathway	10	0.902527	0.0938804	CPT1A, RXRA, PRKAA2, STAT3, PRKAG1, ACSL5, ACSL4, CD36, ACACB, PRKAB1	720	71	9330	1.82512	1	0.355641	0.290477
KEGG_PATHWAY	mmu00900	Terpenoid backbone biosynthesis	5	0.451264	0.0961152	IDI1, MVK, FNTA, HMGCS2, ZMPSTE24	720	23	9330	2.81703	1	0.359873	0.293934
KEGG_PATHWAY	mmu04066	HIF-1 signaling pathway	14	1.26354	0.0990947	INSR, STAT3, ENO1B, TRF, EGFR, LDHB, PFKL, LDHA, ALDOC, ALDOB, PLCG1, ALDOA, GAPDH, PFKM	720	114	9330	1.59137	1	0.363628	0.297
KEGG_PATHWAY	mmu04145	Phagosome	20	1.80505	0.0993766	NCF4, H2-K1, TAP1, THBS1, CORO1A, MPO, TUBA1C, SEC61A1, TUBB2A, TUBB5, LAMP1, SEC61B, CD36, ITGA5, CALR, ATP6V0D1, ATP6V0C, H2-D1, ATP6V1C1, H2-Q10	720	180	9330	1.43981	1	0.363628	0.297

## Sheet: GSD Ib vs Control
KEGG pathway alterations in GSD Ib vs Control
Category	Term	Count	%	PValue	Genes	List Total	Pop Hits	Pop Total	Fold Enrichment	Bonferroni	Benjamini	FDR
KEGG_PATHWAY	mmu01100:Metabolic pathways	309	39.8196	2.70728e-102	DMGDH, MT-ND4, MT-ND5, ACSM3, GLDC, MT-CO1, PANK1, ACSM1, CYP3A11, ACSM5, ABAT, MT-ND2, MT-ND1, SCP2, NAMPT, CYP2C70, MCCC2, ACOT8, ENTPD5, OXSM, MCCC1, ALG2, ACSL5, MOGS, HOGA1, UPB1, GCAT, CYP27A1, ETHE1, UQCRC1, ACOT1, MT-CO2, AMY1, MT-CO3, CYP2E1, UQCRC2, ATP6V0D1, IDO2, HPD, ALDH7A1, GCDH, RPN2, SHMT2, RPN1, MGST1, GNS, ACMSD, LDHA, LDHD, AFMID, HAO1, ASL, ARSB, GSTM3, GSTM2, GSTM1, ACADSB, …	545	1621	9330	3.26333	8.20306e-100	8.20306e-100	6.49747e-100
KEGG_PATHWAY	mmu05208:Chemical carcinogenesis - reactive oxygen species	84	10.8247	1.61128e-46	MT-ND4, NDUFA13, MT-ND5, NDUFA11, MT-CO1, NDUFA12, COX4I1, NDUFA10, MT-ND2, COX6A1, COX7C, MT-ND1, MT-ATP6, UQCRFS1, AKR1A1, NDUFC2, SDHC, SDHD, SDHA, COX6B1, NDUFS8, NDUFS7, NDUFS6, NDUFS5, NDUFS4, UQCRC1, VDAC3, PPIF, NDUFS3, VDAC2, NDUFS2, MT-CO2, VDAC1, NDUFS1, MT-CO3, CYP2E1, UQCRC2, SLC25A5, SLC25A4, NDUFB9, NDUFB8, SLC26A1, NDUFB7, NDUFB6, NDUFB10, NDUFB11, NDUFB5, NDUFB4, NDUFB3, MGST1, G…	545	222	9330	6.47756	4.88218e-44	2.44109e-44	1.93354e-44
KEGG_PATHWAY	mmu05415:Diabetic cardiomyopathy	77	9.92268	3.28963e-41	MT-ND4, NDUFA13, MT-ND5, NDUFA11, MT-CO1, NDUFA12, COX4I1, NDUFA10, ATP2A2, MT-ND2, COX6A1, COX7C, MT-ND1, MT-ATP6, GYS2, GYS1, MPC2, UQCRFS1, CD36, PDK2, NDUFC2, SDHC, SDHD, SDHA, COX6B1, NDUFS8, NDUFS7, NDUFS6, NDUFS5, NDUFS4, UQCRC1, VDAC3, PPIF, NDUFS3, VDAC2, NDUFS2, MT-CO2, VDAC1, NDUFS1, MT-CO3, UQCRC2, SLC25A5, SLC25A4, GAPDH, NDUFB9, NDUFB8, NDUFB7, NDUFB6, NDUFB10, NDUFB11, NDUFB5, NDUF…	545	211	9330	6.24732	9.96757e-39	2.84233e-39	2.25135e-39
KEGG_PATHWAY	mmu00190:Oxidative phosphorylation	63	8.11856	3.75225e-41	MT-ND4, NDUFA13, MT-ND5, NDUFA11, MT-CO1, NDUFA12, COX4I1, NDUFA10, MT-ND2, COX6A1, COX7C, MT-ND1, MT-ATP6, UQCRFS1, NDUFC2, SDHC, SDHD, SDHA, COX6B1, NDUFS8, NDUFS7, NDUFS6, NDUFS5, NDUFS4, UQCRC1, NDUFS3, NDUFS2, MT-CO2, NDUFS1, MT-CO3, UQCRC2, ATP6V0D1, NDUFB9, NDUFB8, NDUFB7, NDUFB6, NDUFB10, NDUFB11, COX15, NDUFB5, NDUFB4, NDUFB3, COX7A2, UQCR10, COX5A, UQCRH, CYC1, NDUFV2, NDUFV1, NDUFA9, N…	545	135	9330	7.98899	1.13693e-38	2.84233e-39	2.25135e-39
KEGG_PATHWAY	mmu04932:Non-alcoholic fatty liver disease	62	7.98969	1.62187e-35	NDUFA13, NDUFA11, MT-CO1, NDUFA12, COX4I1, NDUFA10, PRKAG1, COX6A1, COX7C, CASP7, UQCRFS1, NDUFC2, SDHC, SDHD, SDHA, PRKAB1, COX6B1, NDUFS8, NDUFS7, NDUFS6, NDUFS5, NDUFS4, UQCRC1, NDUFS3, NDUFS2, MT-CO2, NDUFS1, MT-CO3, CYP2E1, UQCRC2, NDUFB9, NDUFB8, PRKAA2, NDUFB7, NDUFB6, NDUFB10, NDUFB11, NDUFB5, NDUFB4, NDUFB3, COX7A2, UQCR10, COX5A, UQCRH, CYC1, NDUFV2, NDUFV1, NDUFA9, NDUFA8, NDUFA7, NDUF…	545	156	9330	6.80381	4.91426e-33	9.82852e-34	7.78497e-34
KEGG_PATHWAY	mmu04714:Thermogenesis	71	9.14948	1.92696e-32	MT-ND4, NDUFA13, MT-ND5, NDUFA11, MT-CO1, NDUFA12, COX4I1, NDUFA10, PRKAG1, MT-ND2, COX6A1, COX7C, MT-ND1, MT-ATP6, RPS6KA3, UQCRFS1, CPT1A, NDUFC2, ACSL5, SDHC, SDHD, SDHA, PRKAB1, COX6B1, NDUFS8, NDUFS7, NDUFS6, NDUFS5, NDUFS4, UQCRC1, NDUFS3, NDUFS2, MT-CO2, NDUFS1, MT-CO3, UQCRC2, MGLL, NDUFB9, NDUFB8, PRKAA2, NDUFB7, NDUFB6, NDUFB10, NDUFB11, COX15, NDUFB5, NDUFB4, NDUFB3, COX7A2, UQCR10, CO…	545	231	9330	5.26177	5.8387e-30	9.73116e-31	7.70785e-31
KEGG_PATHWAY	mmu05012:Parkinson disease	71	9.14948	1.90446e-28	MT-ND4, NDUFA13, MT-ND5, NDUFA11, MT-CO1, NDUFA12, COX4I1, NDUFA10, MT-ND2, COX6A1, COX7C, MT-ND1, MT-ATP6, PSMD6, UQCRFS1, NDUFC2, SDHC, SDHD, SDHA, SLC39A14, COX6B1, TUBB2A, NDUFS8, NDUFS7, NDUFS6, NDUFS5, NDUFS4, UQCRC1, VDAC3, PPIF, NDUFS3, VDAC2, NDUFS2, MT-CO2, VDAC1, NDUFS1, MT-CO3, UQCRC2, SLC25A5, SLC25A4, NDUFB9, NDUFB8, NDUFB7, NDUFB6, NDUFB10, NDUFB11, NDUFB5, NDUFB4, NDUFB3, COX7A2, …	545	264	9330	4.60405	5.7705e-26	8.24358e-27	6.52956e-27
KEGG_PATHWAY	mmu05020:Prion disease	71	9.14948	4.0521e-28	MT-ND4, NDUFA13, MT-ND5, NDUFA11, MT-CO1, NDUFA12, COX4I1, NDUFA10, MT-ND2, COX6A1, COX7C, MT-ND1, MT-ATP6, PSMD6, UQCRFS1, NDUFC2, SDHC, SDHD, SDHA, COX6B1, TUBB2A, NDUFS8, NDUFS7, NDUFS6, NDUFS5, NDUFS4, UQCRC1, VDAC3, PPIF, NDUFS3, VDAC2, NDUFS2, MT-CO2, VDAC1, NDUFS1, MT-CO3, UQCRC2, SLC25A5, SLC25A4, NDUFB9, NDUFB8, NDUFB7, NDUFB6, NDUFB10, NDUFB11, NDUFB5, NDUFB4, NDUFB3, COX7A2, UQCR10, CO…	545	267	9330	4.55231	1.22779e-25	1.53473e-26	1.21563e-26
KEGG_PATHWAY	mmu05016:Huntington disease	72	9.27835	2.1819e-25	MT-ND4, NDUFA13, MT-ND5, NDUFA11, MT-CO1, NDUFA12, COX4I1, NDUFA10, MT-ND2, COX6A1, COX7C, MT-ND1, MT-ATP6, PSMD6, UQCRFS1, GPX1, NDUFC2, SDHC, SDHD, SDHA, COX6B1, TUBB2A, NDUFS8, NDUFS7, NDUFS6, NDUFS5, NDUFS4, UQCRC1, VDAC3, PPIF, NDUFS3, VDAC2, NDUFS2, MT-CO2, VDAC1, NDUFS1, MT-CO3, UQCRC2, SLC25A5, SLC25A4, NDUFB9, NDUFB8, NDUFB7, NDUFB6, NDUFB10, NDUFB11, NDUFB5, NDUFB4, NDUFB3, HTT, COX7A2,…	545	302	9330	4.08141	6.61117e-23	7.34575e-24	5.81841e-24
KEGG_PATHWAY	mmu05014:Amyotrophic lateral sclerosis	76	9.79381	1.27389e-22	MT-ND4, NDUFA13, MT-ND5, NDUFA11, MT-CO1, NDUFA12, COX4I1, NDUFA10, MT-ND2, COX6A1, COX7C, MT-ND1, MT-ATP6, PSMD6, UQCRFS1, GPX1, SIGMAR1, NDUFC2, SDHC, SDHD, SDHA, COX6B1, TUBB2A, NDUFS8, NDUFS7, ALS2, NDUFS6, NDUFS5, NDUFS4, UQCRC1, NDUFS3, NDUFS2, MT-CO2, VDAC1, NDUFS1, MT-CO3, UQCRC2, SRSF7, SQSTM1, NDUFB9, NDUFB8, TOMM40, NDUFB7, NDUFB6, NDUFB10, NDUFB11, NDUFB5, NDUFB4, NDUFB3, DERL1, COX7A…	545	369	9330	3.52592	3.8599e-20	3.8599e-21	3.05735e-21
KEGG_PATHWAY	mmu05010:Alzheimer disease	77	9.92268	3.01638e-22	MT-ND4, NDUFA13, MT-ND5, NDUFA11, MT-CO1, NDUFA12, COX4I1, NDUFA10, ATP2A2, MT-ND2, COX6A1, COX7C, MT-ND1, MT-ATP6, CASP7, PSMD6, UQCRFS1, NDUFC2, SDHC, SDHD, SDHA, SLC39A14, COX6B1, TUBB2A, NDUFS8, NDUFS7, NDUFS6, NDUFS5, NDUFS4, UQCRC1, VDAC3, PPIF, NDUFS3, VDAC2, NDUFS2, MT-CO2, VDAC1, NDUFS1, MT-CO3, UQCRC2, SLC25A5, SLC25A4, GAPDH, PPID, NDUFB9, NDUFB8, NDUFB7, NDUFB6, NDUFB10, NDUFB11, NDUF…	545	383	9330	3.44173	9.13964e-20	8.30876e-21	6.5812e-21
KEGG_PATHWAY	mmu05022:Pathways of neurodegeneration - multiple diseases	83	10.6959	3.58388e-20	MT-ND4, NDUFA13, MT-ND5, NDUFA11, MT-CO1, NDUFA12, COX4I1, NDUFA10, ATP2A2, MT-ND2, COX6A1, COX7C, MT-ND1, MT-ATP6, CASP7, PSMD6, UQCRFS1, GPX1, SIGMAR1, NDUFC2, SDHC, SDHD, SDHA, COX6B1, TUBB2A, NDUFS8, NDUFS7, ALS2, NDUFS6, NDUFS5, NDUFS4, UQCRC1, VDAC3, PPIF, NDUFS3, VDAC2, NDUFS2, MT-CO2, VDAC1, NDUFS1, MT-CO3, UQCRC2, SLC25A5, SLC25A4, SQSTM1, PPID, NDUFB9, NDUFB8, TOMM40, NDUFB7, NDUFB6, ND…	545	471	9330	3.01677	1.08592e-17	9.0493e-19	7.16776e-19
KEGG_PATHWAY	mmu00280:Valine, leucine and isoleucine degradation	27	3.47938	9.43553e-18	ECHS1, ACAA2, HIBADH, ACAA1B, ABAT, HSD17B10, AACS, HMGCL, ALDH1B1, AUH, AOX3, DBT, HMGCS2, BCKDHA, MCCC2, AGXT2, BCKDHB, MCCC1, ACADSB, HADHB, HADHA, ALDH6A1, EHHADH, IVD, DLD, ALDH7A1, ALDH9A1	545	57	9330	8.10913	2.85897e-15	2.19921e-16	1.74194e-16
KEGG_PATHWAY	mmu04146:Peroxisome	32	4.12371	3.57379e-17	ABCD3, MVK, PEX11B, HSD17B4, ACAA1B, CROT, ACNAT2, ACNAT1, PEX26, HMGCL, SCP2, NUDT19, HAO1, HACL1, DECR2, XDH, PEX16, ACOT8, PEX19, IDH2, ACSL5, PEX1, SOD2, PEX14, DHRS4, PEX3, EHHADH, PEX6, PXMP2, PXMP4, PEX11G, AGXT	545	87	9330	6.29674	1.08286e-14	7.7347e-16	6.1265e-16
KEGG_PATHWAY	mmu04723:Retrograde endocannabinoid signaling	39	5.02577	2.69502e-15	NDUFB9, NDUFB8, NDUFA13, MT-ND4, NDUFB7, MT-ND5, NDUFA11, NDUFB10, NDUFB6, NDUFB11, NDUFA12, NDUFB5, NDUFB4, NDUFA10, NDUFB3, MT-ND2, MT-ND1, NDUFV2, NDUFV1, NDUFA9, NDUFA8, NDUFA7, NDUFA6, NDUFA5, NDUFA4, NDUFA3, NDUFA2, NDUFA1, NDUFC2, NDUFS8, NDUFS7, NDUFS6, NDUFS5, NDUFS4, NDUFAB1, NDUFS3, NDUFS2, NDUFS1, MGLL	545	148	9330	4.51116	8.07354e-13	5.44394e-14	4.31204e-14
KEGG_PATHWAY	mmu01212:Fatty acid metabolism	24	3.09278	1.82168e-13	CPT1A, ECHS1, ACAA2, ELOVL5, OXSM, ELOVL2, TECR, HSD17B4, ACSL5, ELOVL6, ACAA1B, HSD17B12, ACADSB, ACACA, HADHB, FADS2, HADHA, SCP2, EHHADH, FASN, PPT1, SCD1, CBR4, FADS1	545	62	9330	6.62681	5.52028e-11	3.29526e-12	2.6101e-12
KEGG_PATHWAY	mmu01200:Carbon metabolism	33	4.25258	1.84882e-13	ECHS1, PCX, SHMT2, GLDC, ENO1B, GPT, PDHB, GPI1, ME1, HAO1, PKLR, GOT1, MDH2, GPT2, IDH2, AMT, SDHC, SDHD, SDHA, PGD, FH1, RPIA, ALDH6A1, PFKL, CPS1, RGN, ALDOC, ALDOB, AGXT, DLD, PFKM, GAPDH, FBP1	545	121	9330	4.66889	5.60102e-11	3.29526e-12	2.6101e-12
KEGG_PATHWAY	mmu00983:Drug metabolism - other enzymes	26	3.35052	2.6427e-11	GSTP1, GSTT3, MGST1, GSTT2, GSTT1, MPO, TYMP, CES2C, UPP2, UGT1A9, XDH, GSTM3, GSTM2, GSTM1, NME3, UPB1, CES1C, GSTA4, CES1D, CES1E, GSTA3, CES1F, GSTA2, CYP2E1, UMPS, GSTM6	545	90	9330	4.94557	8.00741e-09	4.44855e-10	3.52361e-10
KEGG_PATHWAY	mmu05204:Chemical carcinogenesis - DNA adducts	24	3.09278	2.29264e-10	GSTM3, GSTM2, GSTM1, GSTP1, GSTT3, MGST1, CYP3A11, GSTT2, GSTT1, CYP2C29, CYP2C37, SULT1A1, GSTA4, CYP2C55, CYP2C54, GSTA3, GSTA2, CYP1A2, CYP2C50, CYP2E1, CYP2C70, UGT1A9, GSTM6, SULT2A1	545	84	9330	4.89122	6.94669e-08	3.65615e-09	2.89596e-09
KEGG_PATHWAY	mmu01240:Biosynthesis of cofactors	32	4.12371	6.04897e-10	VKORC1L1, ALAS1, FECH, SHMT2, PANK1, COX15, CPOX, AK3, AK4, GPHN, ALAD, NADK2, UGP2, ALDH1B1, KYNU, AFMID, UGT1A9, MMAB, TPK1, OXSM, AKR1A1, NME3, COQ7, COQ6, COASY, COQ5, UGDH, RGN, IDO2, UMPS, DLD, HPD	545	152	9330	3.60406	1.83284e-07	9.1642e-09	7.25877e-09
KEGG_PATHWAY	mmu00620:Pyruvate metabolism	17	2.19072	1.30139e-09	PCX, PKLR, MDH2, ACOT12, AKR1A1, PDHB, ACACB, FH1, ACACA, LDHA, ALDH1B1, LDHD, ME1, HAGH, ALDH7A1, DLD, ALDH9A1	545	44	9330	6.61426	3.9432e-07	1.87771e-08	1.4873e-08
KEGG_PATHWAY	mmu01230:Biosynthesis of amino acids	22	2.83505	2.53999e-09	PCX, PKLR, ACY1, GOT1, SHMT2, ARG1, GPT2, ENO1B, IDH2, GPT, ASS1, RPIA, PFKL, CPS1, PAH, ASL, ALDOC, ALDOB, NAGS, GAPDH, PFKM, OTC	545	79	9330	4.76739	7.69618e-07	3.49826e-08	2.7709e-08
KEGG_PATHWAY	mmu00640:Propanoate metabolism	14	1.80412	6.09937e-09	BCKDHA, ACSS3, ECHS1, BCKDHB, ABAT, ACACB, ACACA, HADHA, ALDH6A1, LDHA, EHHADH, DBT, ECHDC1, DLD	545	31	9330	7.73128	1.84811e-06	8.03525e-08	6.36456e-08
KEGG_PATHWAY	mmu04260:Cardiac muscle contraction	22	2.83505	1.66429e-08	TPM4, MT-CO1, COX4I1, ATP2A2, COX7A2, UQCR10, ATP1A1, COX6C, ATP1B1, COX6A1, COX7C, COX5A, UQCRH, COX6B1, UQCRQ, UQCRC1, UQCRFS1, MT-CO2, MT-CYTB, CYC1, MT-CO3, UQCRC2	545	87	9330	4.32901	5.04279e-06	2.10117e-07	1.66429e-07
KEGG_PATHWAY	mmu00380:Tryptophan metabolism	17	2.19072	2.09057e-08	GCDH, DDC, ECHS1, AADAT, INMT, ACMSD, HADHA, ALDH1B1, EHHADH, KYNU, AFMID, AOX3, CYP1A2, IDO2, ALDH7A1, DLD, ALDH9A1	545	52	9330	5.59668	6.33441e-06	2.53377e-07	2.00695e-07
KEGG_PATHWAY	mmu01040:Biosynthesis of unsaturated fatty acids	14	1.80412	2.33274e-08	ELOVL5, ELOVL2, TECR, HSD17B4, ELOVL6, ACAA1B, HSD17B12, ACNAT2, ACNAT1, FADS2, SCP2, ACOT1, SCD1, FADS1	545	34	9330	7.04911	7.06818e-06	2.61785e-07	2.07355e-07
KEGG_PATHWAY	mmu01210:2-Oxocarboxylic acid metabolism	14	1.80412	2.33274e-08	BCKDHA, ACY1, GOT1, AGXT2, AADAT, GPT2, BCKDHB, IDH2, GPT, PDHB, DBT, NAGS, AGXT, DLD	545	34	9330	7.04911	7.06818e-06	2.61785e-07	2.07355e-07
KEGG_PATHWAY	mmu00220:Arginine biosynthesis	11	1.41753	4.5479e-08	ACY1, CPS1, GOT1, ARG1, GLS2, GPT2, GPT, ASL, NAGS, ASS1, OTC	545	20	9330	9.4156	1.378e-05	4.92148e-07	3.8982e-07
KEGG_PATHWAY	mmu00480:Glutathione metabolism	19	2.44845	9.92223e-08	GSTM3, GSTM2, GSTM1, GPX1, GPX4, GSTP1, IDH2, GSTT3, MGST1, GSTT2, GSTT1, PGD, OPLAH, GGCT, NAT8, GSTA4, GSTA3, GSTA2, GSTM6	545	72	9330	4.51758	3.00639e-05	1.0367e-06	8.2115e-07
KEGG_PATHWAY	mmu00650:Butanoate metabolism	12	1.54639	1.32778e-07	HMGCL, HADHA, ALDH5A1, ECHS1, BDH1, ACSM3, EHHADH, ACSM1, ACSM5, ABAT, HMGCS2, AACS	545	27	9330	7.60856	4.0231e-05	1.34106e-06	1.06223e-06
KEGG_PATHWAY	mmu00140:Steroid hormone biosynthesis	21	2.70619	2.83574e-07	DHRS11, HSD3B5, SRD5A1, AKR1D1, CYP3A11, HSD17B12, CYP7B1, HSD17B11, COMT, CYP2C29, CYP2D26, CYP2C37, CYP2D9, CYP2C55, CYP2C54, CYP2B10, CYP1A2, CYP2C50, CYP2E1, CYP2C70, UGT1A9	545	93	9330	3.86564	8.59192e-05	2.7717e-06	2.19541e-06
KEGG_PATHWAY	mmu00010:Glycolysis / Gluconeogenesis	17	2.19072	1.00047e-06	PKLR, ENO1B, AKR1A1, PDHB, GPI1, PFKL, LDHA, ALDH1B1, GAPDHS, ALDOC, ALDOB, GAPDH, ALDH7A1, DLD, FBP1, PFKM, ALDH9A1	545	67	9330	4.34369	0.000303097	9.47322e-06	7.50354e-06
KEGG_PATHWAY	mmu00250:Alanine, aspartate and glutamate metabolism	13	1.67526	1.25362e-06	GOT1, AGXT2, GLS2, GPT2, ABAT, GPT, ASS1, ALDH4A1, ALDH5A1, CPS1, ASL, AGXT, NIT2	545	39	9330	5.70642	0.000379775	1.15105e-05	9.11724e-06
KEGG_PATHWAY	mmu00260:Glycine, serine and threonine metabolism	13	1.67526	1.69718e-06	DMGDH, ALAS1, SHMT2, AGXT2, GLDC, AMT, GCAT, BHMT, CHDH, SARDH, AGXT, ALDH7A1, DLD	545	40	9330	5.56376	0.000514114	1.51249e-05	1.19801e-05
KEGG_PATHWAY	mmu04141:Protein processing in endoplasmic reticulum	28	3.60825	1.86293e-06	TRAM1, RPN2, SAR1B, RPN1, DERL1, DERL2, RRBP1, MAGT1, LMAN1, GANAB, SSR1, SEC31B, SEC63, TXNDC5, PDIA3, SSR4, AMFR, SSR3, DNAJB12, MOGS, UBE2G2, DDOST, TMEM258, OSTC, HYOU1, STT3B, CALR, HSPA1B	545	171	9330	2.80315	0.000564309	1.61277e-05	1.27744e-05
KEGG_PATHWAY	mmu00982:Drug metabolism - cytochrome P450	17	2.19072	2.29245e-06	GSTM3, GSTM2, GSTM1, GSTP1, GSTT3, MGST1, GSTT2, GSTT1, FMO5, GSTA4, GSTA3, GSTA2, AOX3, CYP1A2, CYP2E1, UGT1A9, GSTM6	545	71	9330	4.09898	0.000694371	1.92948e-05	1.5283e-05
KEGG_PATHWAY	mmu00062:Fatty acid elongation	11	1.41753	3.0547e-06	HADHB, HADHA, ECHS1, ACAA2, ELOVL5, ELOVL2, TECR, PPT1, ACOT1, ELOVL6, HSD17B12	545	29	9330	6.49351	0.000925148	2.50155e-05	1.98143e-05
KEGG_PATHWAY	mmu00120:Primary bile acid biosynthesis	9	1.15979	3.29934e-06	CYP27A1, ACOT8, SCP2, AKR1D1, HSD17B4, ACNAT2, CYP7B1, ACNAT1, CYP8B1	545	18	9330	8.55963	0.000999203	2.63079e-05	2.0838e-05
KEGG_PATHWAY	mmu00980:Metabolism of xenobiotics by cytochrome P450	16	2.06186	1.57262e-05	GSTM3, GSTM2, GSTM1, GSTP1, GSTT3, MGST1, GSTT2, GSTT1, GSTA4, GSTA3, GSTA2, CYP1A2, CYP2E1, UGT1A9, GSTM6, SULT2A1	545	73	9330	3.75217	0.00475375	0.000122181	9.67768e-05
KEGG_PATHWAY	mmu00071:Fatty acid degradation	13	1.67526	3.29415e-05	GCDH, CPT1A, ECHS1, ACAA2, ACSL5, ACAA1B, ACADSB, HADHB, HADHA, ALDH1B1, EHHADH, ALDH7A1, ALDH9A1	545	52	9330	4.27982	0.00993179	0.000249532	0.000197649
KEGG_PATHWAY	mmu00785:Lipoic acid metabolism	8	1.03093	6.00017e-05	BCKDHA, GLDC, ACSM1, DBT, BCKDHB, AMT, PDHB, DLD	545	19	9330	7.20811	0.0180168	0.000440014	0.000348526
KEGG_PATHWAY	mmu00020:Citrate cycle (TCA cycle)	10	1.28866	6.0992e-05	ACLY, PCX, MDH2, IDH2, SDHC, PDHB, SDHD, SDHA, DLD, FH1	545	32	9330	5.34977	0.0183114	0.000440014	0.000348526
KEGG_PATHWAY	mmu04979:Cholesterol metabolism	12	1.54639	0.000111505	CYP27A1, NCEH1, APOH, VDAC3, TSPO, APOC3, VDAC2, APOA4, VDAC1, APOE, CD36, APOB	545	50	9330	4.10862	0.0332236	0.000785725	0.000622356
KEGG_PATHWAY	mmu00520:Amino sugar and nucleotide sugar metabolism	12	1.54639	0.000134818	GPI1, UGDH, NANP, GALE, CYB5R3, UGP2, GALT, HEXB, HEXA, GNPNAT1, CMAH, GALK1	545	51	9330	4.02806	0.0400294	0.000928405	0.00073537
KEGG_PATHWAY	mmu03320:PPAR signaling pathway	16	2.06186	0.000173741	CPT1A, APOC3, ACSL5, ACAA1B, APOA5, CYP8B1, CYP27A1, FADS2, FABP2, FABP5, SCP2, EHHADH, ME1, HMGCS2, CD36, SCD1	545	89	9330	3.07762	0.0512862	0.00116986	0.000926618
KEGG_PATHWAY	mmu00920:Sulfur metabolism	6	0.773196	0.000227774	MPST, SELENBP2, TST, ETHE1, SUOX, PAPSS2	545	11	9330	9.33778	0.066695	0.00150033	0.00118838
KEGG_PATHWAY	mmu04922:Glucagon signaling pathway	17	2.19072	0.00031722	CPT1A, PRKAA2, PRKAG1, SLC2A2, PHKB, PDHB, ACACB, PRKAB1, PHKA2, ACACA, GYS2, GYS1, PFKL, LDHA, PHKG2, FBP1, PFKM	545	104	9330	2.79834	0.0916566	0.00204505	0.00161985
KEGG_PATHWAY	mmu00630:Glyoxylate and dicarboxylate metabolism	9	1.15979	0.000383481	SHMT2, MDH2, GLDC, AFMID, AMT, HAO1, HOGA1, AGXT, DLD	545	32	9330	4.81479	0.109718	0.00237132	0.00187828
KEGG_PATHWAY	mmu00410:beta-Alanine metabolism	9	1.15979	0.000383481	HADHA, ALDH6A1, ECHS1, ALDH1B1, EHHADH, ABAT, ALDH7A1, UPB1, ALDH9A1	545	32	9330	4.81479	0.109718	0.00237132	0.00187828
KEGG_PATHWAY	mmu00030:Pentose phosphate pathway	9	1.15979	0.000480729	RPIA, GPI1, PFKL, RGN, ALDOC, ALDOB, PGD, PFKM, FBP1	545	33	9330	4.66889	0.135579	0.00291322	0.0023075
KEGG_PATHWAY	mmu00513:Various types of N-glycan biosynthesis	10	1.28866	0.00069025	RPN2, TMEM258, OSTC, HEXB, RPN1, HEXA, ALG2, MAGT1, STT3B, DDOST	545	43	9330	3.98122	0.188782	0.00410089	0.00324823
KEGG_PATHWAY	mmu04142:Lysosome	19	2.44845	0.000818177	SCARB2, CTSA, ASAH1, MANBA, NAPSA, HEXB, CTSZ, HEXA, NAGA, GNS, PLA2G15, CTSL, PPT1, MAN2B1, TPP1, CTSF, ATP6V0D1, ARSB, CTSB	545	135	9330	2.40938	0.219647	0.00476745	0.0037762
KEGG_PATHWAY	mmu01250:Biosynthesis of nucleotide sugars	9	1.15979	0.00130886	GPI1, UGDH, NANP, GALE, UGP2, GALT, GNPNAT1, CMAH, GALK1	545	38	9330	4.05456	0.327562	0.00748274	0.00592693
KEGG_PATHWAY	mmu00830:Retinol metabolism	15	1.93299	0.00140537	RETSAT, CYP3A11, CYP2C29, DHRS4, CYP2C37, CYP2A5, CYP2C55, CYP2C54, CYP2B10, AOX3, ALDH1A1, CYP1A2, CYP2C50, CYP2C70, UGT1A9	545	97	9330	2.64731	0.346967	0.0078857	0.0062461
KEGG_PATHWAY	mmu00591:Linoleic acid metabolism	10	1.28866	0.00213198	CYP2C37, PLA2G12B, CYP2C55, CYP2C54, CYP1A2, CYP3A11, CYP2C50, CYP2E1, CYP2C70, CYP2C29	545	50	9330	3.42385	0.476219	0.0117453	0.00930321
KEGG_PATHWAY	mmu00130:Ubiquinone and other terpenoid-quinone biosynthesis	5	0.64433	0.00271361	VKORC1L1, COQ7, HPD, COQ6, COQ5	545	11	9330	7.78148	0.561037	0.0146826	0.0116298
KEGG_PATHWAY	mmu00860:Porphyrin metabolism	9	1.15979	0.00300315	ALAD, ALAS1, FECH, MMAB, COX15, BLVRB, CPOX, HCCS, UGT1A9	545	43	9330	3.5831	0.598008	0.0159641	0.0126448
KEGG_PATHWAY	mmu00510:N-Glycan biosynthesis	10	1.28866	0.00322876	GANAB, RPN2, TMEM258, OSTC, RPN1, ALG2, MOGS, MAGT1, STT3B, DDOST	545	53	9330	3.23005	0.62465	0.0168675	0.0133604
KEGG_PATHWAY	mmu00310:Lysine degradation	11	1.41753	0.00366204	GCDH, HADHA, ECHS1, ALDH1B1, AADAT, EHHADH, BBOX1, ALDH7A1, DLD, AASS, ALDH9A1	545	64	9330	2.94237	0.67098	0.0188068	0.0148964
KEGG_PATHWAY	mmu00061:Fatty acid biosynthesis	6	0.773196	0.00388354	FASN, OXSM, ACSL5, ACACB, ACACA, CBR4	545	19	9330	5.40608	0.692415	0.0196119	0.0155342
KEGG_PATHWAY	mmu01524:Platinum drug resistance	12	1.54639	0.00643213	GSTM3, GSTM2, GSTM1, GSTA4, GSTA3, GSTP1, GSTA2, GSTT3, MGST1, GSTT2, GSTT1, GSTM6	545	80	9330	2.56789	0.858468	0.0319498	0.0253068
KEGG_PATHWAY	mmu04152:AMPK signaling pathway	16	2.06186	0.00691648	CPT1A, PRKAA2, INSR, PRKAG1, ACACB, PRKAB1, ELAVL1, ACACA, GYS2, GYS1, PFKL, FASN, CD36, SCD1, FBP1, PFKM	545	127	9330	2.15676	0.877907	0.0338015	0.0267735
KEGG_PATHWAY	mmu00350:Tyrosine metabolism	8	1.03093	0.00765114	DDC, FAHD1, HGD, GOT1, AOX3, FAH, COMT, HPD	545	40	9330	3.42385	0.902433	0.0367984	0.0291472
KEGG_PATHWAY	mmu00053:Ascorbate and aldarate metabolism	7	0.902062	0.00806539	UGDH, ALDH1B1, RGN, AKR1A1, UGT1A9, ALDH7A1, ALDH9A1	545	31	9330	3.86564	0.914027	0.0381846	0.0302452
KEGG_PATHWAY	mmu00590:Arachidonic acid metabolism	12	1.54639	0.010088	CYP2C37, PLA2G12B, CYP2C55, HPGD, GPX4, CYP2C54, CYP2B10, CYP2C50, CYP2E1, CYP2C70, CYP2C29, PTGS1	545	85	9330	2.41684	0.953681	0.0470257	0.0372481
KEGG_PATHWAY	mmu00330:Arginine and proline metabolism	9	1.15979	0.0123059	ALDH4A1, ALDH1B1, GOT1, ARG1, HOGA1, PRODH, ALDH7A1, PRODH2, ALDH9A1	545	54	9330	2.85321	0.976525	0.0564954	0.0447489
KEGG_PATHWAY	mmu00270:Cysteine and methionine metabolism	9	1.15979	0.0136894	MPST, BHMT, LDHA, AHCY, TST, GOT1, MDH2, AGXT2, BHMT2	545	55	9330	2.80133	0.984649	0.061909	0.0490368
KEGG_PATHWAY	mmu00051:Fructose and mannose metabolism	7	0.902062	0.0166905	PFKL, SORD, ALDOC, ALDOB, PFKM, FBP1, KHK	545	36	9330	3.32875	0.993903	0.0732929	0.0580538
KEGG_PATHWAY	mmu00040:Pentose and glucuronate interconversions	7	0.902062	0.0166905	UGDH, UGP2, DCXR, SORD, AKR1A1, CRYL1, UGT1A9	545	36	9330	3.32875	0.993903	0.0732929	0.0580538
KEGG_PATHWAY	mmu05418:Fluid shear stress and atherosclerosis	16	2.06186	0.0242213	GSTM3, GSTM2, GSTM1, PRKAA2, GSTP1, GSTT3, MGST1, GSTT2, GSTT1, ASS1, GSTA4, GSTA3, CTSL, GSTA2, SQSTM1, GSTM6	545	147	9330	1.86332	0.999406	0.104843	0.0830443
KEGG_PATHWAY	mmu00360:Phenylalanine metabolism	5	0.64433	0.0309818	DDC, GOT1, GM4952, PAH, HPD	545	21	9330	4.07602	0.999928	0.132218	0.104727
KEGG_PATHWAY	mmu00052:Galactose metabolism	6	0.773196	0.0361116	PFKL, GALE, UGP2, GALT, PFKM, GALK1	545	32	9330	3.20986	0.999986	0.150154	0.118934
KEGG_PATHWAY	mmu04964:Proximal tubule bicarbonate reclamation	5	0.64433	0.0361756	GLS2, SLC25A10, ATP1A1, SLC38A3, ATP1B1	545	22	9330	3.89074	0.999986	0.150154	0.118934
KEGG_PATHWAY	mmu00232:Caffeine metabolism	3	0.386598	0.0435178	CYP1A2, XDH, UOX	545	6	9330	8.55963	0.999999	0.178188	0.141139
KEGG_PATHWAY	mmu01232:Nucleotide metabolism	10	1.28866	0.0551205	NT5C, ENTPD5, NME3, AK3, AK4, AMPD2, UPP2, XDH, TYMP, APRT	545	84	9330	2.03801	1	0.220737	0.174841
KEGG_PATHWAY	mmu04931:Insulin resistance	12	1.54639	0.0553665	GYS2, GYS1, RPS6KA3, CPT1A, PRKAA2, INSR, STAT3, PRKAG1, SLC2A2, CD36, ACACB, PRKAB1	545	110	9330	1.86756	1	0.220737	0.174841
KEGG_PATHWAY	mmu00564:Glycerophospholipid metabolism	11	1.41753	0.0588606	PLA2G15, PLA2G12B, PCYT2, GPAM, LPCAT3, GPD2, GPD1, GPD1L, LPIN1, AGPAT3, ETNPPL	545	98	9330	1.92155	1	0.23162	0.183462
KEGG_PATHWAY	mmu04910:Insulin signaling pathway	14	1.80412	0.0616461	PRKAA2, PKLR, INSR, PRKAG1, PHKB, ACACB, PRKAB1, PHKA2, ACACA, GYS2, GYS1, FASN, PHKG2, FBP1	545	139	9330	1.72424	1	0.239471	0.18968
KEGG_PATHWAY	mmu00561:Glycerolipid metabolism	8	1.03093	0.0727325	ALDH1B1, GPAM, AKR1A1, LPIN1, ALDH7A1, MGLL, AGPAT3, ALDH9A1	545	63	9330	2.17388	1	0.275959	0.218582
KEGG_PATHWAY	mmu00910:Nitrogen metabolism	4	0.515464	0.0728605	CAR3, CPS1, CAR8, CAR5A	545	17	9330	4.02806	1	0.275959	0.218582
KEGG_PATHWAY	mmu04216:Ferroptosis	6	0.773196	0.0810781	GPX4, LPCAT3, VDAC3, ACSL5, VDAC2, SLC39A14	545	40	9330	2.56789	1	0.303292	0.240231
KEGG_PATHWAY	mmu00511:Other glycan degradation	4	0.515464	0.0837968	MANBA, HEXB, HEXA, MAN2B1	545	18	9330	3.80428	1	0.309639	0.245259

## Sheet: GSD Ia vs Ib
No KEGG pathway alterations clustered in GSD Ia vs Ib
