# Supplementary material for: Hepatocyte-specific Cas9-mediated editing of G6pc and Slc37a4 elicits comparable biochemical and regulatory responses between glycogen storage disease (GSD) type Ia and Ib mice
Source: Mol Metab. 2026 Jun 10;110:102393. doi: 10.1016/j.molmet.2026.102393 (PMC13316303; doi:10.1016/j.molmet.2026.102393)
Supplement: Table S9 [file mmc9.xlsx]

## Sheet: Sheet1
Table S9. Annotations of Significantly changed proteins in GSD Ia vs Ib.
Protein	Full Name	Description	NOD signaling pathway	Infection and inflammation	Liver disease	Chemical carcinogenesis – receptor activation
Erlin2	Erlin-2	ER lipid-raft protein; regulates ERAD, lipid metabolism	Yes	Yes	-	-
Efr3a	EFR3 homolog A	PI4K scaffold; phosphoinositide metabolism regulator	-	-	-	-
Chid1	Chitinase domain-containing protein 1	Carbohydrate-binding protein; possible tissue remodeling	-	-	-	-
Ifit1	Interferon-induced protein with tetratricopeptide repeats 1	Classic IFN-stimulated antiviral protein	-	Yes	-	-
Kdm1a	Lysine demethylase 1A	Histone demethylase; epigenetic regulator	-	-	-	-
Ehd4	EH domain-containing protein 4	Endocytic recycling and trafficking protein	-	-	-	-
Cyp2b10	Cytochrome P450 2B10	Liver xenobiotic metabolism enzyme; CAR target	-	-	Yes	Yes
Ermp1	Endoplasmic reticulum metallopeptidase 1	ER-localized peptidase; protein quality control	-	-	-	-
Prune	Exopolyphosphatase PRUNE1	Phosphatase; cell motility, cancer invasion	-	-	-	-
Ptgs1	Prostaglandin G/H synthase 1	COX enzyme; produces prostaglandins	-	Yes	-	Yes
Pon2	Paraoxonase 2	Antioxidant enzyme; protects against oxidative stress	-	Yes	Yes	-
Cmpk2	UMP-CMP kinase 2, mitochondrial	Mitochondrial nucleotide metabolism	-	-	-	-
Isg15	Interferon-stimulated gene 15	Ubiquitin-like modifier; antiviral response	-	Yes	Yes	-
Ifit3	Interferon-induced protein with tetratricopeptide repeats 3	IFN-stimulated antiviral protein	-	Yes	-	-
Aprt	Adenine phosphoribosyltransferase	Purine salvage enzyme	-	-	-	-
Stat1	Signal transducer and activator of transcription 1	Central IFN signaling transcription factor	-	Yes	-	-
Irgm1	Immunity-related GTPase family M protein 1	IFN-induced GTPase; autophagy and pathogen clearance	Yes	Yes	-	-
Anxa5	Annexin A5	Phospholipid-binding; anti-inflammatory	-	Yes	-	-
Nudt7	Nudix hydrolase 7, peroxisomal	CoA metabolism in peroxisomes	-	-	-	-
Nipsnap1	4-nitrophenylphosphatase family protein	Mitochondrial protein; potential role in mitophagy	-	-	-	-
Mup3	Major urinary protein 3	Mouse pheromone-binding protein	-	-	-	-
Ctsf	Cathepsin F	Lysosomal protease; inflammation	-	Yes	-	-
Acox1	Acyl-CoA oxidase 1	Peroxisomal lipid metabolism	-	-	Yes	-
Tacc2	Transforming acidic coiled-coil containing protein 2	Regulates microtubule dynamics	-	-	-	-
Tpd52l2	Tumor protein D52-like 2	Involved in vesicle trafficking	-	-	-	-
G6pc	Glucose-6-phosphatase catalytic subunit	Key enzyme in hepatic gluconeogenesis	-	-	Yes	-
